# Supplementary material for: E2F4 Promotes Neuronal Regeneration and Functional Recovery after Spinal Cord Injury in Zebrafish
Source: Front Pharmacol. 2016 May 9;7:119. doi: 10.3389/fphar.2016.00119 (PMC4860404; doi:10.3389/fphar.2016.00119)
Supplement: Table S1 — DEGs in each SCI model and the overlap at 1 dpi. S1-1, DEGs in mouse SCI at 1 dpi; S1-2, DEGs in rat SCI at 1 dpi; S1-3, DEGs in zebrafish SCI at 1 dpi; S1-4, DEGs common among mouse, rat, and zebrafish SCI at 1 dpi; S1-5, DEGs showing opposite differential expression between zebrafish and mouse/rat SCI at 1 dpi; S1-6, DEGs unique in zebrafish SCI at 1 dpi; S1-7, DEGs unique in mouse and rat SCI at 1 dpi; S1-8, DEGs specific for zebrafish SCI at 1 dpi; S1-9, DEGs specific for mouse/rat SCI at 1 dpi. [file Table1.XLSX]

## Sheet: mouse DEG
Table S1-1 DEG in mouse SCI at 1 dpi
probe ID	Mm symbol	Hs symbol	SwissProt	log(SCI/sham) M	FDR M
1434719_at	A2m	A2M	P01023	0.780562	0.028
1432394_a_at	Aatf	AATF	Q9NY61	0.502534	0.1596
1433855_at	Abat	ABAT	P80404	-0.625934	0.0604
1421840_at	Abca1	ABCA1	O95477	0.769264	0.0301
1440879_at	Abca9	ABCA9	Q8IUA7	-1.04662	0.001
1443870_at	Abcc4	ABCC4	O15439	0.474462	0.187
1435684_at	Abcc5	ABCC5	O15440	-0.508609	0.1672
1422906_at	Abcg2	ABCG2	Q9UNQ0	0.563158	0.117
1424437_s_at	Abcg4	ABCG4	Q9H172	-0.545192	0.1294
1417946_at	Abhd3	ABHD3	Q8WU67	-0.648372	0.0385
1427054_s_at	Abi3bp	ABI3BP	Q7Z7G0	-0.494312	0.0956
1451355_at	Acer2	ACER2	Q5QJU3	0.713872	0.0527
1429520_a_at	Acer3	ACER3	Q9NUN7	0.531469	0.1322
1422635_at	Ache	ACHE	P22303	-0.51581	0.1775
1429267_at	Acot11	ACOT11	Q8WXI4	-0.502464	0.1692
1417316_at	Acot13	ACOT13	Q9NPJ3	-0.539729	0.1234
1428387_at	Acsl3	ACSL3	O95573	-1.36142	0
1428082_at	Acsl5	ACSL5	Q9ULC5	0.459851	0.199
1416617_at	Acss1	ACSS1	Q9NUB1	-0.597278	0.0753
1422479_at	Acss2	ACSS2	Q9NR19	-0.56811	0.1043
1416454_s_at	Acta2	ACTA2	P62736	0.718614	0.053
1456730_x_at	Actl6a	ACTL6A	O96019	0.571143	0.1008
1428585_at	Actn1	ACTN1	P12814	1.59517	0.0003
1423449_a_at	Actn4	ACTN4	O43707	0.734135	0.0392
1448460_at	Acvr1	ACVR1	Q04771	0.510861	0.154
1438309_at	Acvr1c	ACVR1C	Q8NER5	-0.997117	0.0008
1435825_at	Acvrl1	ACVRL1	P37023	0.613154	0.0854
1421022_x_at	Acyp1	ACYP1	P07311	-0.514573	0.1476
1428103_at	Adam10	ADAM10	O14672	0.473839	0.1842
1421172_at	Adam12	ADAM12	O43184	1.39364	0.0007
1435293_at	Adam22	ADAM22	Q9P0K1	-0.54751	0.135
1416094_at	Adam9	ADAM9	Q13443	0.784001	0.0255
1450716_at	Adamts1	ADAMTS1	Q9UHI8	2.48635	0
1456901_at	Adamts20	ADAMTS20	P59510	-1.15457	0.0005
1441693_at	Adamts3	ADAMTS3	O15072	-0.600774	0.0772
1422561_at	Adamts5	ADAMTS5	Q9UNA0	1.6255	0.0003
1430352_at	Adamts9	ADAMTS9	Q9P2N4	1.31557	0.0016
1425639_at	Adap2	ADAP2	Q9NPF8	0.761455	0.0344
1458670_at	Adarb2	ADARB2	Q9NS39	-0.948141	0.0023
1417066_at	Adck3	ADCK3	Q8NI60	-0.66818	0.0366
1455462_at	Adcy2	ADCY2	Q08462	-0.658811	0.0386
1421960_at	Adcy3	ADCY3	O60266	-0.546035	0.1305
1455296_at	Adcy5	ADCY5	O95622	-0.737447	0.0205
1418754_at	Adcy8	ADCY8	P40145	-0.868806	0.0046
1426574_a_at	Add3	ADD3	Q9UEY8	1.15134	0.0028
1424393_s_at	Adhfe1	ADHFE1	Q8IWW8	-0.635091	0.0494
1434329_s_at	Adipor2	ADIPOR2	Q86V24	1.00079	0.0073
1438292_x_at	Adk	ADK	P55263	-0.498994	0.1801
1433600_at	Adra2a	ADRA2A	P08913	-0.964939	0.0014
1423420_at	Adrb1	ADRB1	P08588	0.887993	0.0142
1440801_s_at	Adrbk2	ADRBK2	P35626	-0.651994	0.0534
1423957_at	Aen	AEN	Q8WTP8	0.6107	0.0809
1436870_s_at	Afap1l2	AFAP1L2	Q8N4X5	0.617016	0.0764
1418135_at	Aff1	AFF1	P51825	1.01285	0.0064
1433939_at	Aff3	AFF3	P51826	-0.656081	0.04
1452619_a_at	Agbl3	AGBL3	Q8NEM8	-0.631735	0.0559
1426923_at	Agfg1	AGFG1	P52594	0.590434	0.0908
1453257_at	Agpat5	AGPAT5	Q9NUQ2	0.471135	0.1891
1423396_at	Agt	AGT	P01019	-0.817562	0.0078
1424712_at	Ahctf1	AHCTF1	Q8WYP5	0.472592	0.1902
1417125_at	Ahcy	AHCY	P23526	0.847837	0.0173
1425576_at	Ahcyl1	AHCYL1	O43865	-0.664288	0.0393
1439083_at	Ahi1	AHI1	Q8N157	-0.891643	0.0046
1452217_at	Ahnak	AHNAK	Q09666	2.01371	0.0001
1422631_at	Ahr	AHR	P35869	1.02793	0.0062
1418204_s_at	Aif1	AIF1	P55008	0.522257	0.1639
1434742_s_at	Aifm3	AIFM3	Q96NN9	-0.730488	0.0172
1456197_x_at	Ajap1	AJAP1	Q9UKB5	-0.647467	0.0601
1448450_at	Ak2	AK2	P54819	0.838669	0.0184
1450387_s_at	Ak4	AK4	P27144	-1.10191	0.0006
1457032_at	Ak5	AK5	Q9Y6K8	-0.798868	0.0129
1419706_a_at	Akap12	AKAP12	Q02952	0.768502	0.028
1443923_at	Akap13	AKAP13	Q12802	0.972766	0.0083
1436142_at	Akap5	AKAP5	P24588	-1.42237	0
1433905_at	Akap7	AKAP7	Q9P0M2	-0.516429	0.1696
1437133_x_at	Akr1b3	AKR1B1	P15121	0.49917	0.1624
1448894_at	Akr1b8	AKR1B10	O60218	3.08175	0
1435260_at	Akt3	AKT3	Q9Y243	-0.553426	0.1168
1437325_x_at	Aldh18a1	ALDH18A1	P54886	0.702392	0.0435
1436119_at	Aldh1l2	ALDH1L2	Q3SY69	0.914411	0.0129
1453065_at	Aldh5a1	ALDH5A1	P51649	-0.93016	0.002
1424160_at	Alg5	ALG5	Q9Y673	0.552574	0.113
1434660_at	Alkbh1	ALKBH1	Q13686	0.465818	0.1871
1455390_at	Alkbh6	ALKBH6	Q3KRA9	-0.496346	0.1896
1428516_a_at	Alkbh7	ALKBH7	Q9BT30	-0.524085	0.1355
1452016_at	Alox5ap	ALOX5AP	P20292	1.85607	0.0001
1455247_at	Amotl1	AMOTL1	Q8IY63	1.06502	0.0053
1422573_at	Ampd3	AMPD3	Q01432	1.48145	0.0004
1427044_a_at	Amph	AMPH	P49418	-0.802386	0.01
1415680_at	Anapc1	ANAPC1	Q9H1A4	0.481919	0.1773
1436610_at	Ankrd12	ANKRD12	Q6UB98	-0.615287	0.0622
1460428_at	Ankrd13a	ANKRD13A	Q8IZ07	0.776694	0.0268
1434630_at	Ankrd28	ANKRD28	O15084	0.717912	0.0402
1438756_at	Ankrd29	ANKRD29	Q8N6D5	-0.648372	0.0383
1435307_at	Ankrd34b	ANKRD34B	A5PLL1	-1.04186	0.0006
1423421_at	Ankrd49	ANKRD49	Q8WVL7	0.598746	0.0899
1450227_at	Ankrd6	ANKRD6	Q9Y2G4	-0.505533	0.187
1455308_at	Ano6	ANO6	Q4KMQ2	1.59091	0.0002
1417082_at	Anp32b	ANP32B	Q92688	0.634686	0.0679
1420592_a_at	Anp32e	ANP32E	Q9BTT0	0.831391	0.0186
1448213_at	Anxa1	ANXA1	P04083	1.18663	0.0041
1419091_a_at	Anxa2	ANXA2	P07355	2.31281	0
1460330_at	Anxa3	ANXA3	P12429	2.608	0
1421223_a_at	Anxa4	ANXA4	P09525	0.923568	0.0125
1416138_at	Anxa7	ANXA7	P20073	1.11483	0.0034
1419435_at	Aox1	AOX1	Q06278	0.763921	0.0315
1452657_at	Ap1s2	AP1S2	P56377	-0.59031	0.0857
1452870_at	Apaf1	APAF1	O14727	0.477574	0.1805
1456500_at	Aph1b	APH1B	Q8WW43	-0.743714	0.0147
1438651_a_at	Aplnr	APLNR	P35414	-3.09665	0
1432344_a_at	Aplp2	APLP2	Q06481	-0.753896	0.015
1444564_at	Apod	APOD	P05090	2.93633	0
1432466_a_at	Apoe	APOE	P02649	-0.630171	0.0488
1441228_at	Apold1	APOLD1	Q96LR9	0.831067	0.0229
1426743_at	Appl2	APPL2	Q8NEU8	-0.694321	0.0236
1451703_s_at	Aprt	APRT	P07741	0.968939	0.0081
1455647_at	Ar	AR	P10275	-0.725709	0.0198
1428607_at	Araf	ARAF	P10398	-0.807175	0.007
1452291_at	Arap2	ARAP2	Q8WZ64	0.555227	0.1111
1419833_s_at	Arap3	ARAP3	Q8WWN8	0.828875	0.023
1423052_at	Arf4	ARF4	P18085	0.603027	0.0838
1418822_a_at	Arf6	ARF6	P62330	0.74992	0.0312
1426534_a_at	Arfgap3	ARFGAP3	Q9NP61	0.852159	0.0171
1436192_at	Arfgef2	ARFGEF2	Q9Y6D5	0.480265	0.1806
1451526_at	Arhgap12	ARHGAP12	Q8IWW6	-0.508609	0.1473
1429918_at	Arhgap20	ARHGAP20	Q9P2F6	-0.626157	0.0614
1437072_at	Arhgap25	ARHGAP25	P42331	1.05533	0.0056
1454745_at	Arhgap29	ARHGAP29	Q52LW3	0.769687	0.0462
1436171_at	Arhgap30	ARHGAP30	Q7Z6I6	1.23603	0.0019
1455164_at	Arhgap31	ARHGAP31	Q2M1Z3	0.468218	0.1912
1450896_at	Arhgap5	ARHGAP5	Q13017	-0.763171	0.0098
1417704_a_at	Arhgap6	ARHGAP6	O43182	-0.889503	0.0052
1451168_a_at	Arhgdia	ARHGDIA	P52565	0.543694	0.1235
1449066_a_at	Arhgef7	ARHGEF7	Q14155	0.773996	0.0265
1436577_at	Arhgef9	ARHGEF9	O43307	-0.682233	0.0343
1449119_at	Arih2	ARIH2	O95376	0.52085	0.1409
1438473_at	Arl15	ARL15	Q9NXU5	-0.465739	0.1984
1434949_at	Armc8	ARMC8	Q8IUR7	-0.608452	0.0839
1429688_at	Arntl2	ARNTL2	Q8WYA1	0.599318	0.087
1416079_a_at	Arpc1a	ARPC1A	Q92747	0.591392	0.0879
1416226_at	Arpc1b	ARPC1B	O15143	2.56394	0
1437148_at	Arpc2	ARPC2	O15144	0.543892	0.1198
1448129_at	Arpc5	ARPC5	O15511	0.544288	0.1181
1419028_at	Arpp21	ARPP21	Q9UBL0	-0.743231	0.032
1426818_at	Arrdc4	ARRDC4	Q8NCT1	0.833092	0.0204
1452277_at	Arsg	ARSG	Q96EG1	-0.513131	0.1236
1450726_at	Asah2	ASAH2	Q9NR71	-0.533034	0.1319
1449356_at	Asb5	ASB5	Q8WWX0	0.624335	0.1622
1427156_s_at	Ascc2	ASCC2	Q9H1I8	0.478299	0.183
1418472_at	Aspa	ASPA	P45381	-0.536378	0.1162
1420959_at	Asph	ASPH	Q12797	0.896698	0.0133
1452958_at	Asphd2	ASPHD2	Q6ICH7	-0.572608	0.0931
1424395_at	Asrgl1	ASRGL1	Q7L266	-0.8667	0.0038
1418615_at	Astn1	ASTN1	O14525	-0.79611	0.0103
1436174_at	Atad2	ATAD2	Q6PL18	0.890797	0.0136
1437343_x_at	Atad3a	ATAD3A	Q9NVI7	0.475396	0.183
1434466_at	Atcay	ATCAY	Q86WG3	-0.542668	0.1263
1417296_at	Atf1	ATF1	P18846	0.785509	0.0253
1426583_at	Atf2	ATF2	P15336	-0.519321	0.1475
1438992_x_at	Atf4	ATF4	P18848	0.86584	0.0166
1425927_a_at	Atf5	ATF5	Q9Y2D1	0.689657	0.0602
1449192_at	Atf7ip	ATF7IP	Q6VMQ6	0.516923	0.1597
1435501_at	Atg2b	ATG2B	Q96BY7	-0.530948	0.1506
1428506_at	Atic	ATIC	P31939	0.503654	0.1506
1428260_at	Atl1	ATL1	Q8WXF7	-0.525746	0.1578
1435594_at	Atl2	ATL2	Q8NHH9	-0.96044	0.0014
1434513_at	Atp13a3	ATP13A3	Q9H7F0	0.548338	0.1229
1438707_at	Atp13a4	ATP13A4	Q4VNC1	0.663299	0.0556
1427481_a_at	Atp1a3	ATP1A3	P13637	-0.591397	0.0788
1418453_a_at	Atp1b1	ATP1B1	P05026	-0.532825	0.1423
1420403_at	Atp2b2	ATP2B2	Q01814	-0.611535	0.0656
1442742_at	Atp2c1	ATP2C1	P98194	-0.760724	0.0092
1417970_at	Atp5s	ATP5S	Q99766	-0.551522	0.1157
1416328_a_at	Atp6v0e	ATP6V0E1	O15342	0.724912	0.0422
1417799_at	Atp6v1g2	ATP6V1G2	O95670	-0.570036	0.1073
1418774_a_at	Atp7a	ATP7A	Q04656	0.650305	0.0654
1436481_at	Atp7b	ATP7B	P35670	-0.529281	0.1282
1433965_at	Atp8a1	ATP8A1	Q9Y2Q0	-0.593354	0.0801
1455396_at	Atp8b1	ATP8B1	O43520	0.853357	0.0223
1438750_at	Atrx	ATRX	P46100	0.501617	0.183
1420776_a_at	Auh	AUH	Q13825	-0.505533	0.1763
1423122_at	Avpi1	AVPI1	Q5T686	0.53077	0.1341
1423586_at	Axl	AXL	P30530	0.925696	0.0115
1422702_at	Azin1	AZIN1	O14977	0.690998	0.0471
1449289_a_at	B2m	B2M	P61769	0.642286	0.0694
1450530_at	B3galt1	B3GALT1	Q9Y5Z6	-0.565759	0.0947
1454821_at	B3gat1	B3GAT1	Q9P2W7	-0.680382	0.0358
1435913_at	B4galnt4	B4GALNT4	Q76KP1	-0.552156	0.1293
1440831_at	Bach1	BACH1	O14867	0.921969	0.0108
1422452_at	Bag3	BAG3	O95817	0.709114	0.0419
1427509_at	Baiap3	BAIAP3	O94812	-1.41081	0
1418991_at	Bak1	BAK1	Q16611	0.687777	0.0507
1423753_at	Bambi	BAMBI	Q13145	0.479748	0.1838
1421081_a_at	Banf1	BANF1	O75531	0.588421	0.0922
1416837_at	Bax	BAX	Q07812	0.767485	0.03
1459030_at	Bbox1	BBOX1	O75936	-1.57863	0
1447275_at	Bbs12	BBS12	Q6ZW61	0.552475	0.1174
1424478_at	Bbs2	BBS2	Q9BXC9	-0.537634	0.1237
1416718_at	Bcan	BCAN	Q96GW7	-0.986788	0.001
1436098_at	Bche	BCHE	P06276	-0.873291	0.0025
1418970_a_at	Bcl10	BCL10	O95999	0.490159	0.1796
1419406_a_at	Bcl11a	BCL11A	Q9H165	-1.13606	0.0006
1435227_at	Bcl11b	BCL11B	Q9C0K0	-1.00984	0.0021
1420888_at	Bcl2l1	BCL2L1	Q07817	0.527571	0.1327
1421818_at	Bcl6	BCL6	P41182	0.781653	0.0257
1428207_at	Bcl7a	BCL7A	Q4VC05	-0.61595	0.0599
1422168_a_at	Bdnf	BDNF	P23560	0.580628	0.0946
1446206_at	Bend6	BEND6	Q5SZJ8	-0.54414	0.1167
1417388_at	Bex2	BEX2	Q9BXY8	-0.520149	0.1723
1428209_at	Bex4	BEX4	Q9NWD9	-0.954837	0.0021
1416405_at	Bgn	BGN	P21810	0.691891	0.0891
1418025_at	Bhlhe40	BHLHE40	O14503	0.934479	0.0102
1441137_at	Bicc1	BICC1	Q9H694	0.789688	0.0333
1417691_at	Bin3	BIN3	Q9NQY0	0.606442	0.0788
1451780_at	Blnk	BLNK	Q8WV28	0.685267	0.0506
1451386_at	Blvrb	BLVRB	P30043	0.494364	0.1642
1454880_s_at	Bmf	BMF	Q96LC9	-0.71052	0.031
1423635_at	Bmp2	BMP2	P12643	0.594262	0.0889
1458370_at	Bmp2k	BMP2K	Q9NSY1	0.718964	0.04
1429273_at	Bmper	BMPER	Q8N8U9	-0.530322	0.1353
1437312_at	Bmpr1b	BMPR1B	O00238	-0.803141	0.0058
1433636_at	Bms1	BMS1	Q14692	0.520749	0.1419
1453993_a_at	Bnip2	BNIP2	Q12982	1.02708	0.0063
1448525_a_at	Bnip3l	BNIP3L	O60238	-0.496549	0.1719
1450178_at	Brdt	BRDT	Q58F21	-0.543089	0.1013
1438198_at	Bri3bp	BRI3BP	Q8WY22	-0.539939	0.1342
1451144_at	Brix1	BRIX1	Q8TDN6	0.612211	0.0771
1431826_a_at	Brsk2	BRSK2	Q8IWQ3	-0.60165	0.0774
1435248_a_at	Btaf1	BTAF1	O14981	0.52697	0.1341
1425660_at	Btbd3	BTBD3	Q9Y2F9	-0.578413	0.0879
1449643_s_at	Btf3	BTF3	P20290	0.520045	0.1413
1442018_at	Btg1	BTG1	P62324	0.729357	0.0424
1422767_at	Bysl	BYSL	Q13895	0.579566	0.0949
1450845_a_at	Bzw1	BZW1	Q7L1Q6	1.09207	0.004
1424072_at	2010107G23Rik	C10orf35	Q96D05	-0.600774	0.0895
1417211_a_at	1110032A03Rik	C11orf1	Q9H5F2	-0.510868	0.1636
1434052_at	AI593442	C11orf87	Q6NUJ2	-0.624599	0.0702
1455271_at	Gm13889	C11orf96	Q7Z7L8	0.98972	0.0075
1416522_a_at	Grcc10	C12orf57	Q99622	-0.554485	0.1059
1452840_at	1500009L16Rik	C12orf75	Q8TAD7	-0.669327	0.048
1450770_at	3632451O06Rik	C14orf37	Q86TY3	-0.644758	0.0485
1431393_at	4930447C04Rik	C14orf39	Q8N1H7	-0.580569	0.0902
1433465_a_at	AI467606	C16orf54	Q6UWD8	0.962142	0.0093
1453735_at	5730455P16Rik	C17orf75	Q9HAS0	-0.4935	0.1973
1447404_at	8030462N17Rik	C18orf25	Q96B23	-0.530948	0.1486
1452043_at	2310011J03Rik	C19orf25	Q9UFG5	0.564037	0.1049
1450745_at	C1galt1	C1GALT1	Q9NS00	0.626205	0.077
1448947_at	2810004N23Rik	C1orf131	Q8NDD1	0.788435	0.0255
1428910_at	2310022B05Rik	C1orf198	Q9H425	-0.922757	0.0016
1427996_at	BC028528	C1orf54	Q8WWF1	0.84551	0.0181
1417381_at	C1qa	C1QA	P02745	0.868608	0.0154
1434366_x_at	C1qb	C1QB	P02746	1.12247	0.0033
1449401_at	C1qc	C1QC	P02747	0.912956	0.0122
1451620_at	C1ql3	C1QL3	Q5VWW1	-0.752923	0.0198
1417050_at	C1qtnf4	C1QTNF4	Q9BXJ3	-0.874878	0.0063
1434126_at	4930402H24Rik	C20orf194	Q5TEA3	-0.524293	0.1195
1429897_a_at	D16Ertd472e	C21orf91	Q9NYK6	-0.635316	0.0386
1460049_s_at	1500015O10Rik	C2orf40	Q9H1Z8	-1.29513	0.0005
1431183_at	1700066M21Rik	C2orf69	Q8N8R5	-0.668409	0.0394
1430368_s_at	1700019D03Rik	C2orf88	Q9BSF0	-0.920298	0.0021
1442082_at	C3ar1	C3AR1	Q16581	3.93303	0
1433581_at	1190002N15Rik	C3orf58	Q8NDZ4	-0.764395	0.0106
1418021_at	C4b	C4A	P0C0L4	1.57444	0.0002
1434631_at	D3Ertd751e	C4orf33	Q8N1A6	-0.56192	0.0987
1423154_at	BC005537	C6orf62	Q9GZU0	0.852398	0.0184
1416367_at	1110001J03Rik	C7orf55	Q96HJ9	-0.520356	0.1412
1428705_at	1700007K13Rik	C9orf116	Q5BN46	-1.05919	0.0005
1437552_at	2410127L17Rik	C9orf41	Q8N4J0	0.530071	0.145
1431359_a_at	1110007C09Rik	C9orf89	Q96LW7	0.877116	0.0158
1424547_at	Car10	CA10	Q9NS85	-0.754869	0.0176
1424379_at	Car11	CA11	O75493	-0.733363	0.0198
1421308_at	Car13	CA13	Q8N1Q1	1.6098	0.0003
1450725_s_at	Car14	CA14	Q9ULX7	-0.67992	0.0239
1449434_at	Car3	CA3	P07451	-1.70463	0
1448949_at	Car4	CA4	P22748	-0.692688	0.023
1443824_s_at	Car7	CA7	P43166	-0.928237	0.0021
1427482_a_at	Car8	CA8	P35219	-0.981081	0.0016
1449966_s_at	Cab39l	CAB39L	Q9H9S4	0.555424	0.1111
1422477_at	Cables1	CABLES1	Q8TDN4	-0.578629	0.0764
1436602_x_at	Cacna1b	CACNA1B	Q00975	-0.711464	0.0308
1449999_a_at	Cacna2d1	CACNA2D1	P54289	-1.11341	0.0007
1450754_at	Cacna2d2	CACNA2D2	Q9NY47	-0.748311	0.0199
1448656_at	Cacnb3	CACNB3	P54284	-0.513543	0.1542
1436912_at	Cacnb4	CACNB4	O00305	-0.524915	0.1607
1434785_at	Cacng5	CACNG5	Q9UF02	0.826518	0.0209
1452830_s_at	Cad	CAD	P27708	0.492007	0.1807
1429211_at	Cadm2	CADM2	Q8N3J6	-0.855431	0.0058
1451499_at	Cadps2	CADPS2	Q86UW7	-0.576476	0.0994
1417504_at	Calb1	CALB1	P05937	-1.54835	0
1425814_a_at	Calcrl	CALCRL	Q16602	0.522658	0.1436
1425846_a_at	Caln1	CALN1	Q9BXU9	-0.511074	0.1695
1433806_x_at	Calr	CALR	P27797	0.586885	0.0964
1415870_at	Calu	CALU	O43852	0.829038	0.0201
1428813_a_at	Caly	CALY	Q9NYX4	-1.07248	0.0006
1424633_at	Camk1g	CAMK1G	Q96NX5	-0.678303	0.0383
1457311_at	Camk2a	CAMK2A	Q9UQM7	-0.815783	0.0167
1440455_at	Camk2n1	CAMK2N1	Q7Z7J9	-0.736966	0.0263
1439843_at	Camk4	CAMK4	Q16566	-0.602526	0.0833
1433972_at	Camta1	CAMTA1	Q9Y6Y1	-0.5041	0.1989
1450910_at	Cap2	CAP2	P40123	-0.710992	0.0229
1450355_a_at	Capg	CAPG	P40121	3.03314	0
1416257_at	Capn2	CAPN2	P17655	1.00346	0.0066
1415976_a_at	Carhsp1	CARHSP1	Q9Y2V2	0.495388	0.1873
1422825_at	Cartpt	CARTPT	Q16568	-0.53575	0.1167
1455406_at	Cask	CASK	O14936	-0.67738	0.0441
1455397_at	Caskin1	CASKIN1	Q8WXD9	-0.836244	0.0059
1449297_at	Casp12	CASP12	Q6UXS9	1.84133	0.0001
1448659_at	Casp7	CASP7	P55210	0.869398	0.0159
1424552_at	Casp8	CASP8	Q14790	1.80496	0.0001
1449145_a_at	Cav1	CAV1	Q03135	1.08052	0.0056
1417327_at	Cav2	CAV2	P51636	0.80521	0.0232
1423287_at	Cbln1	CBLN1	P23435	-1.33025	0
1434779_at	Cbln2	CBLN2	Q8IUK8	-0.663145	0.0471
1433607_at	Cbln4	CBLN4	Q9NTU7	-0.771027	0.0229
1460196_at	Cbr1	CBR1	P16152	-0.681076	0.0355
1427912_at	Cbr3	CBR3	O75828	0.783499	0.0257
1450416_at	Cbx5	CBX5	P45973	-0.536378	0.1209
1429290_at	Cbx6	CBX6	O95503	-0.497771	0.1901
1433557_at	Cbx7	CBX7	O95931	-0.602307	0.0782
1436157_at	Ccar1	CCAR1	Q8IX12	0.481816	0.1866
1418778_at	Ccdc109b	CCDC109B	Q9NWR8	1.19925	0.0026
1429167_at	Ccdc112	CCDC112	Q8NEF3	-0.684318	0.033
1436133_at	Ccdc127	CCDC127	Q96BQ5	-0.7471	0.0181
1428261_at	Ccdc134	CCDC134	Q9H6E4	0.800579	0.0248
1435512_at	AI836003	CCDC184	Q52MB2	-0.656535	0.0421
1451799_at	Ccdc25	CCDC25	Q86WR0	-0.466536	0.175
1428549_at	Ccdc3	CCDC3	Q9BQI4	-0.533242	0.069
1456557_at	Ccdc30	CCDC30	Q5VVM6	-0.604279	0.0869
1452332_at	Ccdc85a	CCDC85A	Q96PX6	-0.856737	0.0058
1452414_s_at	Ccdc86	CCDC86	Q9H6F5	1.24343	0.0019
1427138_at	Ccdc88c	CCDC88C	Q9P219	-0.558517	0.1012
1449083_at	Ccdc91	CCDC91	Q7Z6B0	-0.49716	0.1852
1419473_a_at	Cck	CCK	P06307	-0.901311	0.0067
1448698_at	Ccnd1	CCND1	P24385	1.72883	0.0001
1416123_at	Ccnd2	CCND2	P30279	1.63064	0.0003
1415907_at	Ccnd3	CCND3	P30281	0.627513	0.076
1422535_at	Ccne2	CCNE2	O96020	0.679424	0.0513
1450016_at	Ccng1	CCNG1	P51959	1.1161	0.0043
1416488_at	Ccng2	CCNG2	Q16589	-0.695956	0.0282
1418585_at	Ccnh	CCNH	P51946	-0.568324	0.0925
1428414_at	Ccny	CCNY	Q8ND76	0.645794	0.0895
1424727_at	Ccr5	CCR5	P51681	1.59063	0.0002
1456085_x_at	Cd151	CD151	P48509	1.44557	0.0003
1421547_at	Cd180	CD180	Q99467	0.849839	0.0207
1445882_at	Cd300lb	CD300LB	A8K4G0	1.32786	0.0011
1427994_at	Cd300lf	CD300LF	Q8TDQ1	2.21714	0
1416072_at	Cd34	CD34	P28906	0.957543	0.0115
1450136_at	Cd38	CD38	P28907	0.871134	0.0157
1434376_at	Cd44	CD44	P16070	2.53065	0
1448617_at	Cd53	CD53	P19397	1.89274	0.0001
1449164_at	Cd68	CD68	P34810	2.73233	0
1416111_at	Cd83	CD83	Q01151	-0.817562	0.0102
1422875_at	Cd84	CD84	Q9UIB8	1.88667	0.0001
1420404_at	Cd86	CD86	P42081	0.491699	0.1669
1416066_at	Cd9	CD9	P21926	1.29337	0.0014
1456046_at	Cd93	CD93	Q9NPY3	2.59091	0
1425662_at	Cdadc1	CDADC1	Q9BWV3	-0.513955	0.1634
1436913_at	Cdc14a	CDC14A	Q9UNH5	1.57056	0.0002
1439377_x_at	Cdc20	CDC20	Q12834	0.493852	0.1891
1435807_at	Cdc42	CDC42	P60953	-0.624599	0.0738
1428132_at	Cdc42se1	CDC42SE1	Q9NRR8	1.61904	0.0003
1427971_at	Cdc73	CDC73	Q6P1J9	0.515511	0.1479
1423682_a_at	Cdca4	CDCA4	Q9BXL8	0.937495	0.01
1436847_s_at	Cdca8	CDCA8	Q53HL2	1.0536	0.0059
1460538_at	Cdh10	CDH10	Q9Y6N8	-0.529906	0.1158
1456397_at	Cdh4	CDH4	P55283	-0.700169	0.0298
1433956_at	Cdh5	CDH5	P33151	1.65109	0.0003
1460045_at	Cdh7	CDH7	Q9ULB5	-0.647693	0.047
1422052_at	Cdh8	CDH8	P55286	-1.31294	0
1419249_at	Cdk14	CDK14	O94921	-0.660406	0.045
1416873_a_at	Cdk2	CDK2	P24941	0.535655	0.1271
1422439_a_at	Cdk4	CDK4	P11802	0.957469	0.0089
1433451_at	Cdk5r1	CDK5R1	Q15078	-0.821381	0.0102
1451741_a_at	Cdk7	CDK7	P50613	0.570949	0.1012
1424638_at	Cdkn1a	CDKN1A	P38936	1.25423	0.0018
1417649_at	Cdkn1c	CDKN1C	P49918	-1.55004	0
1416868_at	Cdkn2c	CDKN2C	P42773	0.554442	0.1283
1428680_at	Cds1	CDS1	Q92903	-0.555969	0.1172
1424143_a_at	Cdt1	CDT1	Q9H211	1.8817	0.0001
1451100_a_at	Cdv3	CDV3	Q9UKY7	0.563353	0.1305
1418901_at	Cebpb	CEBPB	P17676	2.12198	0
1423233_at	Cebpd	CEBPD	P49716	4.4428	0
1451639_at	Cebpg	CEBPG	P53567	0.540226	0.1255
1423693_at	Cela1	CELA1	Q9UNI1	1.63404	0.0002
1426929_at	Celf4	CELF4	Q9BZC1	-0.700169	0.037
1434969_at	Celf5	CELF5	Q8N6W0	-0.852563	0.0129
1421348_a_at	Cend1	CEND1	Q8N111	-0.615729	0.063
1418264_at	Cenpk	CENPK	Q9BS16	0.796515	0.0246
1446188_at	Cep97	CEP97	Q8IW35	-0.71596	0.0157
1450876_at	Cfh	CFH	P08603	1.47866	0.0008
1424996_at	Cflar	CFLAR	O15519	1.07963	0.0048
1455658_at	Cggbp1	CGGBP1	Q9UFW8	0.796764	0.0264
1452991_at	Chd2	CHD2	O14647	-0.565118	0.0822
1428466_at	Chd3	CHD3	Q12873	-0.529281	0.1681
1436095_at	Chd5	CHD5	Q8TDI0	-0.66818	0.0401
1427384_at	Chd6	CHD6	Q8TD26	-0.712173	0.0246
1450677_at	Chek1	CHEK1	O14757	0.969086	0.0086
1418149_at	Chga	CHGA	P10645	-0.529906	0.1477
1415885_at	Chgb	CHGB	P05060	-0.914575	0.0041
1417795_at	Chl1	CHL1	O00533	1.83984	0.0001
1420545_a_at	Chn1	CHN1	P15882	-0.886033	0.0038
1428573_at	Chn2	CHN2	P52757	-0.9703	0.001
1451440_at	Chodl	CHODL	Q9H9P2	-0.422752	0.1973
1455901_at	Chpt1	CHPT1	Q8WUD6	-0.669556	0.0294
1449147_at	Chst1	CHST1	O43916	-0.505943	0.1938
1426620_at	Chst10	CHST10	O43529	-0.640929	0.0482
1428902_at	Chst11	CHST11	Q9NPF2	0.96739	0.0086
1422758_at	Chst2	CHST2	Q9Y4C5	0.790188	0.0264
1434316_at	Chsy1	CHSY1	Q86X52	0.781737	0.0262
1422852_at	Cib2	CIB2	O75838	-0.774725	0.0104
1417956_at	Cidea	CIDEA	O60543	-1.16456	0.0005
1443822_s_at	Cisd1	CISD1	Q9NZ45	-0.769797	0.0105
1426028_a_at	Cit	CIT	O14578	-0.578198	0.0827
1426755_at	Ckap4	CKAP4	Q07065	0.821873	0.0209
1451374_x_at	Cklf	CKLF	Q9UBR5	0.799502	0.0234
1416698_a_at	Cks1b	CKS1B	P61024	1.77184	0.0001
1456911_at	Clasp2	CLASP2	O75122	-0.505943	0.1452
1426147_s_at	Cldn10	CLDN10	P78369	-1.91594	0
1417839_at	Cldn5	CLDN5	O00501	0.593306	0.0917
1420699_at	Clec7a	CLEC7A	Q9BXN2	2.57337	0
1418617_x_at	Clgn	CLGN	O14967	-0.927688	0.0016
1416656_at	Clic1	CLIC1	O00299	2.42836	0
1438606_a_at	Clic4	CLIC4	Q9Y696	0.556307	0.1122
1431098_at	Clip1	CLIP1	P30622	0.666029	0.059
1439117_at	Clmn	CLMN	Q96JQ2	-1.37295	0
1426886_at	Cln5	CLN5	O75503	0.525468	0.1444
1456280_at	Clspn	CLSPN	Q9HAW4	1.16967	0.0028
1441165_s_at	Clstn2	CLSTN2	Q9H4D0	-0.495532	0.1816
1460740_at	Cltb	CLTB	P09497	0.586404	0.0975
1421014_a_at	Clybl	CLYBL	Q8N0X4	-0.5041	0.1568
1450484_a_at	Cmpk2	CMPK2	Q5EBM0	-0.690358	0.0275
1448316_at	Cmtm3	CMTM3	Q96MX0	1.65668	0.0002
1430600_at	Cmtm5	CMTM5	Q96DZ9	-0.95009	0.0013
1448263_a_at	Cndp2	CNDP2	Q96KP4	0.916171	0.0114
1429763_at	Cnih4	CNIH4	Q9P003	0.63264	0.0708
1426724_at	Cnn3	CNN3	Q15417	1.07731	0.0043
1420354_at	Cnnm1	CNNM1	Q9NRU3	-0.709812	0.0287
1426683_at	Cnot6	CNOT6	Q9ULM6	0.692695	0.0464
1434311_at	Cnot6l	CNOT6L	Q96LI5	-0.510252	0.1707
1418980_a_at	Cnp	CNP	P09543	-0.696424	0.0229
1434172_at	Cnr1	CNR1	P21554	-0.796862	0.0114
1452981_at	Cntn1	CNTN1	Q12860	-0.535541	0.1475
1438782_at	Cntn4	CNTN4	Q8IWV2	-0.779175	0.0141
1422649_at	Cntn6	CNTN6	Q9UQ52	-0.743231	0.0206
1422798_at	Cntnap2	CNTNAP2	Q9UHC6	-0.77967	0.012
1419044_at	Cntnap4	CNTNAP4	Q9C0A0	-0.840371	0.0065
1434917_at	Cobl	COBL	O75128	-0.54372	0.1375
1418599_at	Col11a1	COL11A1	P12107	-0.677841	0.0415
1434411_at	Col12a1	COL12A1	Q99715	1.52947	0.0006
1427986_a_at	Col16a1	COL16A1	Q07092	0.904349	0.0128
1421698_a_at	Col19a1	COL19A1	Q14993	-0.600993	0.0773
1455494_at	Col1a1	COL1A1	P02452	-0.106715	0.0533
1429209_at	Col23a1	COL23A1	Q86Y22	-0.811979	0.0102
1438540_at	Col25a1	COL25A1	Q9BXS0	-0.961283	0.0025
1427883_a_at	Col3a1	COL3A1	P02461	1.58756	0.0018
1452035_at	Col4a1	COL4A1	P02462	2.26306	0
1424051_at	Col4a2	COL4A2	P08572	1.63678	0.0003
1425476_at	Col4a5	COL4A5	P29400	0.759156	0.0372
1416740_at	Col5a1	COL5A1	P20908	1.17754	0.0052
1422437_at	Col5a2	COL5A2	P05997	1.19837	0.0043
1419703_at	Col5a3	COL5A3	P25940	1.50192	0.0003
1455627_at	Col8a1	COL8A1	P27658	1.28735	0.0037
1434667_at	Col8a2	COL8A2	P25067	-0.521805	0.0982
1428571_at	Col9a1	COL9A1	P20849	-0.5272	0.1341
1433495_at	Glt25d1	COLGALT1	Q8NBJ5	0.679694	0.0497
1433594_at	Commd2	COMMD2	Q86X83	0.502534	0.164
1428487_s_at	Coq10b	COQ10B	Q9H8M1	0.666575	0.0542
1455269_a_at	Coro1a	CORO1A	P31146	0.650673	0.0603
1417752_at	Coro1c	CORO1C	Q9ULV4	0.616169	0.0878
1436838_x_at	Cotl1	COTL1	Q14019	0.737341	0.0353
1418709_at	Cox7a1	COX7A1	P24310	-0.870915	0.0034
1448734_at	Cp	CP	P00450	2.46043	0
1456048_at	Cpeb3	CPEB3	Q8NE35	-0.555333	0.1169
1421477_at	Cplx2	CPLX2	Q6PUV4	-0.864071	0.0062
1428514_at	Cpne3	CPNE3	O75131	0.501414	0.1723
1429443_at	Cpne4	CPNE4	Q96A23	-1.69013	0
1422493_at	Cpox	CPOX	P36551	-0.508198	0.1391
1428232_at	Cpsf6	CPSF6	Q16630	0.686523	0.0489
1448326_a_at	Crabp1	CRABP1	P29762	-1.00665	0.0014
1423094_at	Crbn	CRBN	Q96SW2	-0.505738	0.1656
1436850_at	Creg2	CREG2	Q8IUH2	-0.658811	0.0399
1452754_at	Creld2	CRELD2	Q6UXH1	1.4401	0.0004
1449037_at	Crem	CREM	Q03060	1.57032	0.0002
1457984_at	Crh	CRH	P06850	2.6001	0
1436127_at	Crhbp	CRHBP	P24387	-0.641604	0.0393
1416326_at	Crip1	CRIP1	P50238	1.47082	0.0005
1417311_at	Crip2	CRIP2	P52943	0.477574	0.1941
1418097_a_at	Crlf2	CRLF2	Q9HC73	0.55395	0.113
1448289_at	Crmp1	CRMP1	Q14194	-0.520976	0.1721
1426606_at	Crtac1	CRTAC1	Q9NQ79	-0.514779	0.1451
1448592_at	Crtap	CRTAP	O75718	0.949572	0.01
1430546_at	Cryzl1	CRYZL1	O95825	-0.641154	0.05
1460220_a_at	Csf1	CSF1	P09603	0.948377	0.0096
1455660_at	Csf2rb	CSF2RB	P32927	2.8165	0
1438272_at	Csmd3	CSMD3	Q7Z407	-0.821126	0.0073
1429384_at	Csnk1g3	CSNK1G3	Q9Y6M4	0.786847	0.0263
1455516_at	Csrnp3	CSRNP3	Q8WYN3	-0.728096	0.0258
1425810_a_at	Csrp1	CSRP1	P21291	-0.605596	0.0574
1422507_at	Cstb	CSTB	P04080	1.11283	0.0038
1423661_s_at	Ctdsp2	CTDSP2	O14595	0.8614	0.0158
1416953_at	Ctgf	CTGF	P29279	1.78115	0.0003
1436631_at	Ctnna1	CTNNA1	P35221	0.778461	0.0298
1420930_s_at	Ctnnal1	CTNNAL1	Q9UBT7	0.550507	0.1112
1437448_s_at	Ctnnd1	CTNND1	O60716	0.557582	0.1167
1417492_at	Ctsb	CTSB	P07858	0.933724	0.01
1416382_at	Ctsc	CTSC	P53634	2.99478	0
1448118_a_at	Ctsd	CTSD	P07339	0.760689	0.0311
1451019_at	Ctsf	CTSF	Q9UBX1	-0.774972	0.0122
1443814_x_at	Ctsh	CTSH	P09668	1.14731	0.0046
1448591_at	Ctss	CTSS	P25774	0.483055	0.199
1451310_a_at	Ctsl	CTSV	O60911	1.31081	0.0011
1417869_s_at	Ctsz	CTSZ	Q9UBR2	1.3104	0.0011
1433908_a_at	Cttn	CTTN	Q14247	0.89538	0.0129
1435435_at	Cttnbp2	CTTNBP2	Q8WZ74	-0.628162	0.0659
1449300_at	Cttnbp2nl	CTTNBP2NL	Q9P2B4	1.06191	0.0048
1439387_x_at	Ctu2	CTU2	Q2VPK5	0.500088	0.1599
1436493_at	Ctxn2	CTXN2	P0C2S0	-1.04692	0.001
1417453_at	Cul4b	CUL4B	Q13620	0.481402	0.1766
1447500_at	Cux2	CUX2	O14529	-0.757306	0.0141
1415803_at	Cx3cl1	CX3CL1	P78423	-0.660406	0.0511
1418457_at	Cxcl14	CXCL14	O95715	0.722991	0.0395
1448844_at	Cyb5b	CYB5B	O43169	0.482125	0.1878
1422186_s_at	Cyb5r3	CYB5R3	P00387	0.988412	0.0075
1454268_a_at	Cyba	CYBA	P13498	1.94797	0.0001
1436778_at	Cybb	CYBB	P04839	0.835439	0.0278
1449273_at	Cyfip2	CYFIP2	Q96F07	-0.507583	0.1693
1423630_at	Cygb	CYGB	Q8WWM9	-0.589225	0.0963
1451153_a_at	Cyhr1	CYHR1	Q6ZMK1	-0.582296	0.0869
1429201_at	Cyld	CYLD	Q9NQC7	-0.716908	0.0231
1416612_at	Cyp1b1	CYP1B1	Q16678	1.80066	0.0001
1417590_at	Cyp27a1	CYP27A1	Q02318	-0.717857	0.0152
1440691_at	Cyp2j6	CYP2J2	P51589	-0.518288	0.1385
1417709_at	Cyp46a1	CYP46A1	Q9Y6A2	-0.741783	0.0192
1441662_at	Cyp4x1	CYP4X1	Q8N118	-0.658583	0.0419
1418944_at	Cysltr1	CYSLTR1	Q9Y271	0.869161	0.0184
1435701_at	Cyyr1	CYYR1	Q96J86	0.918463	0.0119
1455717_s_at	Daam2	DAAM2	Q86T65	-0.565972	0.0718
1421100_a_at	Dab1	DAB1	O75553	-0.690125	0.0303
1423805_at	Dab2	DAB2	P98082	2.32533	0
1433743_at	Dach1	DACH1	Q9UI36	-0.789362	0.0095
1434415_at	Dact3	DACT3	Q96B18	-0.590962	0.0693
1451112_s_at	Dap	DAP	P51397	1.23824	0.0019
1418334_at	Dbf4	DBF4	Q9UBU7	1.46618	0.0004
1439968_x_at	Dbndd2	DBNDD2	Q9BQY9	0.484396	0.1706
1438211_s_at	Dbp	DBP	Q10586	-0.929885	0.0024
1455702_at	Dcaf5	DCAF5	Q96JK2	-0.514367	0.1664
1440487_at	Dcc	DCC	P43146	-0.971714	0.0014
1424270_at	Dclk1	DCLK1	O15075	1.10983	0.0037
1436532_at	Dclk3	DCLK3	Q9C098	-0.997117	0.0018
1449368_at	Dcn	DCN	P07585	2.10209	0.0001
1416439_at	Dctpp1	DCTPP1	Q9H773	0.487692	0.1815
1455079_at	Dcun1d4	DCUN1D4	Q92564	-0.575615	0.1006
1418141_at	Dcx	DCX	O43602	-0.994816	0.0013
1455400_at	Ddah1	DDAH1	O94760	0.988267	0.0074
1425706_a_at	Ddb2	DDB2	Q92466	-0.568751	0.1133
1417516_at	Ddit3	DDIT3	P35638	0.741834	0.0348
1428306_at	Ddit4	DDIT4	Q9NX09	-0.734083	0.0186
1444139_at	Ddit4l	DDIT4L	Q96D03	-1.07795	0.0006
1439096_at	Ddo	DDO	Q99489	-0.92139	0.0014
1416493_at	Ddost	DDOST	P39656	0.499374	0.1636
1455688_at	Ddr2	DDR2	Q16832	0.822118	0.0373
1416070_a_at	Ddx18	DDX18	Q9NVP1	0.53963	0.1367
1417927_at	Ddx19a	DDX19A	Q9NUU7	0.561497	0.1118
1448271_a_at	Ddx21	DDX21	Q9NR30	1.7592	0.0001
1418263_at	Ddx25	DDX25	Q9UHL0	-0.760969	0.0177
1438496_a_at	Ddx26b	DDX26B	Q5JSJ4	-0.512925	0.1487
1424161_at	Ddx27	DDX27	Q96GQ7	0.698396	0.0448
1455814_x_at	Ddx39	DDX39A	O00148	1.41565	0.0004
1424569_at	Ddx46	DDX46	Q7L014	0.612777	0.0789
1438853_x_at	Ddx54	DDX54	Q8TDD1	0.664665	0.0537
1455340_at	Dennd5b	DENND5B	Q6ZUT9	-0.507788	0.1833
1424303_at	Depdc7	DEPDC7	Q96QD5	-0.663145	0.0229
1424047_at	Dera	DERA	Q9Y315	0.723515	0.0411
1448438_at	Derl2	DERL2	Q9GZP9	0.719052	0.0422
1455361_at	Dgkb	DGKB	Q9Y6T7	-1.12816	0.0006
1431167_at	Dgkg	DGKG	P49619	-0.880179	0.004
1442865_at	Dgkk	DGKK	Q5KSL6	-0.718094	0.0229
1415677_at	Dhrs1	DHRS1	Q96LJ7	1.37973	0.0008
1443493_at	Dhx37	DHX37	Q8IY37	0.530271	0.1665
1454979_at	Diap1	DIAPH1	O60610	0.54666	0.1168
1427564_at	Diap2	DIAPH2	O60879	0.495797	0.1704
1427941_at	Dicer1	DICER1	Q9UPY3	0.521754	0.1391
1455436_at	Diras2	DIRAS2	Q96HU8	-0.651314	0.0522
1426609_at	Dis3	DIS3	Q9Y2L1	1.04033	0.0055
1444395_at	Dixdc1	DIXDC1	Q155Q3	-0.525746	0.1352
1417312_at	Dkk3	DKK3	Q9UBP4	-0.5391	0.1674
1442180_at	Dleu7	DLEU7	Q6UYE1	-0.711701	0.0272
1437927_at	Dlg2	DLG2	Q15700	-0.742748	0.0183
1419581_at	Dlg4	DLG4	P78352	-0.580569	0.0956
1429105_at	Dlgap1	DLGAP1	O14490	-0.600555	0.0877
1439767_at	Dlgap2	DLGAP2	Q9P1A6	-0.531573	0.1859
1442724_at	Dlk1	DLK1	P80370	-0.636436	0.0475
1430320_at	Dmd	DMD	P11532	-0.735764	0.0172
1452210_at	Dna2	DNA2	P51530	1.00468	0.0071
1423151_at	Dnajb11	DNAJB11	Q9UBS4	0.743213	0.0349
1420500_at	Dnajc1	DNAJC1	Q96KC8	0.637564	0.0673
1417441_at	Dnajc12	DNAJC12	Q9UKB3	-0.625712	0.0613
1417657_s_at	Dnajc2	DNAJC2	Q99543	0.569102	0.101
1420543_at	Dnajc28	DNAJC28	Q9NX36	-0.559367	0.1131
1449372_at	Dnajc3	DNAJC3	Q13217	0.776357	0.0278
1433596_at	Dnajc6	DNAJC6	O75061	-0.787368	0.0113
1456379_x_at	Dner	DNER	Q8NFT8	-0.883103	0.0038
1460365_a_at	Dnm1	DNM1	Q05193	-0.552791	0.1251
1432004_a_at	Dnm2	DNM2	P50570	0.754374	0.0336
1436875_at	Dnm3	DNM3	Q9UQ16	-0.542668	0.1245
1435122_x_at	Dnmt1	DNMT1	P26358	0.604071	0.0854
1456985_at	Dnttip1	DNTTIP1	Q9H147	0.621712	0.0825
1427881_at	Dnttip2	DNTTIP2	Q5QJE6	0.52657	0.1361
1452220_at	Dock1	DOCK1	Q14185	0.958063	0.0087
1428852_at	Dock3	DOCK3	Q8IZD9	-0.511074	0.1872
1448892_at	Dock7	DOCK7	Q96N67	0.777956	0.0265
1452839_at	Dph5	DPH5	Q9H2P9	0.555424	0.1099
1419353_at	Dpm1	DPM1	O60762	-0.567682	0.1067
1436087_at	Dpp10	DPP10	Q8N608	-0.878587	0.0041
1439748_at	Dpp6	DPP6	P42658	-0.650861	0.0512
1441224_at	Drp2	DRP2	Q13474	1.2228	0.0024
1441082_at	Dscam	DSCAM	O60469	-0.69619	0.0301
1441706_at	Dscaml1	DSCAML1	Q8TD84	-0.541828	0.1384
1451040_at	Dtd1	DTD1	Q8TEA8	-0.536378	0.1432
1425822_a_at	Dtx1	DTX1	Q86Y01	-0.497771	0.1931
1449116_a_at	Dtymk	DTYMK	P23919	0.562377	0.1144
1453252_at	Dus4l	DUS4L	O95620	0.691266	0.058
1448830_at	Dusp1	DUSP1	P28562	1.18612	0.0024
1452594_at	Dusp11	DUSP11	O75319	0.696706	0.0486
1456769_at	Dusp3	DUSP3	P51452	0.515208	0.1535
1428834_at	Dusp4	DUSP4	Q13115	0.902807	0.0128
1415834_at	Dusp6	DUSP6	Q16828	1.73357	0.0001
1427416_x_at	Dusp7	DUSP7	Q16829	0.59388	0.0917
1428987_at	Dynlrb2	DYNLRB2	Q8TF09	-1.22668	0.0002
1451605_at	Dyx1c1	DYX1C1	Q8WXU2	-0.486408	0.1458
1452792_at	Dzip1	DZIP1	Q86YF9	-0.725231	0.0209
1444058_at	Dzip3	DZIP3	Q86Y13	-0.489038	0.1921
1433555_at	Eaf1	EAF1	Q96JC9	0.640158	0.0665
1439789_at	Ebf1	EBF1	Q9UH73	-1.43831	0
1418494_at	Ebf2	EBF2	Q9HAK2	-1.68316	0
1460666_a_at	Ebf3	EBF3	Q9H4W6	-1.53868	0
1428315_at	Ebna1bp2	EBNA1BP2	Q99848	0.916477	0.0115
1423358_at	Ece2	ECE2	O60344	1.3961	0.0007
1437451_at	Ecscr	ECSCR	Q19T08	2.49393	0
1451218_at	Edem1	EDEM1	Q92611	0.684908	0.0527
1425622_at	Edil3	EDIL3	O43854	-0.64905	0.0312
1448653_at	Eed	EED	O75530	0.475604	0.1894
1439439_x_at	Eef1d	EEF1D	P29692	0.604546	0.0809
1455074_at	Efcab1	EFCAB1	Q9HAE3	-0.93126	0.0021
1427183_at	Efemp1	EFEMP1	Q12805	1.02567	0.0141
1448507_at	Efhd1	EFHD1	Q9BUP0	-0.625712	0.0524
1431339_a_at	Efhd2	EFHD2	Q96C19	0.507719	0.1505
1455344_at	Efna3	EFNA3	P52797	-0.681307	0.0424
1438114_x_at	Efs	EFS	O43281	-0.737447	0.0145
1419332_at	Egfl6	EGFL6	Q8IUX8	-0.994528	0.001
1435823_x_at	Egfl7	EGFL7	Q9UHF1	0.716684	0.0388
1417065_at	Egr1	EGR1	P18146	1.39764	0.0006
1416010_a_at	Ehd1	EHD1	Q9H4M9	1.4409	0.0004
1459823_at	Ehd2	EHD2	Q9NZN4	2.12522	0
1449852_a_at	Ehd4	EHD4	Q9H223	1.25556	0.0018
1419736_a_at	Eif1ax	EIF1AX	P47813	0.844868	0.0178
1424344_s_at	Eif1a	EIF1AY	O14602	1.39506	0.0005
1440866_at	Eif2ak2	EIF2AK2	P19525	0.941031	0.0111
1452662_a_at	Eif2s1	EIF2S1	P05198	0.671203	0.0542
1448820_a_at	Eif2s2	EIF2S2	P20042	0.513289	0.143
1416661_at	Eif3a	EIF3A	Q14152	0.515712	0.1497
1426674_at	Eif3b	EIF3B	P55884	0.682753	0.0499
1456083_x_at	Eif3c	EIF3C	Q99613	0.479644	0.1776
1423728_at	Eif3l	EIF3L	Q9Y262	0.540424	0.1216
1430980_a_at	Eif4a1	EIF4A1	P60842	1.14542	0.0028
1435803_a_at	Eif4e2	EIF4E2	O60573	1.14984	0.003
1434976_x_at	Eif4ebp1	EIF4EBP1	Q13541	2.60402	0
1436158_at	Eif4ebp2	EIF4EBP2	Q13542	1.02226	0.0063
1454663_at	Eif5	EIF5	P55010	0.493442	0.1693
1451470_s_at	Eif5a	EIF5A	P63241	0.508226	0.1472
1434604_at	Eif5b	EIF5B	O60841	0.591105	0.086
1427578_a_at	Eif6	EIF6	P56537	0.69323	0.047
1453061_at	Elac1	ELAC1	Q9H777	-0.564478	0.1092
1448151_at	Elavl1	ELAVL1	Q15717	1.21524	0.0021
1421881_a_at	Elavl2	ELAVL2	Q12926	-0.625934	0.0528
1450258_a_at	Elavl4	ELAVL4	P26378	-0.638007	0.0522
1442101_at	Elfn1	ELFN1	P0C7U0	-0.518908	0.1381
1456202_at	Elfn2	ELFN2	Q5R3F8	-0.539729	0.1188
1448797_at	Elk3	ELK3	P41970	1.93765	0.0001
1450744_at	Ell2	ELL2	O00472	0.582941	0.0976
1434083_a_at	Elmod1	ELMOD1	Q8N336	-0.809701	0.0103
1456530_x_at	Elovl1	ELOVL1	Q9BW60	0.539531	0.1331
1416444_at	Elovl2	ELOVL2	Q9NXB9	-0.597933	0.0687
1441091_at	Elovl7	ELOVL7	A1L3X0	-0.592484	0.0672
1425582_a_at	Emcn	EMCN	Q9ULC0	1.37301	0.0008
1416393_at	Emg1	EMG1	Q92979	0.584289	0.0918
1416529_at	Emp1	EMP1	P54849	3.45407	0
1417104_at	Emp3	EMP3	P54852	2.52587	0
1450061_at	Enc1	ENC1	O14682	-0.554061	0.1166
1426540_at	Endod1	ENDOD1	O94919	0.575312	0.0961
1449938_at	Endou	ENDOU	P21128	0.736129	0.0384
1417271_a_at	Eng	ENG	P17813	0.487795	0.1805
1452893_s_at	Enho	ENHO	Q6UWT2	-1.12312	0.0006
1417951_at	Eno3	ENO3	P13929	-0.839596	0.0029
1423705_at	Enoph1	ENOPH1	Q9UHY7	-0.667722	0.0308
1440339_at	Enpp1	ENPP1	P22413	-1.18672	0.0002
1448136_at	Enpp2	ENPP2	Q13822	-0.695489	0.0216
1425702_a_at	Enpp5	ENPP5	Q9UJA9	-0.660178	0.0388
1438785_at	Enpp6	ENPP6	Q6UWR7	-0.462356	0.1658
1418259_a_at	Entpd2	ENTPD2	Q9Y5L3	-0.823933	0.007
1429021_at	Epha4	EPHA4	P54764	-0.696424	0.0312
1444690_at	Epha5	EPHA5	P54756	-0.948141	0.0016
1452380_at	Epha7	EPHA7	Q15375	-0.989363	0.0015
1455188_at	Ephb1	EPHB1	P54762	-0.474132	0.1789
1422438_at	Ephx1	EPHX1	P07099	-0.533451	0.0953
1448499_a_at	Ephx2	EPHX2	P34913	-0.594008	0.0692
1454835_at	Epm2aip1	EPM2AIP1	Q7L775	-0.549409	0.1186
1422823_at	Eps8	EPS8	Q12929	0.871371	0.0149
1439068_at	Erap1	ERAP1	Q9NZ08	0.928579	0.0124
1428011_a_at	Erbb2ip	ERBB2IP	Q96RT1	0.574731	0.0978
1435561_at	Erf	ERF	P50548	0.63292	0.0691
1423333_at	Ergic1	ERGIC1	Q969X5	0.745625	0.0348
1424693_at	Erlec1	ERLEC1	Q96DZ1	-0.569608	0.1006
1424210_at	Erlin1	ERLIN1	O75477	0.659194	0.0591
1437119_at	Ern1	ERN1	O75460	0.564915	0.1074
1419029_at	Ero1l	ERO1L	Q96HE7	0.53834	0.1253
1423247_at	Erp44	ERP44	Q9BS26	0.504163	0.1597
1416129_at	Errfi1	ERRFI1	Q9UJM3	0.511873	0.1529
1460356_at	Esam	ESAM	Q96AP7	0.998629	0.0075
1417825_at	Esd	ESD	P10768	0.937194	0.0103
1460591_at	Esr1	ESR1	P03372	-1.02826	0.0011
1455267_at	Esrrg	ESRRG	P62508	-0.782149	0.0102
1451208_at	Etf1	ETF1	P62495	1.08672	0.0042
1452163_at	Ets1	ETS1	P14921	0.981268	0.0081
1428142_at	Etv5	ETV5	P41161	0.506196	0.1497
1434880_at	Etv6	ETV6	P41212	0.687688	0.0475
1450241_a_at	Evi2a	EVI2A	P22794	-0.5391	0.1018
1434920_a_at	Evl	EVL	Q9UI08	-0.508814	0.182
1449075_at	Exd2	EXD2	Q9NVH0	-0.487015	0.1971
1435631_x_at	Exoc6	EXOC6	Q8TAG9	0.582267	0.0969
1428291_at	Exosc8	EXOSC8	Q96B26	0.529171	0.1322
1423305_at	Extl1	EXTL1	Q92935	-0.655853	0.0396
1416544_at	Ezh2	EZH2	Q15910	0.916553	0.0117
1450850_at	Ezr	EZR	P15311	2.1376	0
1448929_at	F13a1	F13A1	P00488	3.33728	0
1417408_at	F3	F3	P13726	0.649569	0.0646
1426960_a_at	Fa2h	FA2H	Q7L5A8	-0.594443	0.066
1416023_at	Fabp3	FABP3	P05413	-0.892446	0.0035
1423680_at	Fads1	FADS1	O60427	-0.580353	0.0772
1419031_at	Fads2	FADS2	O95864	-1.13765	0.0007
1455410_at	Faim2	FAIM2	Q9BWQ8	-0.520769	0.1635
1456603_at	Fam101b	FAM101B	Q8N5W9	0.498251	0.1639
1434828_at	Fam102b	FAM102B	Q5T8I3	0.624896	0.0751
1429843_at	Grrp1	FAM110D	Q8TAY7	0.668573	0.0604
1422628_at	Fam111a	FAM111A	Q96PZ2	2.0686	0.0001
1417272_at	Fam114a1	FAM114A1	Q8IWE2	0.560128	0.1371
1433572_a_at	Fam120a	FAM120A	Q9NZB2	0.463204	0.1971
1435668_at	Fam120b	FAM120B	Q96EK7	-0.618384	0.0695
1452682_at	Fam122b	FAM122B	Q7Z309	-0.698061	0.0215
1456320_at	Fam126b	FAM126B	Q8IXS8	-0.605157	0.0752
1450080_at	Cxx1c	FAM127B	Q9BWD3	-0.819597	0.0075
1426812_a_at	Fam129b	FAM129B	Q96TA1	1.1375	0.0034
1455421_x_at	Fam131b	FAM131B	Q86XD5	-0.483985	0.1746
1456611_at	Fam13a	FAM13A	O94988	-0.599899	0.0823
1437950_at	Fam149a	FAM149A	A5PLN7	-0.565545	0.1035
1435138_at	Fam155a	FAM155A	B1AL88	-0.594661	0.0884
1455753_at	Fam163b	FAM163B	P0C2L3	-0.811726	0.0102
1435783_at	Fam169a	FAM169A	Q9Y6X4	-0.71241	0.0325
1438402_at	Fam171a1	FAM171A1	Q5VUB5	0.561986	0.1174
1428683_at	Fam173b	FAM173B	Q6P4H8	0.549718	0.1207
1419171_at	Fam174a	FAM174A	Q8TBP5	-0.493297	0.1913
1417862_at	Fam181b	FAM181B	A6NEQ2	-0.632629	0.0452
1430066_at	Fam184a	FAM184A	Q8NB25	-0.654944	0.0371
1433945_at	Fam189a1	FAM189A1	O60320	-0.597933	0.0849
1457806_at	Fam196a	FAM196A	Q6ZSG2	0.921208	0.0111
1442379_at	Fam196b	FAM196B	A6NMK8	-0.49981	0.1981
1416805_at	Fam198b	FAM198B	Q6UWH4	1.68621	0.0001
1457092_at	Fam19a1	FAM19A1	Q7Z5A9	-0.729292	0.0277
1439647_at	Gm13298	FAM205A	Q6ZU69	-0.563199	0.0782
1433653_at	Fam20a	FAM20A	Q96MK3	-0.649503	0.0414
1448021_at	Fam46c	FAM46C	Q5VWP2	0.593688	0.1212
1436088_at	Fam49b	FAM49B	Q9NUQ9	-0.605815	0.0838
1460555_at	Fam65b	FAM65B	Q9Y4F9	-0.728574	0.0275
1417147_at	Fam69b	FAM69B	Q5VUD6	-0.557455	0.1252
1437002_at	Fam73a	FAM73A	Q8NAN2	-0.511279	0.1662
1425213_at	Fam81a	FAM81A	Q8TBF8	-0.744197	0.0174
1416634_at	Fam96a	FAM96A	Q9H5X1	0.627233	0.071
1452280_at	Farp1	FARP1	Q9Y4F1	0.524666	0.1405
1457589_at	Fat3	FAT3	Q8TDW7	-0.806165	0.007
1460574_at	Fat4	FAT4	Q6V0I7	-1.02797	0.0011
1416684_at	Fbl	FBL	P22087	0.850239	0.017
1416164_at	Fbln5	FBLN5	Q9UBX5	0.795767	0.0254
1425896_a_at	Fbn1	FBN1	P35555	1.49534	0.0006
1440286_at	Fbxl16	FBXL16	Q8N461	-0.622821	0.0686
1428427_at	Fbxl2	FBXL2	Q9UKC9	-0.813499	0.0067
1417535_at	Fbxo25	FBXO25	Q8TCJ0	-0.652901	0.0465
1448747_at	Fbxo32	FBXO32	Q969P5	-0.751708	0.0111
1456444_at	Fbxo41	FBXO41	Q8TF61	-0.670245	0.0419
1429499_at	Fbxo5	FBXO5	Q9UKT4	0.634965	0.0685
1418340_at	Fcer1g	FCER1G	P30273	1.6149	0.0003
1417876_at	Fcgr1	FCGR1A	P12314	2.30766	0
1448620_at	Fcgr3	FCGR2A	P12318	1.80083	0.0001
1435477_s_at	Fcgr2b	FCGR2B	P31994	3.73593	0
1421731_a_at	Fen1	FEN1	P39748	0.611172	0.0827
1456014_s_at	Fermt3	FERMT3	Q86UX7	1.84531	0.0001
1454674_at	Fez1	FEZ1	Q99689	-0.57497	0.0819
1425037_at	Fgd4	FGD4	Q96M96	0.473215	0.1988
1451693_a_at	Fgf12	FGF12	P61328	-0.611535	0.063
1418497_at	Fgf13	FGF13	Q92913	-1.0743	0.0008
1435747_at	Fgf14	FGF14	Q92915	-0.892178	0.005
1420795_at	Fgf9	FGF9	P31371	-0.632182	0.0559
1420847_a_at	Fgfr2	FGFR2	P21802	-0.633972	0.035
1451912_a_at	Fgfrl1	FGFRL1	Q8N441	0.943809	0.0105
1421855_at	Fgl2	FGL2	Q14314	1.1746	0.0045
1443657_at	Fhdc1	FHDC1	Q9C0D6	0.505891	0.1496
1419376_at	Fibin	FIBIN	Q8TAL6	-0.469729	0.1896
1450268_at	Fign	FIGN	Q5HY92	-0.559579	0.0824
1428861_at	Filip1l	FILIP1L	Q4L180	0.638676	0.0889
1452720_a_at	Fip1l1	FIP1L1	Q6UN15	0.533464	0.1317
1422733_at	Fjx1	FJX1	Q86VR8	-0.690358	0.0229
1449429_at	Fkbp1b	FKBP1B	P68106	-0.596623	0.0724
1416125_at	Fkbp5	FKBP5	Q13451	1.07464	0.0046
1433512_at	Fli1	FLI1	Q01543	1.69791	0.0001
1426677_at	Flna	FLNA	P21333	1.62063	0.0003
1426750_at	Flnb	FLNB	O75369	0.942984	0.0097
1448559_at	Flot1	FLOT1	O75955	0.706641	0.0416
1460041_at	Flrt1	FLRT1	Q9NZU1	-0.780413	0.0101
1419300_at	Flt1	FLT1	P17948	0.484602	0.1806
1450063_at	Fmn2	FMN2	Q9NZ56	-0.544561	0.1159
1428579_at	Fmnl2	FMNL2	Q96PY5	0.816149	0.0221
1456084_x_at	Fmod	FMOD	Q06828	-0.581001	0.0082
1426642_at	Fn1	FN1	P02751	2.41649	0
1453746_at	Fnbp1	FNBP1	Q96RU3	-0.512514	0.1534
1434339_at	Fnbp1l	FNBP1L	Q5T0N5	-0.513131	0.1683
1452783_at	Fndc3b	FNDC3B	Q53EP0	1.2326	0.002
1431226_a_at	Fndc4	FNDC4	Q9H6D8	0.548831	0.1165
1453135_at	Fndc5	FNDC5	Q8NAU1	-0.839596	0.006
1439189_at	Fnip2	FNIP2	Q9P278	1.04963	0.0058
1423100_at	Fos	FOS	P01100	2.30833	0
1437247_at	Fosl2	FOSL2	P15408	2.04313	0.0001
1419485_at	Foxc1	FOXC1	Q12948	1.1281	0.0089
1418876_at	Foxd1	FOXD1	Q16676	1.48496	0.002
1438802_at	Foxp1	FOXP1	Q9H334	0.552279	0.1271
1434414_at	Foxred2	FOXRED2	Q8IWF2	-0.548776	0.1395
1422953_at	Fpr2	FPR2	P25090	1.00101	0.0103
1439019_at	Fras1	FRAS1	Q86XX4	-0.644307	0.063
1434285_at	Frmd4a	FRMD4A	Q9P2Q2	0.978928	0.0077
1436243_at	Frmd5	FRMD5	Q7Z6J6	-0.533451	0.1265
1432848_a_at	Frmd8	FRMD8	Q9BZ67	0.492315	0.1846
1423465_at	Frrs1	FRRS1	Q6ZNA5	1.90712	0.0001
1456480_at	Fry	FRY	Q5TBA9	-0.673923	0.0404
1416658_at	Frzb	FRZB	Q92765	-0.785626	0.0198
1448259_at	Fstl1	FSTL1	Q12841	0.515914	0.1481
1436800_at	Fstl5	FSTL5	Q8N475	-0.82521	0.0075
1418364_a_at	Ftl1	FTL	P02792	1.62373	0.0003
1451026_at	Ftsj3	FTSJ3	Q8IY81	0.858379	0.0164
1433482_a_at	Fubp1	FUBP1	Q96AE4	0.512277	0.1488
1435308_at	Fut9	FUT9	Q9Y231	-0.747584	0.0192
1418296_at	Fxyd5	FXYD5	Q96DB9	2.14757	0.0001
1417343_at	Fxyd6	FXYD6	Q9H0Q3	-0.868542	0.0043
1450044_at	Fzd7	FZD7	O75084	0.99458	0.0096
1448700_at	G0s2	G0S2	P27469	-0.521805	0.1708
1455355_at	G2e3	G2E3	Q7L622	0.498761	0.1772
1422801_at	G3bp1	G3BP1	Q13283	0.496002	0.1663
1417693_a_at	Gab1	GAB1	Q13480	-0.542458	0.1021
1439786_at	Gab2	GAB2	Q9UQC2	0.480886	0.1874
1421281_at	Gabra1	GABRA1	P14867	-0.952601	0.0013
1455444_at	Gabra2	GABRA2	P47869	-0.733843	0.0146
1436957_at	Gabra3	GABRA3	P34903	-0.787368	0.0142
1433707_at	Gabra4	GABRA4	P48169	-0.979942	0.0015
1433602_at	Gabra5	GABRA5	P31644	-0.759747	0.0206
1428203_at	Gabrb2	GABRB2	P47870	-1.08375	0.0005
1421190_at	Gabrb3	GABRB3	P28472	-0.754869	0.0119
1460408_at	Gabrg1	GABRG1	Q8N1C3	-0.94536	0.0017
1437147_at	Gabrg2	GABRG2	P18507	-0.796862	0.0114
1416561_at	Gad1	GAD1	Q99259	-0.987074	0.0016
1421978_at	Gad2	GAD2	Q05329	-0.682696	0.0308
1449519_at	Gadd45a	GADD45A	P24522	1.28398	0.0016
1450971_at	Gadd45b	GADD45B	O75293	1.69046	0.0001
1453851_a_at	Gadd45g	GADD45G	O95257	1.01735	0.0066
1460668_at	Gal	GAL	P22466	0.702658	0.0448
1437760_at	Galnt12	GALNT12	Q8IXK2	0.488001	0.1773
1457045_at	Galnt13	GALNT13	Q8IUC8	-1.35328	0
1426756_at	Galnt2	GALNT2	Q10471	0.812539	0.0217
1455915_at	Galnt4	GALNT4	Q8N4A0	0.543001	0.1368
1434399_at	Galnt6	GALNT6	Q8NCL4	1.45875	0.0003
1425581_s_at	Galnt7	GALNT7	Q86SF2	1.18206	0.0025
1418305_s_at	Gar1	GAR1	Q9NY12	0.461005	0.1954
1416283_at	Gart	GART	P22102	0.488206	0.1692
1416855_at	Gas1	GAS1	P54826	-0.668409	0.0322
1455980_a_at	Gas2l3	GAS2L3	Q86XJ1	1.20858	0.0024
1451197_s_at	Gatad2a	GATAD2A	Q86YP4	0.698041	0.0448
1437044_a_at	Gba	GBA	P04062	0.616546	0.077
1418392_a_at	Gbp3	GBP4	Q96PP9	2.04177	0.0001
1424698_s_at	Gca	GCA	P28676	-0.682928	0.0305
1429692_s_at	Gch1	GCH1	P30793	1.32602	0.0011
1425503_at	Gcnt2	GCNT2	Q8NFS9	2.15572	0
1435749_at	Gda	GDA	Q9Y2T3	1.19074	0.0025
1423329_at	Gdap1	GDAP1	Q8TB36	-0.675535	0.032
1426063_a_at	Gem	GEM	P55040	0.548733	0.1212
1424300_at	Gemin6	GEMIN6	Q8WXD5	0.573375	0.0996
1440142_s_at	Gfap	GFAP	P14136	1.01757	0.0066
1452272_a_at	Gfer	GFER	P55789	0.511468	0.1479
1439015_at	Gfra1	GFRA1	P56159	0.930699	0.0103
1433716_x_at	Gfra2	GFRA2	O00451	-0.704159	0.0228
1450835_a_at	Gfra4	GFRA4	Q9GZZ7	-0.571965	0.1114
1457472_at	Gigyf2	GIGYF2	Q6Y7W6	-0.929336	0.0017
1438945_x_at	Gja1	GJA1	P17302	-0.988218	0.001
1448397_at	Gjb6	GJB6	O95452	-0.919752	0.0025
1449094_at	Gjc1	GJC1	P36383	0.911883	0.0122
1435214_at	Gjc2	GJC2	Q5T442	-0.505124	0.1365
1435297_at	Gjd2	GJD2	Q9UKL4	-1.10377	0.0006
1418248_at	Gla	GLA	P06280	0.484602	0.183
1426218_at	Glcci1	GLCCI1	Q86VQ1	-0.835471	0.0059
1424927_at	Glipr1	GLIPR1	P48060	1.53017	0.0003
1416598_at	Glis2	GLIS2	Q9BZE0	0.682214	0.0563
1430353_at	Glis3	GLIS3	Q8NEA6	1.16389	0.0027
1434098_at	Glra2	GLRA2	P23416	-1.10129	0.0007
1422504_at	Glrb	GLRB	P48167	-0.642955	0.0463
1435245_at	Gls2	GLS2	Q9UI32	-0.693388	0.0254
1440238_at	Gltscr1	GLTSCR1	Q9NZM4	0.612305	0.0849
1451515_s_at	Glyat	GLYAT	Q6IB77	1.23915	0.002
1419194_s_at	Gmfg	GMFG	O60234	0.529171	0.1496
1439030_at	Gmppb	GMPPB	Q9Y5P6	0.509341	0.1555
1433567_at	Gmps	GMPS	P49915	0.62068	0.0714
1455008_at	Gna12	GNA12	Q03113	-0.525953	0.1095
1430295_at	Gna13	GNA13	Q14344	0.664665	0.0559
1427510_at	Gnai1	GNAI1	P63096	-0.821126	0.0067
1428645_at	Gnai3	GNAI3	P08754	0.78785	0.025
1417432_a_at	Gnb1	GNB1	P62873	0.874758	0.015
1455168_a_at	Gnb2l1	GNB2L1	P63244	0.886121	0.0136
1418452_at	Gng2	GNG2	P59768	-0.71596	0.0229
1447669_s_at	Gng4	GNG4	P50150	-0.702985	0.0353
1423985_at	Gng5	GNG5	P63218	0.536451	0.137
1457755_at	Gng8	GNG8	Q9UK08	-0.790609	0.0063
1426579_at	Gnl2	GNL2	Q13823	0.510152	0.1457
1433656_a_at	Gnl3	GNL3	Q9BVP2	0.857264	0.016
1423158_at	Gnpnat1	GNPNAT1	Q96EK6	0.597221	0.0872
1415698_at	Golm1	GOLM1	Q8NBJ4	0.975997	0.0077
1449859_at	Golt1b	GOLT1B	Q9Y3E0	0.839798	0.0191
1450970_at	Got1	GOT1	P17174	-0.522219	0.1573
1448249_at	Gpd1	GPD1	P21695	1.58217	0.0002
1430038_at	Gphn	GPHN	Q9NQX3	-0.573467	0.0869
1456741_s_at	Gpm6a	GPM6A	P51674	-0.91376	0.0036
1441382_at	Gpr101	GPR101	Q96P66	-1.52575	0
1459274_at	Gpr135	GPR135	Q8IZ08	-0.83908	0.0088
1450881_s_at	Gpr137b	GPR137B	O60478	-0.485802	0.1594
1418611_at	Gpr162	GPR162	Q16538	-0.581648	0.0857
1434672_at	Gpr22	GPR22	Q99680	-0.638232	0.0574
1450875_at	Gpr37	GPR37	O15354	-0.698295	0.021
1436972_at	Gpr61	GPR61	Q9BZJ8	-0.587706	0.0831
1455000_at	Gpr68	GPR68	Q15743	-0.598588	0.0831
1424896_at	Gpr85	GPR85	P60893	-0.585973	0.0894
1424455_at	Gprasp1	GPRASP1	Q5JY77	-0.669097	0.046
1424613_at	Gprc5b	GPRC5B	Q9NZH0	-0.94203	0.0016
1443997_at	Gprin2	GPRIN2	O60269	-0.501239	0.1725
1418396_at	Gpsm3	GPSM3	Q9Y4H4	0.651316	0.0618
1460671_at	Gpx1	GPX1	P07203	0.976877	0.0078
1417836_at	Gpx7	GPX7	Q96SL4	0.723165	0.0558
1424099_at	Gpx8	GPX8	Q8TED1	1.44795	0.0008
1428736_at	Gramd3	GRAMD3	Q96HH9	-0.567254	0.0788
1425458_a_at	Grb10	GRB10	Q13322	-0.606913	0.0779
1439341_at	Greb1l	GREB1L	Q9C091	-0.747584	0.0177
1435239_at	Gria1	GRIA1	P42261	-0.90158	0.0062
1434146_at	Gria2	GRIA2	P42262	-1.07279	0.001
1434728_at	Gria3	GRIA3	P42263	-0.589008	0.0919
1440891_at	Gria4	GRIA4	P48058	-0.866436	0.0045
1441499_at	Grid1	GRID1	Q9ULK0	-0.687335	0.0319
1435487_at	Grid2	GRID2	O43424	-0.548987	0.1141
1427676_a_at	Grik1	GRIK1	P39086	-0.870915	0.007
1436575_at	Grin3a	GRIN3A	Q8TCU5	-0.978805	0.0016
1449514_at	Grk5	GRK5	P34947	0.687777	0.056
1430136_at	Grm3	GRM3	Q14832	-1.12564	0.0006
1455272_at	Grm5	GRM5	P41594	-1.02826	0.0016
1443119_at	Grm7	GRM7	Q14831	-0.811726	0.0109
1448148_at	Grn	GRN	P28799	1.07656	0.0044
1455841_s_at	Grwd1	GRWD1	Q9BQ67	0.696172	0.0468
1426736_at	Gspt1	GSPT1	P15170	0.727877	0.0384
1421817_at	Gsr	GSR	P00390	0.54962	0.1228
1418186_at	Gstt1	GSTT1	P30711	-0.645435	0.0466
1426626_at	Gtf2f2	GTF2F2	P13984	0.69207	0.0475
1434141_at	Gucy1a3	GUCY1A3	Q02108	-0.909147	0.0029
1420872_at	Gucy1b3	GUCY1B3	Q02153	-0.720707	0.0254
1448124_at	Gusb	GUSB	P08236	1.42385	0.0005
1423702_at	H1f0	H1F0	P07305	-0.496957	0.1594
1455725_a_at	H3f3b	H3F3A	P84243	0.520447	0.1411
1449047_at	Hacl1	HACL1	Q9UJ83	-0.674153	0.0292
1428630_x_at	Haghl	HAGHL	Q6PII5	-0.527824	0.1535
1416997_a_at	Hap1	HAP1	P54257	-0.578629	0.0924
1438020_at	Hapln1	HAPLN1	P10915	-1.19396	0.0005
1420962_at	Hapln2	HAPLN2	Q9GZV7	0.636915	0.0691
1435650_at	Hapln4	HAPLN4	Q86UW8	-0.506968	0.1725
1418350_at	Hbegf	HBEGF	Q99075	2.58967	0
1440050_at	Hbs1l	HBS1L	Q9Y450	0.675274	0.0617
1428405_at	Hcfc1r1	HCFC1R1	Q9NWW0	-0.506968	0.1741
1449455_at	Hck	HCK	P08631	1.32625	0.001
1448246_at	Hdac1	HDAC1	Q13547	0.501516	0.1588
1454803_a_at	Hdac11	HDAC11	Q96DB2	-0.90212	0.0032
1415987_at	Hdlbp	HDLBP	Q00341	0.837217	0.0187
1424522_at	Heatr1	HEATR1	Q9H583	0.686433	0.0474
1441101_at	Hecw1	HECW1	Q76N89	-0.667722	0.0397
1455150_at	Hecw2	HECW2	Q9P2P5	-0.582944	0.0868
1417541_at	Hells	HELLS	Q9NRZ9	1.38918	0.0007
1433590_at	Herc3	HERC3	Q15034	-0.630171	0.0578
1438037_at	Herc6	HERC6	Q8IVU3	1.2433	0.0019
1415999_at	Hey1	HEY1	Q9Y5J3	-0.573252	0.1035
1418106_at	Hey2	HEY2	Q9UBP5	-0.773738	0.01
1422645_at	Hfe	HFE	Q30201	0.605494	0.0872
1424553_at	Hhatl	HHATL	Q9HCP6	-0.89459	0.0022
1423319_at	Hhex	HHEX	Q03014	0.670478	0.0587
1455277_at	Hhip	HHIP	Q96QV1	-1.54414	0
1448183_a_at	Hif1a	HIF1A	Q16665	0.908582	0.0129
1434557_at	Hip1	HIP1	O00291	1.11323	0.0037
1424540_at	Hipk1	HIPK1	Q86Z02	0.516318	0.143
1416101_a_at	Hist1h1c	HIST1H1C	P16403	-0.520149	0.0978
1445565_at	Hist1h2be	HIST1H2BG	P62807	-0.745648	0.0075
1429134_at	Hivep3	HIVEP3	Q5T1R4	0.704606	0.0433
1422612_at	Hk2	HK2	P52789	1.62494	0.0003
1425336_x_at	H2-K1	HLA-B	Q95365	0.854235	0.0175
1435290_x_at	H2-Aa	HLA-DQA1	P01909	1.42514	0.0007
1434735_at	Hlf	HLF	Q16534	-1.20191	0.0003
1417287_at	H13	HM13	Q8TCT9	0.599508	0.0909
1426475_at	Hmbs	HMBS	P08397	0.659194	0.062
1438532_at	Hmcn1	HMCN1	Q96RW7	-1.05799	0.0005
1450780_s_at	Hmga2	HMGA2	P52926	1.31719	0.0011
1452534_a_at	Hmgb2	HMGB2	P26583	1.06433	0.0068
1448180_a_at	Hn1	HN1	Q9UK76	0.575506	0.1037
1417702_a_at	Hnmt	HNMT	P50135	-1.0625	0.0007
1423531_a_at	Hnrnpa1	HNRNPA1	P09651	0.487795	0.1739
1453849_s_at	Hnrnpab	HNRNPAB	Q99729	0.870976	0.0152
1450963_at	Hnrnpf	HNRNPF	P52597	1.00065	0.0069
1423051_at	Hnrnpu	HNRNPU	Q00839	0.573859	0.0955
1457671_at	Homer2	HOMER2	Q9NSB8	-0.840888	0.0067
1439173_at	Hook1	HOOK1	Q9UJC3	-0.821891	0.011
1451776_s_at	Hopx	HOPX	Q9BPY8	-0.618384	0.054
1431475_a_at	Hoxa10	HOXA10	P31260	1.93123	0.0001
1449499_at	Hoxa7	HOXA7	P31268	-0.646564	0.0445
1444204_at	Hoxb2	HOXB2	P14652	-0.63554	0.0498
1456229_at	Hoxb3	HOXB3	P14651	-0.670475	0.0527
1418415_at	Hoxb5	HOXB5	P09067	-1.02093	0.0012
1451660_a_at	Hoxb6	HOXB6	P17509	-1.19067	0.0006
1439798_at	Hoxc10	HOXC11	O43248	1.07451	0.0056
1452412_at	Hoxc8	HOXC8	P31273	-0.509019	0.1666
1419126_at	Hoxd9	HOXD9	P28356	0.651408	0.068
1450930_at	Hpca	HPCA	P84074	-1.27649	0.0004
1433987_at	Hpcal4	HPCAL4	Q9UM19	-1.57777	0
1419905_s_at	Hpgd	HPGD	P15428	1.39769	0.0005
1421492_at	Hpgds	HPGDS	O60760	0.675906	0.055
1428326_s_at	Hrsp12	HRSP12	P52758	-0.529073	0.1121
1450729_at	Hs2st1	HS2ST1	Q7LGA3	0.695014	0.0471
1423450_a_at	Hs3st1	HS3ST1	O14792	-0.576476	0.0797
1438624_x_at	Hs3st2	HS3ST2	Q9Y278	-1.17299	0.0006
1433977_at	Hs3st3b1	HS3ST3B1	Q9Y662	0.70248	0.0475
1455620_at	Hs3st4	HS3ST4	Q9Y661	-0.546035	0.1356
1420938_at	Hs6st2	HS6ST2	Q96MM7	-0.945916	0.0024
1421011_at	Hsd17b11	HSD17B11	Q8NBQ5	-0.750494	0.0116
1416968_a_at	Hsd3b7	HSD3B7	Q9H2F3	1.2532	0.0018
1452318_a_at	Hspa1b	HSPA1A	P08107	0.601221	0.1167
1416146_at	Hspa4	HSPA4	P34932	0.734829	0.0351
1418253_a_at	Hspa4l	HSPA4L	O95757	-0.637334	0.0472
1427464_s_at	Hspa5	HSPA5	P11021	0.995665	0.0074
1425964_x_at	Hspb1	HSPB1	P04792	4.13368	0
1436332_at	Hspb6	HSPB6	O14558	1.67794	0.0001
1417013_at	Hspb8	HSPB8	Q9UJY1	1.08875	0.0043
1450477_at	Htr2c	HTR2C	P28335	-0.651314	0.051
1435332_at	Htr7	HTR7	P34969	-0.638905	0.0527
1419292_at	Htra3	HTRA3	P83110	0.766977	0.0462
1426705_s_at	Iars	IARS	P41252	0.707171	0.0416
1431644_a_at	Ica1	ICA1	Q05084	-0.703689	0.0257
1425895_a_at	Id1	ID1	P41134	1.66662	0.0002
1453596_at	Id2	ID2	Q02363	0.837782	0.0207
1450928_at	Id4	ID4	P47928	-1.1181	0.0007
1422500_at	Idh3a	IDH3A	P50213	-0.512102	0.18
1439251_at	Idua	IDUA	P35475	0.512075	0.1714
1416442_at	Ier2	IER2	Q9BTL4	1.50604	0.0003
1419647_a_at	Ier3	IER3	P46695	1.7236	0.0001
1417612_at	Ier5	IER5	Q5VY09	0.89243	0.0148
1419066_at	Ier5l	IER5L	Q5T953	1.02396	0.007
1426597_s_at	Iffo2	IFFO2	Q5TF58	0.644133	0.0661
1422476_at	Ifi30	IFI30	P13284	2.25393	0
1445897_s_at	Ifi35	IFI35	P80217	1.68581	0.0002
1426276_at	Ifih1	IFIH1	Q9BYX4	0.850239	0.0227
1418293_at	Ifit2	IFIT2	P09913	0.569977	0.1147
1449025_at	Ifit3	IFIT3	O14879	0.948975	0.0181
1424254_at	Ifitm1	IFITM1	P13164	2.49838	0
1423754_at	Ifitm3	IFITM2	Q01629	1.99295	0.0001
1440169_x_at	Ifnar2	IFNAR2	P48551	0.55395	0.1111
1416067_at	Ifrd1	IFRD1	O00458	1.67419	0.0001
1416474_at	Igdcc4	IGDCC4	Q8TDY8	-0.743714	0.0154
1426565_at	Igf1r	IGF1R	P08069	0.53067	0.1374
1448152_at	Igf2	IGF2	P01344	-0.211899	0.1976
1454159_a_at	Igfbp2	IGFBP2	P18065	1.64076	0.0003
1417933_at	Igfbp6	IGFBP6	P24592	0.898789	0.018
1423584_at	Igfbp7	IGFBP7	Q16270	1.73972	0.0001
1433652_at	Igsf1	IGSF1	Q8N6C5	-0.587056	0.0837
1455049_at	Igsf3	IGSF3	O75054	-0.806417	0.0104
1460675_at	Igsf8	IGSF8	Q969P0	-0.720707	0.0253
1429219_at	Ikbip	IKBIP	Q70UQ0	0.624896	0.0761
1435646_at	Ikbkg	IKBKG	Q9Y6K9	0.575312	0.1206
1437542_at	Ikzf2	IKZF2	Q9UKS7	0.52085	0.141
1419455_at	Il10rb	IL10RB	Q08334	1.29072	0.0016
1454783_at	Il13ra1	IL13RA1	P78552	1.47197	0.0004
1435714_x_at	Il17d	IL17D	Q8TAD2	-0.74589	0.0181
1420905_at	Il17ra	IL17RA	Q96F46	0.870976	0.0154
1449585_at	Il1rap	IL1RAP	Q9NPH3	1.08243	0.0048
1453373_at	Il1rapl1	IL1RAPL1	Q9NZN1	-0.775219	0.0136
1416200_at	Il33	IL33	O95760	1.36211	0.0008
1452416_at	Il6ra	IL6R	P08887	1.55886	0.0002
1437303_at	Il6st	IL6ST	P40189	0.854474	0.0169
1436221_at	Ildr2	ILDR2	Q71H61	0.684908	0.0579
1449942_a_at	Ilk	ILK	Q13418	0.643672	0.0654
1454658_at	Ilvbl	ILVBL	A1L0T0	-0.560005	0.1019
1426213_at	Imp4	IMP4	Q96G21	0.605589	0.088
1415851_a_at	Impdh2	IMPDH2	P12268	0.790021	0.0243
1448992_at	Ina	INA	Q16352	-0.560005	0.1079
1418983_at	Inadl	INADL	Q8NI35	-0.640029	0.0521
1422053_at	Inhba	INHBA	P08476	1.04824	0.0056
1441416_at	Inpp4b	INPP4B	O15327	-0.504919	0.1816
1426946_at	Ipo5	IPO5	O00410	0.918005	0.0114
1417380_at	Iqgap1	IQGAP1	P46940	1.60843	0.0002
1451750_at	Irak4	IRAK4	Q9NWZ3	0.509037	0.164
1448436_a_at	Irf1	IRF1	P10914	0.512783	0.1572
1416714_at	Irf8	IRF8	Q02556	1.01842	0.0071
1421322_a_at	Irf9	IRF9	Q00978	1.27638	0.0016
1418825_at	Irgm1	IRGM	A1A4Y4	1.86239	0.0001
1433960_at	Isg20l2	ISG20L2	Q9H9L3	0.547055	0.1228
1418450_at	Islr	ISLR	O14498	0.4246	0.1331
1434387_at	Itfg3	ITFG3	Q9H0X4	-0.489443	0.1749
1422444_at	Itga6	ITGA6	P23229	1.02538	0.0066
1422046_at	Itgam	ITGAM	P11215	1.92953	0.0001
1452784_at	Itgav	ITGAV	P06756	0.825948	0.0194
1426918_at	Itgb1	ITGB1	P05556	1.15756	0.0028
1450678_at	Itgb2	ITGB2	P05107	2.12294	0
1449123_at	Itih3	ITIH3	Q06033	-0.641829	0.0477
1423608_at	Itm2a	ITM2A	O43736	-0.602964	0.0739
1415961_at	Itm2c	ITM2C	Q9NQX7	-0.682001	0.0389
1436579_s_at	Itsn1	ITSN1	Q15811	-0.684086	0.0309
1449001_at	Ivd	IVD	P26440	-0.584241	0.0741
1453010_at	Iws1	IWS1	Q96ST2	0.565987	0.1038
1434070_at	Jag1	JAG1	P78504	1.08624	0.0049
1441317_x_at	Jakmip1	JAKMIP1	Q96N16	-0.8604	0.0054
1451878_a_at	Jmy	JMY	Q8N9B5	-0.552368	0.1017
1418161_at	Jph3	JPH3	Q8WXH2	-0.676457	0.0417
1439031_at	Jph4	JPH4	Q96JJ6	-0.915119	0.0025
1417409_at	Jun	JUN	P05412	1.62101	0.0003
1440970_at	Kalrn	KALRN	O60229	-0.703454	0.0324
1460559_at	Kank2	KANK2	Q63ZY3	0.795102	0.0351
1436425_at	Kank4	KANK4	Q5T7N3	-0.523048	0.1718
1436528_at	Kazald1	KAZALD1	Q96I82	-0.56043	0.1114
1428192_at	Kbtbd7	KBTBD7	Q8WVZ9	-0.67761	0.0331
1438613_at	Kcna4	KCNA4	P22459	-0.560217	0.1043
1443855_at	Kcnc1	KCNC1	P48547	-0.742507	0.0186
1455258_at	Kcnc2	KCNC2	Q96PR1	-0.967194	0.002
1450773_at	Kcnd2	KCND2	Q9NZV8	-1.05649	0.0008
1435720_at	Kcnd3	KCND3	Q9UK17	-0.658583	0.0472
1449544_a_at	Kcnh2	KCNH2	Q12809	-0.612196	0.069
1440980_at	Kcnh8	KCNH8	Q96L42	-0.823933	0.0063
1448459_at	Kcnip1	KCNIP1	Q9NZI2	-0.973696	0.0021
1450370_a_at	Kcnip4	KCNIP4	Q6PIL6	-1.21994	0.0002
1422871_at	Kcnj12	KCNJ12	Q14500	-0.538891	0.1169
1444025_at	Kcnj3	KCNJ3	P48549	-1.08436	0.0007
1418142_at	Kcnj8	KCNJ8	Q15842	0.602362	0.0849
1448690_at	Kcnk1	KCNK1	O00180	-0.509841	0.19
1449158_at	Kcnk2	KCNK2	O95069	-0.5391	0.1506
1435342_at	Kcnk6	KCNK6	Q9Y257	0.745022	0.0341
1431844_at	Kcnmb2	KCNMB2	Q9Y691	-0.604279	0.0613
1448927_at	Kcnn2	KCNN2	Q9H2S1	-1.02034	0.0008
1440258_at	Kcnq2	KCNQ2	O43526	-0.553638	0.135
1457587_at	Kcnq5	KCNQ5	Q9NR82	-0.710284	0.0298
1457325_at	Kcns2	KCNS2	Q9ULS6	-1.09974	0.0007
1459971_at	Kcnt2	KCNT2	Q6UVM3	-1.25498	0.0006
1423694_at	Kctd10	KCTD10	Q9H3F6	0.682394	0.0509
1455452_x_at	Kctd14	KCTD14	Q9BQ13	-0.736485	0.0172
1441801_at	Kctd4	KCTD4	Q8WVF5	-1.43012	0
1456092_at	Kctd7	KCTD7	Q96MP8	-0.554697	0.103
1455923_at	Kctd8	KCTD8	Q6ZWB6	-1.07218	0.0007
1417205_at	Kdelr2	KDELR2	P33947	0.754203	0.0312
1449379_at	Kdr	KDR	P35968	0.660198	0.0608
1422117_s_at	Khdrbs2	KHDRBS2	Q5VWX1	-0.799621	0.0098
1453317_a_at	Khdrbs3	KHDRBS3	O75525	-0.748069	0.0114
1434173_s_at	D19Bwg1357e	KIAA0020	Q15397	0.582652	0.0903
1419153_at	2810417H13Rik	KIAA0101	Q15004	1.63696	0.0003
1443327_at	D130043K22Rik	KIAA0319	Q5VV43	-0.792857	0.0114
1437501_at	AF529169	KIAA1024	Q9UPX6	-0.806165	0.0105
1449056_at	E330009J07Rik	KIAA1147	A4D1U4	-0.645435	0.0465
1435417_at	AI464131	KIAA1161	Q6NSJ0	-1.3555	0
1426880_at	Etl4	KIAA1217	Q5T5P2	-0.528865	0.1478
1427063_at	5330417C22Rik	KIAA1324	Q6UXG2	-0.556393	0.1172
1435848_at	D430041D05Rik	KIAA1549L	Q6ZVL6	-0.736244	0.0186
1427334_s_at	2810474O19Rik	KIAA1551	Q9HCM1	0.492622	0.1767
1440910_at	C77370	KIAA2022	Q5QGS0	-0.818325	0.012
1430449_at	Kidins220	KIDINS220	Q9ULH0	-0.656308	0.0489
1455182_at	Kif1b	KIF1B	O60333	0.603502	0.0904
1437716_x_at	Kif22	KIF22	Q14807	0.78668	0.027
1440990_at	Kif26b	KIF26B	Q2KJY2	-0.615729	0.0692
1436560_at	Kif3a	KIF3A	Q9Y496	-0.602526	0.0671
1421312_a_at	Kifc2	KIFC2	Q96AC6	-0.639804	0.0569
1448117_at	Kitl	KITLG	P21583	1.44874	0.0003
1416029_at	Klf10	KLF10	Q13118	1.32573	0.0011
1448890_at	Klf2	KLF2	Q9Y5W3	1.25858	0.0018
1417394_at	Klf4	KLF4	O43474	1.16092	0.0041
1451021_a_at	Klf5	KLF5	Q13887	1.13284	0.0093
1418280_at	Klf6	KLF6	Q99612	1.6783	0.0001
1424885_at	Klhdc8a	KLHDC8A	Q8IYD2	-0.503896	0.1748
1436465_at	Klhl1	KLHL1	Q9NR64	-0.627271	0.0654
1448269_a_at	Klhl13	KLHL13	Q9P2N7	-0.663602	0.0436
1456253_s_at	Klhl17	KLHL17	Q6TDP4	-0.522841	0.1497
1451793_at	Klhl24	KLHL24	Q6TFL4	-0.720707	0.0128
1439078_at	Klhl4	KLHL4	Q9C0H6	-0.637109	0.0373
1437886_at	Klhl6	KLHL6	Q8WZ60	1.2163	0.0023
1448982_at	Klk6	KLK6	Q92876	0.800579	0.0248
1415860_at	Kpna2	KPNA2	P52292	0.754374	0.0301
1416925_at	Kpnb1	KPNB1	Q14974	1.21934	0.0019
1451979_at	Kras	KRAS	P01116	0.792356	0.0242
1417058_a_at	Krtcap2	KRTCAP2	Q8N6L1	0.511772	0.1499
1416106_at	Kti12	KTI12	Q96EK9	0.619366	0.0784
1450435_at	L1cam	L1CAM	P32004	-0.62638	0.0533
1425140_at	Lactb2	LACTB2	Q53H82	1.23799	0.0019
1430447_a_at	Lair1	LAIR1	Q6GTX8	0.582749	0.0998
1424114_s_at	Lamb1	LAMB1	P07942	1.33862	0.0011
1423885_at	Lamc1	LAMC1	P11047	0.573762	0.1111
1428094_at	Lamp2	LAMP2	P13473	1.02184	0.0063
1436905_x_at	Laptm5	LAPTM5	Q13571	0.591009	0.0913
1455102_at	Larp4	LARP4	Q71RC2	0.635336	0.0687
1418400_at	Larp6	LARP6	Q9BRS8	-0.477542	0.1963
1448403_at	Lars	LARS	Q9P2J5	0.555718	0.1107
1452266_at	Las1l	LAS1L	Q9Y4W2	0.469782	0.1928
1444165_at	Layn	LAYN	Q6UX15	1.17191	0.0027
1451629_at	Lbh	LBH	Q53QV2	0.842536	0.0191
1417043_at	Lcat	LCAT	P04180	-0.832128	0.0055
1427747_a_at	Lcn2	LCN2	P80188	3.45275	0
1415983_at	Lcp1	LCP1	P13796	1.30958	0.0011
1439557_s_at	Ldb2	LDB2	O43679	-0.866436	0.0052
1419737_a_at	Ldha	LDHA	P00338	1.04838	0.0051
1448237_x_at	Ldhb	LDHB	P07195	-0.504509	0.1799
1424378_at	Ldlrap1	LDLRAP1	Q5SW96	0.954792	0.0101
1423673_at	Ldoc1l	LDOC1L	Q6ICC9	-0.730727	0.0159
1447987_at	Letm2	LETM2	Q2VYF4	-0.500014	0.1927
1455439_a_at	Lgals1	LGALS1	P09382	1.9087	0.0001
1426808_at	Lgals3	LGALS3	P17931	4.54653	0
1448380_at	Lgals3bp	LGALS3BP	Q08380	0.872632	0.0182
1421217_a_at	Lgals9	LGALS9	O00182	0.49682	0.1886
1435851_at	Lgi1	LGI1	O95970	-1.08498	0.0006
1457040_at	Lgi2	LGI2	Q8N0V4	-0.650182	0.0507
1433776_at	Lhfp	LHFP	Q9Y693	0.816477	0.0211
1436553_at	Lhfpl4	LHFPL4	Q7Z7J7	-0.53199	0.1535
1429266_at	Lhfpl5	LHFPL5	Q8TAF8	-0.688962	0.0275
1416641_at	Lig1	LIG1	P18858	0.489748	0.1725
1450629_at	Lima1	LIMA1	Q9UHB6	0.800496	0.0312
1424408_at	Lims2	LIMS2	Q7Z4I7	-0.722848	0.0192
1435805_at	Lin7a	LIN7A	O14910	-0.617277	0.0758
1449172_a_at	Lin7b	LIN7B	Q9HAP6	-0.929336	0.002
1416303_at	Litaf	LITAF	Q99732	0.731531	0.0366
1433812_at	Lix1l	LIX1L	Q8IVB5	1.25828	0.0017
1428129_at	Lman1	LMAN1	P49257	1.51152	0.0003
1457670_s_at	Lmna	LMNA	P02545	1.35738	0.0011
1423521_at	Lmnb1	LMNB1	P20700	0.564329	0.1121
1455754_at	Lmo3	LMO3	Q8TAP4	-1.0862	0.0007
1420981_a_at	Lmo4	LMO4	P61968	0.505383	0.157
1455056_at	Lmo7	LMO7	Q8WWI1	-0.57025	0.0721
1450251_a_at	Lnx1	LNX1	Q8TBB1	-0.626157	0.0518
1429965_at	Lonrf2	LONRF2	Q1L5Z9	-0.762192	0.0164
1429863_at	Lonrf3	LONRF3	Q496Y0	1.06474	0.0056
1420183_at	Lor	LOR	P23490	-0.529281	0.1529
1431004_at	Loxl2	LOXL2	Q9Y4K0	1.18986	0.0034
1417143_at	Lpar1	LPAR1	Q92633	-1.04127	0.0005
1439665_at	Lpar4	LPAR4	Q99677	-0.88977	0.0025
1428615_at	Lpar6	LPAR6	P43657	0.656542	0.0565
1434945_at	Lpcat2	LPCAT2	Q7L5N7	-0.802889	0.0068
1431056_a_at	Lpl	LPL	P06858	2.74214	0
1436714_at	Lpp	LPP	Q93052	0.9911	0.0083
1424965_at	Lpxn	LPXN	O60711	1.5429	0.0003
1442502_at	Lrch1	LRCH1	Q9Y2L9	-0.509225	0.1581
1454687_at	Lrfn5	LRFN5	Q96NI6	-0.691057	0.0332
1442849_at	Lrp1	LRP1	Q07954	0.509442	0.1693
1451245_at	Lrrc3b	LRRC3B	Q96PB8	-0.904548	0.0045
1435832_at	Lrrc4	LRRC4	Q9HBW1	-0.970017	0.0021
1456759_at	Lrrc4c	LRRC4C	Q9HCJ2	-0.565545	0.1013
1416235_at	Lrrc59	LRRC59	Q96AG4	0.687598	0.049
1434694_at	Lrrc8a	LRRC8A	Q8IWT6	0.647268	0.0619
1433842_at	Lrrfip1	LRRFIP1	Q32MZ4	2.75619	0
1451986_s_at	Lrrk1	LRRK1	Q38SD2	1.40294	0.001
1455883_a_at	Lrrtm1	LRRTM1	Q86UE6	-0.94675	0.0021
1437214_at	Lrrtm4	LRRTM4	Q86VH4	-0.572179	0.0869
1455636_at	Lsamp	LSAMP	Q13449	-0.83908	0.0059
1448870_at	Ltbp1	LTBP1	Q14766	1.36412	0.0008
1416435_at	Ltbr	LTBR	P36941	1.36496	0.0008
1426813_at	Ltv1	LTV1	Q96GA3	0.578987	0.0972
1423607_at	Lum	LUM	P51884	1.47264	0.0016
1422625_at	Ly6h	LY6H	O94772	-0.88071	0.0067
1422903_at	Ly86	LY86	O95711	1.12433	0.0034
1449874_at	Ly96	LY96	Q9Y6Y9	1.44583	0.0004
1417511_at	Lyar	LYAR	Q9NX58	0.694568	0.0468
1451318_a_at	Lyn	LYN	P07948	1.31452	0.0011
1431569_a_at	Lypd1	LYPD1	Q8N2G4	-0.96804	0.0016
1454969_at	Lypd6	LYPD6	Q86Y78	-0.674614	0.0333
1429274_at	Lypd6b	LYPD6B	Q8NI32	-0.711937	0.0269
1444291_at	Lysmd4	LYSMD4	Q5XG99	-0.574756	0.1074
1435514_at	Lztfl1	LZTFL1	Q9NQ48	-0.595969	0.0824
1419687_at	Macrod1	MACROD1	Q9BQ69	-0.636661	0.048
1422460_at	Mad2l1	MAD2L1	Q13257	0.51248	0.1481
1451716_at	Mafb	MAFB	Q9Y5Q3	1.33668	0.001
1418616_at	Mafk	MAFK	O60675	0.580338	0.0932
1422431_at	Magee1	MAGEE1	Q9HCI5	-0.564905	0.1159
1440071_at	Magi1	MAGI1	Q96QZ7	-0.666118	0.0331
1454855_at	Magi2	MAGI2	Q86UL8	-0.555333	0.1208
1426426_at	Mak16	MAK16	Q9BXY0	0.591392	0.086
1427042_at	Mal2	MAL2	Q969L2	-1.57304	0
1417110_at	Man1a	MAN1A1	P33908	0.873813	0.0158
1448647_at	Man2a1	MAN2A1	Q16706	1.11443	0.0037
1455202_at	Maneal	MANEAL	Q5VSG8	-0.559154	0.1102
1428112_at	Manf	MANF	P55145	1.22318	0.0021
1442676_at	Maoa	MAOA	P21397	-0.508814	0.1772
1434354_at	Maob	MAOB	P27338	-1.20523	0.0002
1451714_a_at	Map2k3	MAP2K3	P46734	0.922807	0.0113
1455684_at	Map3k9	MAP3K9	P80192	-0.521391	0.1477
1433630_at	Map6d1	MAP6D1	Q9H9H5	-0.721183	0.0169
1419568_at	Mapk1	MAPK1	P28482	0.62686	0.0708
1433879_a_at	Mapk1ip1l	MAPK1IP1L	Q8NDC0	0.466966	0.199
1440856_at	Mapk8	MAPK8	P45983	-0.645661	0.0476
1440619_at	Mapk8ip1	MAPK8IP1	Q9UQF2	-0.549198	0.1141
1435045_s_at	Mapk8ip2	MAPK8IP2	Q13387	-0.608012	0.068
1426648_at	Mapkapk2	MAPKAPK2	P49137	0.568421	0.1075
1422764_at	Mapre1	MAPRE1	Q15691	0.471135	0.1941
1451990_at	Mapre2	MAPRE2	Q15555	-0.791857	0.0097
1424719_a_at	Mapt	MAPT	P10636	-0.560643	0.0974
1425510_at	Mark1	MARK1	Q9P0L2	-0.551733	0.1246
1455951_at	Mars	MARS	P56192	0.567059	0.1047
1433576_at	Mat2a	MAT2A	P31153	0.693677	0.0462
1448196_at	Mat2b	MAT2B	Q9NZL9	-0.528656	0.1385
1432329_a_at	Matk	MATK	P42679	-0.67992	0.0427
1419442_at	Matn2	MATN2	O00339	0.869003	0.0179
1417165_at	Mbd2	MBD2	Q9UBB5	0.813689	0.0211
1437704_at	Mblac2	MBLAC2	Q68D91	-0.644533	0.05
1451961_a_at	Mbp	MBP	P02686	-0.540778	0.1073
1438477_a_at	Mcee	MCEE	Q96PE7	-0.519321	0.135
1419021_at	Mcf2	MCF2	P10911	-0.486408	0.1854
1424024_at	Mcfd2	MCFD2	Q8NI22	0.578504	0.0963
1448503_at	Mcl1	MCL1	Q07820	1.91659	0.0001
1434079_s_at	Mcm2	MCM2	P49736	0.863463	0.0175
1420028_s_at	Mcm3	MCM3	P25205	2.20179	0
1416214_at	Mcm4	MCM4	P33991	0.85814	0.0164
1436808_x_at	Mcm5	MCM5	P33992	2.10879	0
1438852_x_at	Mcm6	MCM6	Q14566	2.34497	0
1438320_s_at	Mcm7	MCM7	P33993	1.14848	0.0027
1457707_at	Mctp2	MCTP2	Q6DN12	0.523662	0.1417
1427040_at	Mdfic	MDFIC	Q9P1T7	1.76371	0.0001
1436139_at	Mdga2	MDGA2	Q7Z553	-0.669327	0.04
1438930_s_at	Mecp2	MECP2	P51608	-0.589442	0.0868
1448295_at	Med10	MED10	Q9BTT4	0.473215	0.1893
1438725_at	Med13	MED13	Q9UHV7	0.883621	0.016
1437632_at	Med14	MED14	O60244	0.473423	0.1846
1431423_a_at	Med8	MED8	Q96G25	0.577924	0.0957
1429841_at	Megf10	MEGF10	Q96KG7	-0.58316	0.0754
1449821_a_at	Memo1	MEMO1	Q9Y316	0.636915	0.0657
1422869_at	Mertk	MERTK	Q12866	1.06702	0.0052
1424356_a_at	Metrnl	METRNL	Q641Q3	0.639788	0.0734
1447683_x_at	Mettl1	METTL1	Q9UBP6	0.930321	0.0114
1454858_x_at	Mettl7a1	METTL7A	Q9H8H3	-0.615066	0.0499
1437152_at	Mex3b	MEX3B	Q6ZN04	-0.751951	0.0142
1418454_at	Mfap5	MFAP5	Q13361	1.97831	0.0002
1429005_at	Mfhas1	MFHAS1	Q9Y4C4	0.503959	0.157
1437055_x_at	Mfsd1	MFSD1	Q9H3U5	0.552672	0.1274
1455623_at	Mfsd4	MFSD4	Q8N468	-0.554909	0.1365
1426350_at	Mgat2	MGAT2	Q10469	0.580435	0.099
1421178_at	Mgat4c	MGAT4C	Q9UBM8	-0.632405	0.0525
1426785_s_at	Mgll	MGLL	Q99685	-1.02679	0.001
1448416_at	Mgp	MGP	P08493	1.53521	0.002
1448300_at	Mgst3	MGST3	O14880	-0.583809	0.0782
1456439_x_at	Mical1	MICAL1	Q8TDZ2	0.972546	0.0095
1449188_at	Midn	MIDN	Q504T8	0.935988	0.0102
1451042_a_at	Mina	MINA	Q8IUF8	0.723253	0.0402
1426133_a_at	Mitd1	MITD1	Q8WV92	0.530171	0.1335
1426817_at	Mki67	MKI67	P46013	1.13304	0.0056
1416733_at	Mkln1	MKLN1	Q9UL63	0.686792	0.0483
1418160_at	Mkrn3	MKRN3	Q13064	-0.833413	0.0048
1436509_at	Mlec	MLEC	Q14165	0.797511	0.0243
1423489_at	Mmd	MMD	Q15546	-0.745164	0.0225
1424534_at	Mmd2	MMD2	Q8IY49	-0.66246	0.032
1448383_at	Mmp14	MMP14	P50281	0.554442	0.1375
1420276_x_at	Mmrn2	MMRN2	Q9H8L6	0.644779	0.062
1453920_a_at	Mospd2	MOSPD2	Q8NHP6	0.503349	0.1713
1427076_at	Mpeg1	MPEG1	Q2M385	1.1624	0.0031
1419077_at	Mpp3	MPP3	Q13368	-0.830075	0.0101
1435285_at	Mpped2	MPPED2	Q15777	-0.740095	0.0204
1460342_s_at	Mprip	MPRIP	Q6WCQ1	0.472384	0.1865
1436274_at	Mrap2	MRAP2	Q96G30	-0.747584	0.0198
1449590_a_at	Mras	MRAS	O14807	0.719315	0.0394
1450430_at	Mrc1	MRC1	P22897	1.91265	0.0001
1416748_a_at	Mre11a	MRE11A	P49959	0.732573	0.0396
1448190_at	Mrpl33	MRPL33	O75394	0.679964	0.0513
1440989_at	Mrpl35	MRPL35	Q9NZE8	-0.573682	0.0836
1415762_x_at	Mrpl52	MRPL52	Q86TS9	0.747946	0.0344
1443262_at	Mrps14	MRPS14	O60783	-0.492484	0.1801
1451164_a_at	Mrps18b	MRPS18B	Q9Y676	0.518233	0.1369
1452585_at	Mrps28	MRPS28	Q9Y2Q9	0.490673	0.1706
1447585_s_at	Mrps6	MRPS6	P82932	1.68491	0.0001
1419599_s_at	Ms4a6d	MS4A6A	Q9H2W1	4.69336	0
1421814_at	Msn	MSN	P26038	1.91073	0.0001
1448601_s_at	Msx1	MSX1	P28360	-0.773738	0.0094
1451612_at	Mt1	MT1E	P04732	1.05262	0.0071
1428942_at	Mt2	MT1H	P80294	1.16157	0.0027
1420575_at	Mt3	MT3	P25713	0.577344	0.1012
1434882_at	Mtdh	MTDH	Q86UE4	0.820975	0.0208
1447831_s_at	Mtmr7	MTMR7	Q9Y216	-0.590962	0.0878
1437457_a_at	Mtpn	MTPN	P58546	0.532068	0.133
1424826_s_at	Mtss1	MTSS1	O43312	-0.655399	0.0396
1419400_at	Mttp	MTTP	P55157	-0.501443	0.1784
1436501_at	Mtus1	MTUS1	Q9ULD2	-0.62371	0.051
1432205_a_at	Mtus2	MTUS2	Q5JR59	-0.700404	0.0327
1455238_at	Mum1l1	MUM1L1	Q5H9M0	-0.768322	0.0172
1456586_x_at	Mvp	MVP	Q14764	1.55685	0.0002
1440975_at	Mxra7	MXRA7	P84157	0.615605	0.0812
1452330_a_at	Mxra8	MXRA8	Q9BRK3	1.12915	0.0056
1423430_at	Mybbp1a	MYBBP1A	Q9BQG0	0.985355	0.0076
1445340_at	Mycbp2	MYCBP2	O75592	-0.582728	0.0737
1452740_at	Myh10	MYH10	P35580	-0.517048	0.1674
1428835_at	Myh14	MYH14	Q7Z406	-0.542038	0.1051
1420171_s_at	Myh9	MYH9	P35579	1.45433	0.0003
1425506_at	Mylk	MYLK	Q15746	1.30346	0.0011
1448371_at	Mylpf	MYLPF	Q96A32	-1.02915	0.001
1459679_s_at	Myo1b	MYO1B	O43795	0.732834	0.0424
1419649_s_at	Myo1c	MYO1C	O00159	1.25023	0.0018
1428509_at	Myo1e	MYO1E	Q12965	0.494672	0.1682
1429524_at	Myo1f	MYO1F	O00160	1.51329	0.0003
1435559_at	Myo6	MYO6	Q9UM54	-0.723325	0.0163
1418031_at	Myo9b	MYO9B	Q13459	0.485736	0.1707
1451592_at	Mypop	MYPOP	Q86VE0	-0.527824	0.1449
1460601_at	Myrip	MYRIP	Q8NFW9	-0.591397	0.0737
1436483_at	Myt1l	MYT1L	Q9UL68	-0.807427	0.0134
1417707_at	N4bp2l1	N4BP2L1	Q5TBK1	-0.504509	0.1976
1428409_at	Naa50	NAA50	Q9GZZ1	0.592636	0.0874
1448083_at	Nalcn	NALCN	Q8IZF0	-0.769059	0.0147
1417774_at	Nans	NANS	Q9NR45	0.593019	0.0874
1420478_at	Nap1l1	NAP1L1	P55209	0.490981	0.186
1418500_at	Nap1l3	NAP1L3	Q99457	-0.537634	0.1417
1417411_at	Nap1l5	NAP1L5	Q96NT1	-0.518701	0.1782
1427470_s_at	Napb	NAPB	Q9H115	-0.614403	0.0721
1416042_s_at	Nasp	NASP	P49321	0.664392	0.0555
1433692_at	Nat10	NAT10	Q9H0A0	0.606442	0.0791
1444780_at	Nav2	NAV2	Q8IVL1	1.16819	0.0028
1456144_at	Nav3	NAV3	Q8IVL0	0.66939	0.0517
1417569_at	Ncald	NCALD	P61601	-0.675305	0.0357
1426864_a_at	Ncam1	NCAM1	P13591	-0.675074	0.0365
1436707_x_at	Ncaph	NCAPH	Q15003	0.522658	0.1564
1456772_at	Ncf1	NCF1	P14598	1.25725	0.0016
1448561_at	Ncf2	NCF2	P19878	0.773068	0.0276
1428786_at	Nckap1l	NCKAP1L	P55160	0.890563	0.0144
1415773_at	Ncl	NCL	P19338	0.688494	0.0489
1458103_at	Ncor1	NCOR1	O75376	-0.878852	0.0021
1415923_at	Ndn	NDN	Q99608	-0.636212	0.0541
1423413_at	Ndrg1	NDRG1	Q92597	-0.589008	0.0649
1460436_at	Ndst1	NDST1	P52848	1.04439	0.0056
1418117_at	Ndufs4	NDUFS4	O43181	-0.499198	0.1896
1437156_at	Necab1	NECAB1	Q8N987	-1.13797	0.0005
1418881_at	Necab2	NECAB2	Q7Z6G3	-0.888702	0.0054
1450899_at	Nedd1	NEDD1	Q8NHV4	0.778881	0.0263
1441305_at	Nedd4l	NEDD4L	Q96PU5	-0.698998	0.0275
1456392_at	Negr1	NEGR1	Q7Z3B1	-1.01654	0.0013
1438592_at	Nek1	NEK1	Q96PY6	-0.606254	0.0633
1423596_at	Nek6	NEK6	Q9HC98	1.64741	0.0002
1433787_at	Nell1	NELL1	Q92832	-0.657218	0.0438
1418289_at	Nes	NES	P48681	1.9728	0.0001
1459357_at	Nfasc	NFASC	O94856	0.838508	0.0198
1428479_at	Nfatc1	NFATC1	O95644	0.637564	0.0714
1416543_at	Nfe2l2	NFE2L2	Q16236	0.816067	0.0243
1418932_at	Nfil3	NFIL3	Q16649	0.666302	0.0657
1438157_s_at	Nfkbia	NFKBIA	P25963	0.961697	0.0089
1458299_s_at	Nfkbie	NFKBIE	O00221	0.771209	0.029
1417483_at	Nfkbiz	NFKBIZ	Q9BYH8	2.18212	0
1416605_at	Nhp2	NHP2	Q9NX24	1.18922	0.0024
1449376_at	Nicn1	NICN1	Q9BSH3	-0.563412	0.1049
1438928_x_at	Ninj1	NINJ1	Q92982	0.512985	0.1509
1448480_at	Nip7	NIP7	Q9Y221	0.702835	0.0431
1452763_at	Nipa1	NIPA1	Q7RTP0	-0.644307	0.0455
1421968_a_at	Nipa2	NIPA2	Q8N8Q9	0.537147	0.1252
1434315_at	Nipal3	NIPAL3	Q6P499	-0.636212	0.0518
1448465_at	Nipsnap1	NIPSNAP1	Q9BPW8	-0.58814	0.0955
1448967_at	Nipsnap3b	NIPSNAP3B	Q9BS92	0.523662	0.1404
1429901_at	Nkain2	NKAIN2	Q5VXU1	-1.08743	0.0006
1437160_at	Nlgn1	NLGN1	Q8N2Q7	-0.650861	0.0475
1424981_at	Nln	NLN	Q9BYT8	1.3497	0.001
1458148_at	Nlrc3	NLRC3	Q7RTR2	0.628727	0.0776
1437176_at	Nlrc5	NLRC5	Q86WI3	1.89716	0.0001
1448808_a_at	Nme2	NME2	P22392	0.889941	0.0134
1425719_a_at	Nmi	NMI	Q13287	0.946506	0.0103
1453562_a_at	Nmral1	NMRAL1	Q9HBL8	-0.821126	0.0049
1423506_a_at	Nnat	NNAT	Q16517	-0.958196	0.0021
1424323_at	Noc2l	NOC2L	Q9Y3T9	0.707701	0.0436
1438095_x_at	Noc4l	NOC4L	Q9BVI4	0.601697	0.0885
1423453_at	Nol12	NOL12	Q9UGY1	0.597603	0.0843
1450087_a_at	Nolc1	NOLC1	Q14978	0.512176	0.1431
1424620_at	Nop16	NOP16	Q9Y3C1	0.734482	0.0356
1450986_at	Nop58	NOP58	Q9Y2X3	0.941031	0.0098
1429887_at	Nos1	NOS1	P29475	-0.585756	0.0829
1422622_at	Nos3	NOS3	P29474	1.07307	0.0047
1418634_at	Notch1	NOTCH1	P46531	0.53446	0.1334
1449146_at	Notch4	NOTCH4	Q99466	1.06956	0.0052
1426938_at	Nova1	NOVA1	P51513	-0.552156	0.1233
1451827_a_at	Nox4	NOX4	Q9NPH5	1.26333	0.0019
1421037_at	Npas2	NPAS2	Q99743	-0.535959	0.1236
1440240_at	Npb	NPB	Q8NG41	-0.720469	0.0145
1455768_at	Npc2	NPC2	P61916	-0.48076	0.1395
1424265_at	Npl	NPL	Q9BXD5	1.81032	0.0001
1435184_at	Npr3	NPR3	P17342	-0.700169	0.0229
1422130_at	Nptx1	NPTX1	Q15818	-0.694088	0.0436
1449312_at	Npy5r	NPY5R	Q15761	-0.880445	0.005
1416958_at	Nr1d2	NR1D2	Q14995	-0.536587	0.1511
1418157_at	Nr2f1	NR2F1	P10589	-0.474933	0.1974
1416158_at	Nr2f2	NR2F2	P24468	0.522257	0.1481
1435991_at	Nr3c2	NR3C2	P08235	-0.57025	0.1015
1421253_at	Nrap	NRAP	Q86VF7	0.582267	0.1094
1417985_at	Nrarp	NRARP	Q7Z6K4	-0.654263	0.0373
1422688_a_at	Nras	NRAS	P01111	0.953302	0.0101
1434709_at	Nrcam	NRCAM	Q92823	1.24853	0.0017
1433792_at	Nrip2	NRIP2	Q9BQI9	-0.578629	0.1044
1431597_a_at	Nrip3	NRIP3	Q9NQ35	-0.545403	0.1135
1428393_at	Nrn1	NRN1	Q9NPD7	-0.784881	0.0147
1435349_at	Nrp2	NRP2	O60462	0.906198	0.0129
1428240_at	Nrxn1	NRXN1	Q9ULB1	-0.769797	0.0136
1422455_s_at	Nsf	NSF	P46459	-0.537843	0.1428
1455927_x_at	Nsmce1	NSMCE1	Q8WV22	0.591679	0.089
1460615_at	Nt5dc1	NT5DC1	Q5TFE4	0.725785	0.0417
1428547_at	Nt5e	NT5E	P21589	1.1113	0.0051
1426283_at	Ntm	NTM	Q9P121	-0.859614	0.0053
1449286_at	Ntng1	NTNG1	Q9Y2I2	-0.970017	0.0013
1458622_at	Ntrk2	NTRK2	Q16620	-0.808185	0.0104
1422860_at	Nts	NTS	P30990	-0.999135	0.0016
1417151_a_at	Ntsr2	NTSR2	O95665	-1.13797	0.0006
1429049_at	Nuak2	NUAK2	Q9H093	0.764601	0.0278
1426887_at	Nudt11	NUDT11	Q96G61	-0.643405	0.0535
1453139_at	Nudt12	NUDT12	Q9BQG2	-0.503078	0.1475
1456945_at	Nudt6	NUDT6	P53370	1.88018	0.0001
1418727_at	Nup155	NUP155	O75694	0.572599	0.1017
1418530_at	Nup160	NUP160	Q12769	0.751464	0.0334
1454743_at	Nup205	NUP205	Q92621	0.514905	0.1426
1438917_x_at	Nup62	NUP62	P37198	0.46425	0.1966
1424291_at	Nup93	NUP93	Q8N1F7	0.956949	0.0086
1419665_a_at	Nupr1	NUPR1	O60356	2.23272	0.0001
1420646_at	Nus1	NUS1	Q96E22	0.525668	0.1383
1438388_at	Nxph1	NXPH1	P58417	-0.911587	0.0021
1456599_at	Nxt2	NXT2	Q9NPJ8	-0.522012	0.1309
1438761_a_at	Odc1	ODC1	P11926	1.2326	0.0019
1424413_at	Ogfrl1	OGFRL1	Q5TC84	-0.617499	0.0777
1419662_at	Ogn	OGN	P20774	1.91376	0.0001
1452090_a_at	Olfm3	OLFM3	Q96PB7	-1.00839	0.0012
1455663_at	Olfml1	OLFML1	Q6UWY5	-1.15232	0.0006
1448475_at	Olfml3	OLFML3	Q9NRN5	1.50767	0.0003
1418212_at	Omg	OMG	P23515	-0.851261	0.0048
1435854_at	Opalin	OPALIN	Q96PE5	-0.493906	0.1744
1435612_at	Opcml	OPCML	Q14982	-0.540568	0.1297
1451813_at	Oprk1	OPRK1	P41145	-0.791108	0.0108
1426204_a_at	Oprl1	OPRL1	P41146	-0.736725	0.0254
1434763_at	Orai2	ORAI2	Q96SN7	-0.538471	0.1305
1424235_at	Ormdl2	ORMDL2	Q53FV1	0.490981	0.1886
1416823_a_at	Osbpl1a	OSBPL1A	Q9BXW6	-0.646564	0.0417
1418674_at	Osmr	OSMR	Q99650	3.84786	0
1449139_at	Ostc	OSTC	Q9NRP0	0.610795	0.0804
1452246_at	Ostf1	OSTF1	Q92882	0.821057	0.0201
1453119_at	Otud1	OTUD1	Q5VV17	1.66421	0.0001
1431724_a_at	P2ry12	P2RY12	Q9H244	-2.01333	0
1446951_at	P4ha3	P4HA3	Q7Z4N8	0.945832	0.0105
1437465_a_at	P4hb	P4HB	P07237	0.849038	0.0172
1435372_a_at	Pa2g4	PA2G4	Q9UQ80	0.866394	0.0157
1453840_at	Pabpc1	PABPC1	P11940	0.966209	0.0091
1451296_x_at	Pabpc4	PABPC4	Q13310	0.561595	0.1104
1418252_at	Padi2	PADI2	Q9Y2J8	-1.04662	0.0006
1423766_at	Pak1ip1	PAK1IP1	Q9NWT1	0.488309	0.1735
1455847_at	Pak7	PAK7	Q9P286	-0.915119	0.002
1433529_at	Pamr1	PAMR1	Q6UXH9	-0.927688	0.0022
1418715_at	Pank1	PANK1	Q8TE04	-0.731206	0.018
1440350_at	Panx2	PANX2	Q96RD6	-0.519114	0.1486
1419183_at	Papd4	PAPD4	Q6PIY7	0.531469	0.1316
1432591_at	Pappa	PAPPA	Q13219	1.19061	0.0024
1460674_at	Paqr7	PAQR7	Q86WK9	-0.707454	0.0205
1428891_at	Parm1	PARM1	Q6UWI2	-0.584025	0.0875
1426774_at	Parp12	PARP12	Q9H0J9	0.700795	0.049
1451564_at	Parp14	PARP14	Q460N5	1.16588	0.003
1451969_s_at	Parp3	PARP3	Q9Y6F1	2.32556	0
1416897_at	Parp9	PARP9	Q8IXQ6	1.08644	0.0058
1438672_at	Parvb	PARVB	Q9HBI1	0.821955	0.0204
1419271_at	Pax6	PAX6	P26367	-0.459179	0.1791
1448627_s_at	Pbk	PBK	Q96KB5	1.36827	0.0011
1447640_s_at	Pbx3	PBX3	P40426	-0.657673	0.0358
1416383_a_at	Pcx	PC	P11498	-0.579706	0.0863
1418713_at	Pcbd1	PCBD1	P61457	-0.673923	0.0304
1438134_at	Pcdh10	PCDH10	Q9P2E7	-0.782645	0.0105
1436449_at	Pcdh11x	PCDH11X	Q9BZA7	-0.797614	0.01
1424701_at	Pcdh20	PCDH20	Q8N6Y1	-0.654717	0.0587
1437442_at	Pcdh7	PCDH7	O60245	-0.790359	0.0121
1447825_x_at	Pcdh8	PCDH8	O95206	-1.43518	0
1429861_at	Pcdh9	PCDH9	Q9HC56	-0.611755	0.0587
1420429_at	Pcdhb3	PCDHB3	Q9Y5E6	-0.49147	0.1855
1429564_at	Pcgf5	PCGF5	Q86SE9	0.586501	0.0923
1452423_at	Pclo	PCLO	Q9Y6V0	-0.864071	0.0042
1455388_at	Pcmtd1	PCMTD1	Q96MG8	-0.517461	0.1579
1427075_s_at	Pcmtd2	PCMTD2	Q9NV79	-0.61352	0.0671
1417947_at	Pcna	PCNA	P12004	0.905967	0.0124
1437165_a_at	Pcolce	PCOLCE	Q15113	0.636543	0.0857
1460214_at	Pcp4	PCP4	P48539	-0.537634	0.1485
1416965_at	Pcsk1n	PCSK1N	Q9UHG2	-0.511279	0.1881
1428305_at	Pcsk2	PCSK2	P16519	-0.988504	0.0017
1437339_s_at	Pcsk5	PCSK5	Q92824	-0.600337	0.1073
1426981_at	Pcsk6	PCSK6	P29122	-0.526577	0.1072
1434020_at	Pdap1	PDAP1	Q13442	0.475189	0.186
1418840_at	Pdcd4	PDCD4	Q53EL6	-0.611314	0.0772
1449674_s_at	Pdcd6ip	PDCD6IP	Q8WUM4	0.756596	0.0302
1433694_at	Pde3b	PDE3B	Q13370	0.656268	0.058
1442700_at	Pde4b	PDE4B	Q07343	0.714575	0.0393
1439484_at	Pde7a	PDE7A	Q13946	-0.514367	0.1613
1445539_at	Pde7b	PDE7B	Q9NP56	-0.853605	0.0055
1436970_a_at	Pdgfrb	PDGFRB	P09619	0.621056	0.0843
1423423_at	Pdia3	PDIA3	P30101	0.527671	0.1403
1416497_at	Pdia4	PDIA4	P13667	0.792189	0.0257
1423648_at	Pdia6	PDIA6	Q15084	0.871292	0.015
1435836_at	Pdk1	PDK1	Q15118	-0.644984	0.0422
1448825_at	Pdk2	PDK2	Q15119	-0.616614	0.0518
1423946_at	Pdlim2	PDLIM2	Q96JY6	-0.487824	0.1552
1417928_at	Pdlim4	PDLIM4	P50479	2.10343	0
1422861_s_at	Pdlim5	PDLIM5	Q96HC4	1.37685	0.001
1417959_at	Pdlim7	PDLIM7	Q9NR12	0.684819	0.0498
1419309_at	Pdpn	PDPN	Q86YL7	2.412	0
1428309_s_at	Pdrg1	PDRG1	Q9NUG6	0.467697	0.1887
1436161_at	Pds5b	PDS5B	Q9NTI5	-0.701342	0.0326
1417890_at	Pdxp	PDXP	Q96GD0	-0.877791	0.0052
1416846_a_at	Pdzrn3	PDZRN3	Q9UPQ7	-0.514367	0.1427
1417356_at	Peg3	PEG3	Q9GZU2	-0.757306	0.0161
1449851_at	Per1	PER1	O15534	0.906583	0.0128
1421087_at	Per3	PER3	P56645	-0.71762	0.0215
1416172_at	Pes1	PES1	O00541	0.519743	0.1437
1451213_at	Pex11b	PEX11B	O96011	-0.51581	0.1346
1422472_at	Pex13	PEX13	Q92968	-0.600118	0.0892
1446144_at	Pex5l	PEX5L	Q8IYB4	0.523562	0.1374
1448995_at	Pf4	PF4	P02776	2.85927	0
1416432_at	Pfkfb3	PFKFB3	Q16875	0.463099	0.1913
1456888_at	Pfkfb4	PFKFB4	Q16877	0.713344	0.0424
1449018_at	Pfn1	PFN1	P07737	1.01307	0.0066
1428665_at	Pfn4	PFN4	Q8NHR9	-0.829562	0.005
1436771_x_at	Pgd	PGD	P52209	0.919302	0.0114
1453283_at	Pgm1	PGM2	Q96G03	1.32832	0.001
1452841_at	Pgm2l1	PGM2L1	Q6PCE3	-0.653355	0.0461
1428228_at	Pgm3	PGM3	O95394	0.551295	0.1149
1437871_at	Pgm5	PGM5	Q15124	-0.811472	0.0065
1439527_at	Pgr	PGR	P06401	-0.556818	0.111
1455229_x_at	Pgs1	PGS1	Q32NB8	0.484808	0.1693
1429651_at	Phactr3	PHACTR3	Q96KR7	-0.517875	0.1699
1438938_x_at	Phb2	PHB2	Q99623	0.512379	0.1456
1449085_at	Phf10	PHF10	Q8WUB8	0.684639	0.0499
1440247_at	Phf14	PHF14	O94880	-0.48661	0.1593
1437621_x_at	Phgdh	PHGDH	O43175	-0.691756	0.0218
1418835_at	Phlda1	PHLDA1	Q8WV24	0.671022	0.0649
1454862_at	Phldb2	PHLDB2	Q86SQ0	0.848077	0.0319
1426994_at	Phlpp1	PHLPP1	O60346	-0.576691	0.0804
1427023_at	Phyhipl	PHYHIPL	Q96FC7	-0.492484	0.1853
1416489_at	Pi4k2b	PI4K2B	Q8TCG2	0.610228	0.0887
1455486_at	Pias1	PIAS1	O75925	-0.509225	0.1827
1433429_at	Pigs	PIGS	Q96S52	-0.56811	0.0849
1439087_a_at	Pik3ip1	PIK3IP1	Q96FE7	-0.883635	0.0041
1422041_at	Pilrb1	PILRB	Q9UKJ0	0.839073	0.0179
1451069_at	Pim3	PIM3	Q86V86	0.943734	0.0095
1421089_a_at	Pinx1	PINX1	Q96BK5	0.603122	0.0818
1450389_s_at	Pip5k1b	PIP5K1B	O14986	-0.579706	0.0838
1449374_at	Pipox	PIPOX	Q9P0Z9	1.10064	0.0042
1435066_at	Pitpnc1	PITPNC1	Q9UKF7	-0.511074	0.1721
1437724_x_at	Pitpnm1	PITPNM1	O00562	-0.554273	0.1304
1455140_at	Pitpnm3	PITPNM3	Q9BZ71	-0.525953	0.1666
1427148_at	Pja2	PJA2	O43164	-0.673233	0.0383
1420858_at	Pkia	PKIA	P61925	-0.660178	0.0452
1434820_s_at	Pkig	PKIG	Q9Y2B9	0.675635	0.0526
1437296_at	Pkn2	PKN2	Q16513	0.668119	0.0662
1433907_at	Pknox2	PKNOX2	Q96KN3	-0.590528	0.0838
1456231_at	Pla2g3	PLA2G3	Q9NZ20	0.802069	0.0248
1430700_a_at	Pla2g7	PLA2G7	Q13093	-0.655626	0.0402
1429707_at	Plaa	PLAA	Q9Y263	0.51541	0.1435
1451335_at	Plac8	PLAC8	Q9NZF1	0.860367	0.0186
1452521_a_at	Plaur	PLAUR	Q03405	1.09194	0.0048
1448786_at	Plbd1	PLBD1	Q6P4A8	0.833578	0.0194
1435043_at	Plcb1	PLCB1	Q9NQ66	-0.77152	0.0131
1435771_at	Plcb4	PLCB4	Q15147	-0.694788	0.0325
1452398_at	Plce1	PLCE1	Q9P212	0.828875	0.0189
1426926_at	Plcg2	PLCG2	P16885	0.865919	0.0153
1457157_at	Plch1	PLCH1	Q4KWH8	-0.584458	0.1014
1437842_at	Plcxd1	PLCXD1	Q9NUJ7	-1.0315	0.001
1435462_at	Plcxd2	PLCXD2	Q0VAA5	-0.915391	0.0032
1436821_at	Plcxd3	PLCXD3	Q63HM9	-0.917297	0.0036
1457252_x_at	Pld2	PLD2	O14939	0.800662	0.0233
1419835_s_at	Plec	PLEC	Q15149	0.681404	0.0497
1448749_at	Plek	PLEK	P08567	2.40714	0
1417965_at	Plekha1	PLEKHA1	Q9HB21	0.577248	0.0964
1455343_at	Plekha7	PLEKHA7	Q6IQ23	0.661841	0.058
1436128_at	Plekha8	PLEKHA8	Q96JA3	0.496104	0.1652
1435363_at	Plekhg1	PLEKHG1	Q9ULL1	-0.5754	0.0688
1418201_at	Plekhg2	PLEKHG2	Q9H7P9	1.54888	0.0003
1452517_at	Plekhh1	PLEKHH1	Q9ULM0	-0.808437	0.0057
1454746_at	Plekhm1	PLEKHM1	Q9Y4G2	0.582171	0.0957
1417128_at	Plekho1	PLEKHO1	Q53GL0	0.993711	0.0077
1448318_at	Plin2	PLIN2	Q99541	1.80199	0.0001
1416424_at	Plin3	PLIN3	O60664	-0.490253	0.1484
1419838_s_at	Plk4	PLK4	O00444	0.477056	0.1954
1425467_a_at	Plp1	PLP1	P60201	-0.532407	0.1199
1453572_a_at	Plp2	PLP2	Q04941	2.14294	0
1460406_at	Pls1	PLS1	Q14651	-0.860923	0.0041
1429527_a_at	Plscr1	PLSCR1	O15162	1.19566	0.0024
1456424_s_at	Pltp	PLTP	P55058	-0.707218	0.0236
1431110_at	Plxdc2	PLXDC2	Q6UX71	-0.730249	0.0172
1416683_at	Plxnb2	PLXNB2	O15031	0.647361	0.0645
1423213_at	Plxnc1	PLXNC1	O60486	-0.716434	0.0228
1438980_x_at	Pm20d1	PM20D1	Q6GTS8	-0.90185	0.0021
1457883_at	Pm20d2	PM20D2	Q8IYS1	-0.674614	0.0355
1431464_a_at	Pmm2	PMM2	O15305	0.597221	0.0866
1417133_at	Pmp22	PMP22	Q01453	1.19837	0.0024
1422711_a_at	Pnck	PNCK	Q6P2M8	-0.963813	0.0021
1435618_at	Pnma2	PNMA2	Q9UL42	-0.634419	0.0529
1435960_at	Pnmal2	PNMAL2	Q9ULN7	-0.818579	0.0103
1450735_at	Pno1	PNO1	Q9NRX1	0.545277	0.1199
1416530_a_at	Pnp	PNP	P00491	0.531169	0.1343
1452676_a_at	Pnpt1	PNPT1	Q8TCS8	0.480679	0.1771
1433668_at	Pnrc1	PNRC1	Q12796	-0.5391	0.1233
1448688_at	Podxl	PODXL	O00592	1.59579	0.0002
1435056_x_at	Pofut2	POFUT2	Q9Y2G5	0.518334	0.1461
1419397_at	Pola1	POLA1	P09884	0.786345	0.0282
1439840_at	Polb	POLB	P06746	-0.494922	0.1708
1435057_x_at	Polr1e	POLR1E	Q9GZS1	0.536749	0.1273
1416933_at	Por	POR	P16435	0.611456	0.0802
1460038_at	Pou3f1	POU3F1	Q03052	0.992623	0.0074
1429667_at	Pou4f1	POU4F1	Q01851	-0.772259	0.0158
1424488_a_at	Ppa2	PPA2	Q9H2U2	-0.488228	0.1975
1428154_s_at	Ppapdc1b	PPAPDC1B	Q8NEB5	0.787265	0.0256
1434099_at	Ppargc1a	PPARGC1A	Q9UBK2	-0.740577	0.0207
1449945_at	Ppargc1b	PPARGC1B	Q86YN6	-0.538052	0.1459
1456856_at	Ppfia2	PPFIA2	O75334	-0.8871	0.005
1452759_s_at	Ppfibp1	PPFIBP1	Q86W92	0.555424	0.1234
1435766_at	Pphln1	PPHLN1	Q8NEY8	0.582749	0.1189
1437649_x_at	Ppib	PPIB	P23284	0.659285	0.0602
1416498_at	Ppic	PPIC	P45877	1.09835	0.0064
1434475_at	Ppig	PPIG	Q13427	-0.507993	0.1564
1460584_at	Ppip5k1	PPIP5K1	Q6PFW1	-0.569608	0.0997
1425537_at	Ppm1a	PPM1A	P35813	-0.489443	0.1971
1426382_at	Ppm1b	PPM1B	O75688	-0.521805	0.1531
1434990_at	Ppm1e	PPM1E	Q8WY54	-0.591614	0.0805
1441988_at	Ppm1k	PPM1K	Q8N3J5	-0.680613	0.0305
1452046_a_at	Ppp1cc	PPP1CC	P36873	0.838508	0.018
1450914_at	Ppp1r14b	PPP1R14B	Q96C90	1.45948	0.0003
1417701_at	Ppp1r14c	PPP1R14C	Q8TAE6	-0.534496	0.1486
1448325_at	Ppp1r15a	PPP1R15A	O75807	0.853916	0.0178
1433691_at	Ppp1r3c	PPP1R3C	Q9UQK1	-0.521391	0.145
1456072_at	Ppp1r9a	PPP1R9A	Q9ULJ8	-0.543509	0.1391
1428265_at	Ppp2r1b	PPP2R1B	P30154	0.786345	0.0257
1437730_at	Ppp2r2a	PPP2R2A	P63151	0.485015	0.1749
1426621_a_at	Ppp2r2b	PPP2R2B	Q00005	-0.537634	0.1325
1428473_at	Ppp3cb	PPP3CB	P16298	-0.520562	0.1769
1450368_a_at	Ppp3r1	PPP3R1	P63098	-0.48338	0.1964
1424294_at	Ppp4r1	PPP4R1	Q8TF05	0.703721	0.0433
1433850_at	Ppp4r2	PPP4R2	Q9NY27	0.490057	0.1715
1426381_at	Pprc1	PPRC1	Q5VV67	0.704341	0.0432
1423775_s_at	Prc1	PRC1	O43663	0.683921	0.0594
1441764_at	Prdm10	PRDM10	Q9NQV6	-0.627939	0.0492
1442740_at	Prdm5	PRDM5	Q9NQX1	0.80892	0.0212
1423223_a_at	Prdx6	PRDX6	P30041	0.529371	0.1392
1426346_at	Prepl	PREPL	Q4J6C6	-0.520149	0.1593
1449824_at	Prg4	PRG4	Q92954	1.93372	0.0001
1452249_at	Prickle1	PRICKLE1	Q96MT3	-1.01304	0.001
1428808_at	Prickle2	PRICKLE2	Q7Z3G6	-0.496142	0.1971
1429463_at	Prkaa2	PRKAA2	P54646	-0.530322	0.1245
1420610_at	Prkacb	PRKACB	P22694	-0.613079	0.0695
1438664_at	Prkar2b	PRKAR2B	P31323	-0.749038	0.0232
1423771_at	Prkcdbp	PRKCDBP	Q969G5	0.856707	0.0176
1452878_at	Prkce	PRKCE	Q02156	-0.635764	0.0648
1454902_at	Prkcz	PRKCZ	Q05513	-0.642054	0.0482
1449876_at	Prkg1	PRKG1	Q13976	-0.670015	0.0475
1424286_at	Prkx	PRKX	P51817	0.478092	0.1872
1441102_at	Prlr	PRLR	P16471	-1.30579	0
1435204_at	Prmt8	PRMT8	Q9NR22	-0.894054	0.0041
1417629_at	Prodh	PRODH	O43272	-0.61352	0.0577
1419700_a_at	Prom1	PROM1	O43490	-0.482775	0.1971
1426246_at	Pros1	PROS1	P07225	1.79102	0.0001
1448633_at	Prpf31	PRPF31	Q8WWY3	0.520548	0.1382
1420916_at	Prpf40a	PRPF40A	O75400	0.547055	0.1198
1455392_at	Prr18	PRR18	Q8N4B5	-0.501647	0.1476
1455724_at	Prrg1	PRRG1	O14668	-0.92139	0.0016
1437966_at	Prrt3	PRRT3	Q5FWE3	-0.688032	0.0317
1425528_at	Prrx1	PRRX1	P54821	1.0943	0.0048
1437671_x_at	Prss23	PRSS23	O95084	2.30679	0
1428268_at	Psd2	PSD2	Q9BQI7	-1.73985	0
1418749_at	Psd3	PSD3	Q9NYI0	-0.561494	0.1168
1460403_at	Psip1	PSIP1	O75475	-0.503691	0.1814
1448632_at	Psmb10	PSMB10	P40306	0.508327	0.1505
1460198_a_at	Psmb3	PSMB3	P49720	0.476122	0.1863
1417056_at	Psme1	PSME1	Q06323	0.481506	0.1892
1417189_at	Psme2	PSME2	Q9UL46	0.654802	0.0652
1424874_a_at	Ptbp1	PTBP1	P26599	1.32175	0.0011
1428853_at	Ptch1	PTCH1	Q13635	-0.829306	0.0061
1445703_at	Ptchd1	PTCHD1	Q96NR3	-0.698764	0.0246
1434891_at	Ptgfrn	PTGFRN	Q9P2B2	0.880568	0.0149
1417777_at	Ptgr1	PTGR1	Q14914	0.885496	0.0205
1436448_a_at	Ptgs1	PTGS1	P23219	0.602077	0.0828
1416211_a_at	Ptn	PTN	P21246	-1.28104	0
1417068_a_at	Ptpn1	PTPN1	P18031	0.813196	0.0216
1455105_at	Ptpn12	PTPN12	Q05209	0.968644	0.0081
1417140_a_at	Ptpn2	PTPN2	P17706	0.715454	0.0398
1419055_a_at	Ptpn21	PTPN21	Q16825	0.537545	0.1341
1427486_at	Ptprb	PTPRB	P23467	0.816477	0.024
1422124_a_at	Ptprc	PTPRC	P08575	1.55282	0.0003
1423277_at	Ptprk	PTPRK	Q15262	0.616734	0.0769
1435968_at	Ptprn2	PTPRN2	Q92932	-0.798366	0.0104
1439725_at	Ptprt	PTPRT	O14522	-1.03712	0.001
1424130_a_at	Ptrf	PTRF	Q6NZI2	1.68307	0.0003
1424105_a_at	Pttg1	PTTG1	O95997	-0.540778	0.1101
1437342_x_at	Pttg1ip	PTTG1IP	P53801	1.25942	0.0016
1418666_at	Ptx3	PTX3	P26022	4.80664	0
1429222_at	Pus3	PUS3	Q9BZE2	0.479851	0.1739
1426631_at	Pus7	PUS7	Q96PZ0	0.605874	0.0821
1428800_a_at	Pus7l	PUS7L	Q9H0K6	0.95442	0.0095
1417653_at	Pvalb	PVALB	P20472	-0.635764	0.0499
1456135_s_at	Pxn	PXN	P49023	0.717561	0.0402
1417346_at	Pycard	PYCARD	Q9ULZ3	2.40169	0
1423664_at	Qdpr	QDPR	P09417	-0.604279	0.059
1426622_a_at	Qpct	QPCT	Q16769	-0.824443	0.0067
1434156_at	Rab11fip4	RAB11FIP4	Q86YS3	-0.664288	0.0364
1439610_at	Rab27b	RAB27B	O00194	-0.666118	0.0508
1428115_a_at	Rab2b	RAB2B	Q8WUD1	-0.49981	0.1744
1426452_a_at	Rab30	RAB30	Q15771	-0.653809	0.0343
1416165_at	Rab31	RAB31	Q13636	0.483571	0.1747
1416527_at	Rab32	RAB32	Q13637	2.01571	0.0001
1416590_a_at	Rab34	RAB34	Q9BZG1	0.537048	0.1271
1433947_at	Rab37	RAB37	Q96AX2	-0.940368	0.0013
1422589_at	Rab3a	RAB3A	P20336	-0.582512	0.0936
1449494_at	Rab3c	RAB3C	Q96E17	-1.10532	0.0005
1436566_at	Rab40b	RAB40B	Q12829	-1.27195	0.0002
1433791_at	Rab9b	RAB9B	Q9NP90	-0.769059	0.014
1423734_at	Rac1	RAC1	P63000	0.5889	0.0903
1417620_at	Rac2	RAC2	P15153	0.714048	0.0434
1420554_a_at	Rac3	RAC3	P60763	-0.492687	0.1915
1424222_s_at	Rad23b	RAD23B	P54727	0.673014	0.052
1417938_at	Rad51ap1	RAD51AP1	Q96B01	1.26538	0.0016
1433523_at	Radil	RADIL	Q96JH8	-0.768322	0.0131
1417400_at	Rai14	RAI14	Q9P0K7	2.00263	0.0001
1435517_x_at	Ralb	RALB	P11234	0.83463	0.0183
1460634_at	Ralgds	RALGDS	Q12967	0.667847	0.0541
1454715_at	Ralyl	RALYL	Q86SE5	-0.824955	0.0069
1431413_at	Ramp1	RAMP1	O60894	-0.509841	0.1394
1418187_at	Ramp2	RAMP2	O60895	0.705491	0.0493
1433569_x_at	Ran	RAN	P62826	0.474462	0.1834
1422547_at	Ranbp1	RANBP1	P43487	0.622649	0.0724
1443921_at	Ranbp3l	RANBP3L	Q86VV4	-0.155855	0.1086
1435518_at	Rap1b	RAP1B	P61224	1.07519	0.0044
1434754_at	Rap1gap2	RAP1GAP2	Q684P5	-0.590962	0.0966
1439548_at	Rap2b	RAP2B	P61225	0.702569	0.0483
1455137_at	Rapgef5	RAPGEF5	Q92565	-0.720707	0.0179
1416312_at	Rars	RARS	P54136	0.536948	0.1252
1435218_at	Rasgef1a	RASGEF1A	Q8N9B8	-0.659039	0.0478
1454742_at	Rasgef1b	RASGEF1B	Q0VAM2	-0.505124	0.1816
1422600_at	Rasgrf1	RASGRF1	Q13972	-0.613962	0.0788
1434295_at	Rasgrp1	RASGRP1	O95267	-0.786622	0.0171
1417804_at	Rasgrp2	RASGRP2	Q7LDG7	-1.04662	0.0008
1441737_s_at	Rassf1	RASSF1	Q9NS23	0.574731	0.0968
1425115_at	Rbbp6	RBBP6	Q7Z6E9	-0.752194	0.0154
1427062_at	Rbbp8	RBBP8	Q99708	0.550507	0.135
1424156_at	Rbl1	RBL1	P28749	0.969896	0.009
1436979_x_at	Rbm14	RBM14	Q96PK6	0.512277	0.1528
1428908_at	Rbm25	RBM25	P49756	0.480369	0.1854
1422660_at	Rbm3	RBM3	P98179	1.54151	0.0003
1430032_at	Rbm4b	RBM4B	Q9BQ04	-0.506148	0.1473
1434005_at	Rbms1	RBMS1	P29558	1.00935	0.0069
1433979_at	Rbms2	RBMS2	Q15434	0.560911	0.1281
1448754_at	Rbp1	RBP1	P09455	2.14104	0.0001
1426225_at	Rbp4	RBP4	P02753	-0.437721	0.0528
1448957_at	Rbpj	RBPJ	Q06330	0.791939	0.0277
1429359_s_at	Rbpms	RBPMS	Q93062	0.946431	0.0122
1424008_a_at	Rbpms2	RBPMS2	Q6ZRY4	0.801241	0.0236
1416600_a_at	Rcan1	RCAN1	P53805	1.03132	0.0061
1416730_at	Rcl1	RCL1	Q9Y2P8	0.6371	0.0687
1426968_a_at	Rdh10	RDH10	Q8IZV5	1.67902	0.0001
1419536_a_at	Rela	RELA	Q04206	0.734569	0.037
1449465_at	Reln	RELN	P78509	-0.809954	0.0068
1451236_at	Rerg	RERG	Q96A58	-0.692222	0.033
1417988_at	Resp18	RESP18	Q5W5W9	-0.740577	0.0211
1428227_at	Rest	REST	Q13127	0.498557	0.1752
1436359_at	Ret	RET	P07949	0.726395	0.0384
1424716_at	Retsat	RETSAT	Q6NUM9	-0.524293	0.1307
1451259_at	Rexo2	REXO2	Q9Y3B8	0.617204	0.0794
1432538_a_at	Rfc3	RFC3	P40938	0.489235	0.1869
1438161_s_at	Rfc4	RFC4	P35249	0.951961	0.0103
1428696_at	Rftn1	RFTN1	Q14699	-0.611755	0.0511
1428895_at	Rftn2	RFTN2	Q52LD8	-0.483783	0.1928
1436931_at	Rfx4	RFX4	Q33E94	-0.751222	0.0114
1423103_at	Rfx5	RFX5	P48382	-0.5754	0.1142
1428429_at	Rgmb	RGMB	Q6NW40	0.649661	0.0679
1417786_a_at	Rgs19	RGS19	P49795	0.651132	0.0591
1447830_s_at	Rgs2	RGS2	P41220	-0.615287	0.0698
1443694_at	Rgs20	RGS20	O76081	1.6727	0.0001
1416287_at	Rgs4	RGS4	P49798	-0.58489	0.0887
1453060_at	Rgs8	RGS8	P57771	-0.883901	0.0052
1424138_at	Rhbdf1	RHBDF1	Q96CC6	1.07731	0.0045
1426094_at	Rhbdl1	RHBDL1	O75783	-0.597933	0.0877
1437628_s_at	Rhoa	RHOA	P61586	0.533663	0.1327
1457009_at	Rhobtb3	RHOBTB3	O94955	-0.490051	0.1487
1435394_s_at	Rhoc	RHOC	P08134	1.56745	0.0002
1418892_at	Rhoj	RHOJ	Q9H4E5	3.00432	0
1434628_a_at	Rhpn2	RHPN2	Q8IUC4	0.576957	0.1115
1435667_at	Rims1	RIMS1	Q86UR5	-0.667722	0.045
1436470_at	Rims2	RIMS2	Q9UQ26	-1.02298	0.0012
1435971_at	Rims3	RIMS3	Q9UJD0	-1.21793	0.0006
1456926_at	Rims4	RIMS4	Q9H426	-0.483178	0.189
1422650_a_at	Riok3	RIOK3	O14730	0.960438	0.0086
1449485_at	Ripk1	RIPK1	Q13546	1.25254	0.0018
1460166_at	Rit2	RIT2	Q99578	-0.971148	0.0014
1418310_a_at	Rlbp1	RLBP1	P12271	-1.0508	0.0006
1426884_at	Rmnd5a	RMND5A	Q9H871	-0.546667	0.1341
1422670_at	Rnd2	RND2	P52198	-0.599681	0.0741
1456108_x_at	Rnf112	RNF112	Q9ULX5	-0.858829	0.0046
1426503_a_at	Rnf121	RNF121	Q9H920	0.481299	0.1854
1420620_a_at	Rnf13	RNF13	O43567	-0.653582	0.0367
1439887_at	Rnf152	RNF152	Q8N8N0	-0.926591	0.0036
1454953_at	Rnf157	RNF157	Q96PX1	-0.522841	0.1579
1430527_a_at	Rnf167	RNF167	Q9H6Y7	-0.574541	0.0985
1432478_a_at	Rnf19b	RNF19B	Q6ZMZ0	0.517628	0.1444
1435105_at	Rnf208	RNF208	Q9H0X6	-0.505533	0.1821
1432156_a_at	Rnf32	RNF32	Q9H0A6	-0.585756	0.0743
1422888_at	Rnf5	RNF5	Q99942	-0.490456	0.181
1428078_at	Rnft1	RNFT1	Q5M7Z0	0.717561	0.0402
1451201_s_at	Rnh1	RNH1	P13489	0.953079	0.0094
1451243_at	Rnpep	RNPEP	Q9H4A4	0.471656	0.1923
1451421_a_at	Rogdi	ROGDI	Q9GZN7	-0.502464	0.1907
1441814_s_at	Rpain	RPAIN	Q86UA6	0.601221	0.086
1431784_a_at	Rpf1	RPF1	Q9H9Y2	0.49293	0.1861
1421945_a_at	Rpf2	RPF2	Q9H7B2	0.475915	0.1814
1431177_a_at	Rpl10a	RPL10A	P62906	0.607295	0.0807
1435655_at	Rpl12	RPL12	P30050	1.05575	0.0056
1450150_a_at	Rpl13	RPL13	P26373	0.535456	0.1316
1422128_at	Rpl14	RPL14	P50914	0.665666	0.0586
1449255_a_at	Rpl15	RPL15	P61313	0.548042	0.1188
1436699_x_at	Rpl18	RPL18	Q07020	0.934101	0.0103
1453118_s_at	Rpl22	RPL22	P35268	0.641639	0.0649
1448217_a_at	Rpl27	RPL27	P61353	0.664119	0.056
1435897_at	Rpl32	RPL32	P62910	0.571531	0.1012
1436840_x_at	Rpl35	RPL35	P42766	0.65104	0.0626
1422613_a_at	Rpl7a	RPL7A	P62424	0.472488	0.1868
1426386_at	Rpl7l1	RPL7L1	Q6DKI1	0.525167	0.1374
1419441_at	Rplp0	RPLP0	P05388	0.950767	0.0091
1415912_a_at	Rps13	RPS13	P62277	0.540722	0.1253
1453467_s_at	Rps15a	RPS15A	P62244	0.598365	0.0853
1448739_x_at	Rps18	RPS18	P62269	0.867817	0.0157
1449243_a_at	Rps19	RPS19	P39019	0.620023	0.0756
1422156_a_at	Rps2	RPS2	P15880	0.814427	0.0212
1455195_at	Rps24	RPS24	P62847	0.91196	0.0131
1430978_at	Rps25	RPS25	P62851	1.12088	0.0033
1415876_a_at	Rps26	RPS26	P62854	0.563353	0.1122
1450925_a_at	Rps27l	RPS27L	Q71UM5	1.13185	0.0034
1416054_at	Rps5	RPS5	P46782	0.517931	0.1422
1417542_at	Rps6ka2	RPS6KA2	Q15349	-0.515192	0.1718
1427299_at	Rps6ka3	RPS6KA3	P51812	1.31933	0.0011
1440343_at	Rps6ka5	RPS6KA5	O75582	-0.733603	0.0182
1429759_at	Rps6ka6	RPS6KA6	Q9UK32	-0.694555	0.0311
1455319_x_at	Rps8	RPS8	P62241	0.532566	0.133
1426958_at	Rps9	RPS9	P46781	0.923568	0.0114
1448245_at	Rpsa	RPSA	P08865	0.712376	0.0412
1418448_at	Rras	RRAS	P10301	1.24762	0.0019
1417398_at	Rras2	RRAS2	P62070	1.91096	0.0001
1415878_at	Rrm1	RRM1	P23921	0.566377	0.1112
1448226_at	Rrm2	RRM2	P31350	1.99975	0.0001
1434239_at	Rrp12	RRP12	Q5JTH9	0.556993	0.113
1416559_at	Rrp8	RRP8	O43159	0.495183	0.1704
1421009_at	Rsad2	RSAD2	Q8WXG1	0.786931	0.0351
1456383_at	Rsl1d1	RSL1D1	O76021	0.518334	0.1413
1455893_at	Rspo2	RSPO2	Q6UXX9	-0.513131	0.1378
1455607_at	Rspo3	RSPO3	Q9BXY4	-0.515398	0.1222
1429761_at	Rtn1	RTN1	Q16799	-0.582944	0.1014
1439650_at	Rtn4	RTN4	Q9NQC3	0.537545	0.1623
1455664_at	Rtn4rl1	RTN4RL1	Q86UN2	-0.783887	0.0107
1418580_at	Rtp4	RTP4	Q96DX8	1.18485	0.0036
1434347_s_at	Rufy2	RUFY2	Q8WXA3	-0.55703	0.1114
1434456_at	Rundc3b	RUNDC3B	Q96NL0	-0.632629	0.0605
1448785_at	Runx1t1	RUNX1T1	Q06455	-0.998846	0.0015
1424704_at	Runx2	RUNX2	Q13950	0.702835	0.0494
1428963_at	Rwdd2a	RWDD2A	Q9UIY3	-0.8604	0.0061
1450123_at	Ryr2	RYR2	Q92736	-0.666347	0.0475
1456642_x_at	S100a10	S100A10	P60903	1.7219	0.0001
1460351_at	S100a11	S100A11	P31949	2.81342	0
1418704_at	S100a13	S100A13	Q99584	0.687867	0.0548
1447676_x_at	S100a16	S100A16	Q96FQ6	0.81032	0.0217
1424542_at	S100a4	S100A4	P26447	3.08049	0
1421375_a_at	S100a6	S100A6	P06703	2.60822	0
1419394_s_at	S100a8	S100A8	P05109	0.420617	0.1594
1438658_a_at	S1pr3	S1PR3	Q99500	3.09331	0
1416638_at	Sall2	SALL2	Q9Y467	-0.541198	0.1306
1458114_at	Samd12	SAMD12	Q8N8I0	-0.830332	0.0068
1460603_at	Samd9l	SAMD9L	Q8IVG5	0.819913	0.0278
1418131_at	Samhd1	SAMHD1	Q9Y3Z3	0.616734	0.0805
1417719_at	Sap30	SAP30	O75446	1.16176	0.0028
1423720_a_at	Sar1a	SAR1A	Q9NR31	0.919683	0.0115
1427007_at	Sash3	SASH3	O75995	0.615887	0.0866
1448016_at	Sass6	SASS6	Q6UVJ0	0.507211	0.1589
1420502_at	Sat1	SAT1	P21673	0.727006	0.0386
1436182_at	Satb1	SATB1	Q01826	-0.644307	0.0547
1448204_at	Sav1	SAV1	Q9H4B6	0.724301	0.0392
1451190_a_at	Sbk1	SBK1	Q52WX2	-0.708632	0.0222
1445081_at	Scai	SCAI	Q8N9R8	-0.595097	0.0506
1435930_at	Scaper	SCAPER	Q9BY12	-0.630394	0.0546
1427020_at	Scara3	SCARA3	Q6AZY7	1.18897	0.0073
1426510_at	Sccpdh	SCCPDH	Q8NBX0	-0.576691	0.0772
1441728_at	Scn1a	SCN1A	P35498	-0.949533	0.0012
1427281_at	Scn2a1	SCN2A	Q99250	-0.85517	0.0065
1436134_at	Scn2b	SCN2B	O60939	-1.02444	0.0011
1439204_at	Scn3a	SCN3A	Q9NY46	-0.865648	0.0092
1435767_at	Scn3b	SCN3B	Q9NY72	-0.85517	0.0069
1439889_at	Scn8a	SCN8A	Q9UQD0	-0.497568	0.1922
1428718_at	Scrn1	SCRN1	Q12765	-0.661319	0.0407
[truncated: 540 more rows]

## Sheet: rat DEG
Table S1-2 DEG in rat SCI at 1 dpi
probe ID	Rn symbol	Hs symbol	SwissProt	log(SCI/sham) R	FDR R
1385333_at	Aatk	AATK	Q6ZMQ8	-0.816545	0.1928
1384381_at	Abca1	ABCA1	O95477	3.05172	0
1368081_at	Abca2	ABCA2	Q9BZC7	-0.917025	0.1286
1379402_at	Abcc4	ABCC4	O15439	1.22231	0.0899
1368561_at	Abcd2	ABCD2	Q9UBJ2	-2.1367	0.0006
1382137_at	Abhd3	ABHD3	Q8WU67	-2.47313	0.0001
1398538_at	Abhd8	ABHD8	Q96I13	-1.80239	0.0045
1386880_at	Acaa2	ACAA2	P42765	1.31022	0.0637
1367854_at	Acly	ACLY	P53396	-0.858044	0.1542
1379262_at	Acot9	ACOT9	Q9Y305	1.08134	0.136
1373732_at	Acp6	ACP6	Q9NPH0	1.00497	0.1874
1387101_at	Acsl4	ACSL4	O60488	1.18815	0.0972
1386926_at	Acsl5	ACSL5	Q9ULC5	1.33256	0.0525
1375944_at	Acss2	ACSS2	Q9NR19	-1.16036	0.0653
1389189_at	Actn1	ACTN1	P12814	1.75484	0.0093
1395886_at	Actr3	ACTR3	P61158	1.06736	0.1434
1388689_at	Acyp2	ACYP2	P14621	-2.35034	0.0002
1370071_at	Ada	ADA	P00813	2.31528	0.001
1387135_at	Adam15	ADAM15	Q13444	1.27322	0.0762
1367922_at	Adam17	ADAM17	P78536	1.18941	0.0939
1368223_at	Adamts1	ADAMTS1	Q9UHI8	2.54384	0.0003
1369725_at	Adap2	ADAP2	Q9NPF8	1.68639	0.0142
1398370_at	Adarb1	ADARB1	P78563	-1.85831	0.004
1387219_at	Adm	ADM	P35318	1.55429	0.0234
1383158_at	Agfg1	AGFG1	P52594	1.07505	0.1434
1373378_at	Agtpbp1	AGTPBP1	Q9UPW5	-0.841922	0.1585
1375566_at	Agtrap	AGTRAP	Q6RW13	1.19812	0.0943
1367798_at	Ahcy	AHCY	P23526	1.19068	0.0917
1383004_at	Ahcyl1	AHCYL1	O43865	-1.19166	0.047
1382981_at	Ahi1	AHI1	Q8N157	-1.22162	0.049
1368558_s_at	Aif1	AIF1	P55008	2.17396	0.0018
1398349_at	Ak2	AK2	P54819	1.60436	0.0189
1390883_at	Akap11	AKAP11	Q9UKA4	-1.4243	0.0209
1398369_at	Akap13	AKAP13	Q12802	1.14509	0.1093
1367734_at	Akr1b1	AKR1B1	P15121	1.02673	0.1717
1387353_at	Akt2	AKT2	P31751	1.02892	0.1759
1385103_at	Aktip	AKTIP	Q9H8T0	-0.853866	0.1712
1374661_at	Aldh16a1	ALDH16A1	Q8IZ83	1.73859	0.0103
1396383_at	Aldh3b1	ALDH3B1	P43353	1.76124	0.01
1387344_at	Aldh6a1	ALDH6A1	Q02252	-1.02093	0.0933
1386998_at	Aldoc	ALDOC	P09972	-2.02915	0.0016
1388924_at	Angptl4	ANGPTL4	Q9BY76	2.44718	0.0004
1373351_at	Ank2	ANK2	Q01484	-1.62816	0.0124
1370638_at	Ank3	ANK3	Q12955	-1.61396	0.0115
1383548_at	Ankrd49	ANKRD49	Q8WVL7	1.23499	0.0777
1372624_at	Ano6	ANO6	Q4KMQ2	1.61311	0.0177
1367614_at	Anxa1	ANXA1	P04083	2.99617	0
1388445_at	Anxa11	ANXA11	P50995	1.14646	0.1132
1367584_at	Anxa2	ANXA2	P07355	2.67701	0.0002
1368908_at	Anxa4	ANXA4	P09525	1.68594	0.0137
1368143_at	Anxa7	ANXA7	P20073	2.07724	0.0028
1377769_at	Ap1s1	AP1S1	P61966	1.03527	0.1655
1386877_at	Ap2s1	AP2S1	P53680	1.50625	0.0271
1369197_at	Apaf1	APAF1	O14727	1.15458	0.1079
1387289_at	Apba2	APBA2	Q99767	-1.37669	0.0296
1368389_at	Apba3	APBA3	O96018	1.07396	0.1561
1367842_at	Apbb1	APBB1	O00213	-0.864596	0.1626
1377239_at	Apbb1ip	APBB1IP	Q7Z5R6	1.52482	0.0258
1397579_x_at	Apc2	APC2	O95996	-1.55894	0.0149
1388885_at	Aph1a	APH1A	Q96BI3	1.03083	0.1782
1389307_at	Aplp1	APLP1	P51693	-1.51457	0.0184
1389148_at	Apool	APOOL	Q6UXV4	1.01321	0.1757
1371244_at	Aprt	APRT	P07741	1.49011	0.0288
1368981_at	Aqp4	AQP4	P55087	-2.51953	0.0001
1388305_at	Araf	ARAF	P10398	-1.55639	0.0158
1369998_at	Arf6	ARF6	P62330	1.2254	0.0843
1368266_at	Arg1	ARG1	P05089	3.02913	0
1394419_at	Arhgap11a	ARHGAP11A	Q6P4F7	2.23337	0.0012
1387035_a_at	Arhgap17	ARHGAP17	Q68EM7	1.21673	0.0837
1394761_at	Arhgap42	ARHGAP42	A6NI28	1.13225	0.1086
1392864_at	Arhgap5	ARHGAP5	Q13017	-1.19133	0.0525
1398108_at	Arhgdia	ARHGDIA	P52565	1.12922	0.1187
1373881_at	Arhgdib	ARHGDIB	P52566	1.848	0.0059
1378140_at	Arl11	ARL11	Q969Q4	3.49203	0
1393051_at	Armcx1	ARMCX1	Q9P291	-1.0511	0.0822
1373315_at	Arnt2	ARNT2	Q9HBZ2	-1.04454	0.0808
1386925_at	Arpc1b	ARPC1B	O15143	2.8844	0
1375137_at	Arpc2	ARPC2	O15144	1.30434	0.0583
1371977_at	Arpc3	ARPC3	O15145	1.40037	0.0409
1390022_at	Arpc5	ARPC5	O15511	1.59345	0.0199
1372065_at	Art3	ART3	Q13508	-1.29867	0.0388
1369077_at	Asah1	ASAH1	Q13510	1.17824	0.095
1372785_at	Ash1l	ASH1L	Q9NR48	-0.813499	0.1788
1370964_at	Ass1	ASS1	P00966	-1.10749	0.059
1388963_at	Astn1	ASTN1	O14525	-1.08284	0.0821
1376599_at	Atad2	ATAD2	Q6PL18	1.25338	0.0719
1374831_at	Athl1	ATHL1	Q32M88	1.1119	0.1215
1369962_at	Atic	ATIC	P31939	1.07601	0.1455
1384007_at	Atl1	ATL1	Q8WXF7	-2.37407	0.0002
1384797_at	Atl3	ATL3	Q6DD88	1.06991	0.1424
1383216_at	Atmin	ATMIN	O43313	-1.29018	0.0333
1367945_at	Atox1	ATOX1	O00244	1.09849	0.1296
1386911_at	Atp1a2	ATP1A2	P50993	-2.35476	0.0002
1368701_at	Atp1a3	ATP1A3	P13637	-2.83753	0
1367814_at	Atp1b1	ATP1B1	P05026	-1.50717	0.0158
1379906_at	Atp1b2	ATP1B2	P14415	-1.76415	0.0082
1369065_a_at	Atp2a2	ATP2A2	P16615	-1.25429	0.0395
1368698_at	Atp2b2	ATP2B2	Q01814	-2.99769	0
1367724_a_at	Atp6v0e1	ATP6V0E1	O15342	1.50868	0.0269
1373729_at	Atpaf1	ATPAF1	Q5TC12	-0.821636	0.1704
1398347_at	Axl	AXL	P30530	1.4814	0.032
1398373_at	B3galnt1	B3GALNT1	O75752	0.99675	0.1934
1375030_at	B3galt5	B3GALT5	Q9Y2C3	-1.17951	0.059
1387938_at	Baalc	BAALC	Q8WXS3	-1.21591	0.0544
1369256_at	Bace1	BACE1	P56817	-0.835214	0.185
1369122_at	Bax	BAX	Q07812	1.10434	0.1271
1377727_at	Baz1a	BAZ1A	Q9NRL2	1.64975	0.0158
1387934_at	Bcan	BCAN	Q96GW7	-1.2709	0.0398
1369520_a_at	Bcat1	BCAT1	P54687	-1.13511	0.0659
1370842_at	Bckdk	BCKDK	O14874	1.27668	0.0705
1393707_at	Bcl2l2	BCL2L2	Q92843	-0.993379	0.0943
1385592_at	Bcor	BCOR	Q6W2J9	1.12664	0.1266
1369415_at	Bhlhe40	BHLHE40	O14503	1.09376	0.136
1369683_at	Bid	BID	P55957	1.29343	0.0584
1367779_at	Bin1	BIN1	O00499	-1.07339	0.0753
1393641_at	Blnk	BLNK	Q8WV28	1.96214	0.0045
1389403_at	Bmp7	BMP7	P18075	1.51051	0.0315
1377634_at	Bnip2	BNIP2	Q12982	1.70828	0.0127
1371538_at	Brsk1	BRSK1	Q8TDC3	-2.12343	0.0007
1372720_at	Btbd1	BTBD1	Q9H0C5	-0.962969	0.117
1382478_at	Btbd3	BTBD3	Q9Y2F9	-1.32735	0.0315
1386995_at	Btg2	BTG2	P78543	1.16665	0.1036
1396323_at	LOC681383	C10orf11	Q9H2I8	1.18168	0.0927
1374544_at	MGC112715	C10orf54	Q9H7M9	1.55498	0.0243
1398886_at	RGD1563348	C11orf31	Q8IZQ5	1.79946	0.0083
1385954_at	LOC100125362	C11orf87	Q6NUJ2	-2.40736	0.0003
1372454_at	RGD1311899	C12orf43	Q96C57	-1.0026	0.096
1379894_at	RGD1310110	C14orf37	Q86TY3	-0.902659	0.1487
1382812_at	RGD1310429	C17orf75	Q9HAS0	-0.900772	0.156
1379740_at	LOC361346	C18orf54	Q8IYD9	1.02991	0.1656
1390527_at	RGD1562114	C19orf24	Q9BVV8	1.15653	0.1036
1393074_at	RGD1563072	C1orf216	Q8TAB5	-1.17267	0.054
1376652_at	C1qa	C1QA	P02745	1.93293	0.0052
1370215_at	C1qb	C1QB	P02746	2.5286	0.0003
1373025_at	C1qc	C1QC	P02747	3.28752	0
1371478_at	RGD1307752	C20orf24	Q9BUV8	1.19623	0.0897
1374596_at	RGD1309594	C21orf2	O43822	-0.919479	0.1196
1390443_at	RGD1563888	C21orf91	Q9NYK6	-1.48116	0.0192
1377885_at	LOC685203	C2orf88	Q9BSF0	-1.44654	0.021
1368000_at	C3	C3	P01024	-3.46275	0
1369173_at	C3ar1	C3AR1	Q16581	2.14241	0.0019
1382956_at	LOC361016	C3orf67	Q6ZVT6	-1.06643	0.094
1388423_at	RGD1302996	C6orf136	Q5SQH8	-1.08927	0.0685
1377728_at	RGD1565641	C8orf59	Q8N0T1	1.03696	0.1792
1374333_at	RGD1306058	C9orf89	Q96LW7	1.24677	0.0758
1391817_at	RGD1304595	C9orf91	Q5VZI3	1.05332	0.1598
1374039_at	Car14	CA14	Q9ULX7	-1.71123	0.0082
1367733_at	Car2	CA2	P00918	-1.07704	0.0752
1370178_at	Cacnb2	CACNB2	Q08289	-0.96663	0.1031
1371797_at	Cad	CAD	P27708	1.08848	0.155
1368523_at	Cadps	CADPS	Q9ULU8	-2.58554	0.0002
1370201_at	Calb1	CALB1	P05937	-1.48116	0.0245
1387133_at	Calb2	CALB2	P22676	-1.81756	0.0046
1370775_a_at	Calca	CALCA	P06881	-1.11247	0.056
1388217_a_at	Calu	CALU	O43852	1.11763	0.1213
1367889_at	Camk1	CAMK1	Q14012	1.07683	0.1429
1369993_at	Camk2g	CAMK2G	Q13555	-2.48439	0.0001
1389876_at	Camk2n1	CAMK2N1	Q7Z7J9	-1.20823	0.0489
1368156_at	Camkk1	CAMKK1	Q8N5S9	-1.79736	0.005
1397536_at	Camta1	CAMTA1	Q9Y6Y1	-2.6878	0
1368809_at	Cap1	CAP1	Q01518	1.03443	0.164
1388460_at	Capg	CAPG	P40121	3.89522	0
1371938_at	Caprin1	CAPRIN1	Q14444	1.02198	0.1683
1371536_at	Carhsp1	CARHSP1	Q9Y2V2	1.07265	0.1404
1369186_at	Casp1	CASP1	P29466	1.95565	0.0043
1373466_at	Cast	CAST	P20810	1.2176	0.0869
1370131_at	Cav1	CAV1	Q03135	1.17044	0.0954
1395821_at	Cbfb	CBFB	Q13951	1.03492	0.1698
1371027_at	Cblb	CBLB	Q13191	1.63152	0.0169
1380385_at	Ccdc136	CCDC136	Q96JN2	-1.04811	0.0822
1372361_at	Ccdc22	CCDC22	O60826	1.2168	0.0835
1375634_at	Ccdc53	CCDC53	Q9Y3C0	1.22885	0.0804
1389494_at	Ccdc88b	CCDC88B	A6NC98	1.14626	0.1134
1375569_at	Ccdc92	CCDC92	Q53HC0	-1.94175	0.0019
1385269_s_at	Ccdc93	CCDC93	Q567U6	1.98863	0.004
1387032_at	Cck	CCK	P06307	-1.2567	0.0389
1370346_at	Ccnb1	CCNB1	P14635	2.08706	0.0023
1389101_at	Ccnc	CCNC	P24863	-1.26465	0.0361
1371150_at	Ccnd1	CCND1	P24385	1.79123	0.0084
1367764_at	Ccng1	CCNG1	P51959	1.08515	0.1365
1386901_at	Cd36	CD36	P16671	2.86447	0
1387952_a_at	Cd44	CD44	P16070	2.09896	0.0027
1369559_a_at	Cd47	CD47	Q08722	1.10071	0.1268
1370891_at	Cd48	CD48	P09326	1.16324	0.1174
1368518_at	Cd53	CD53	P19397	2.8019	0
1367929_at	Cd59	CD59	P13987	-1.12092	0.0666
1367709_at	Cd63	CD63	P08962	1.58068	0.0217
1377943_at	Cd86	CD86	P42081	1.80476	0.0079
1368528_at	Cd99l2	CD99L2	Q8TCZ2	-2.04216	0.0015
1388530_at	Cdc42se1	CDC42SE1	Q9NRR8	1.09322	0.1318
1374449_at	Cdca3	CDCA3	Q99618	2.96663	0
1380317_at	Cdh10	CDH10	Q9Y6N8	-1.93126	0.0025
1391146_at	Cdh11	CDH11	P55287	-0.962407	0.103
1370054_at	Cdkn2c	CDKN2C	P42773	1.07526	0.1363
1374910_at	Celsr2	CELSR2	Q9HCU4	-1.69806	0.0073
1373756_at	Cend1	CEND1	Q8N111	-2.01917	0.0016
1368773_at	Cenpi	CENPI	Q92674	1.00834	0.1748
1382419_at	Cenpk	CENPK	Q9BS16	1.84177	0.0066
1398608_at	Cenpl	CENPL	Q8N0S6	1.09106	0.1361
1375987_at	Cerk	CERK	Q8TCT0	1.20433	0.0869
1387029_at	Cfh	CFH	P08603	1.01357	0.1909
1389107_at	Cgnl1	CGNL1	Q0VF96	-0.787119	0.1877
1380063_at	Ch25h	CH25H	O95992	1.84984	0.0068
1398326_at	Chchd10	CHCHD10	Q8WYQ3	-1.81249	0.0048
1379580_at	Chd6	CHD6	Q8TD26	-0.943139	0.1127
1368034_at	Chgb	CHGB	P05060	-2.59597	0.0002
1383152_at	Chid1	CHID1	Q9BWS9	1.01685	0.1836
1388510_at	Chmp6	CHMP6	Q96FZ7	1.21468	0.0883
1378252_at	Chodl	CHODL	Q9H9P2	-4.53617	0
1379770_at	Chpt1	CHPT1	Q8WUD6	-0.95009	0.1128
1374537_at	Chsy1	CHSY1	Q86X52	1.20308	0.0982
1399094_at	Churc1	CHURC1	Q8WUH1	1.1396	0.1212
1367675_at	Cib1	CIB1	Q99828	1.48202	0.03
1389166_at	Cib2	CIB2	O75838	-1.35734	0.0263
1389137_at	Cit	CIT	O14578	-0.908605	0.1276
1367601_at	Cited2	CITED2	Q99967	1.20914	0.0885
1368099_at	Clasp2	CLASP2	O75122	-0.963251	0.11
1380547_at	Clcn3	CLCN3	P51790	-0.990796	0.1046
1372492_at	Cldn10	CLDN10	P78369	-2.55047	0.0002
1374785_at	Clec2l	CLEC2L	P0C7M8	-0.8847	0.144
1382692_at	Clec7a	CLEC7A	Q9BXN2	3.44449	0
1375633_at	Clic1	CLIC1	O00299	2.52527	0.0003
1383219_at	Clip4	CLIP4	Q8N3C7	-1.11747	0.0725
1375971_at	Cln5	CLN5	O75503	1.4665	0.0314
1371393_at	Clstn1	CLSTN1	O94985	-1.09789	0.0664
1387720_at	Clstn2	CLSTN2	Q9H4D0	-0.787866	0.1926
1372372_at	Cmbl	CMBL	Q96DG6	-1.05739	0.1069
1372042_at	Cmtm3	CMTM3	Q96MX0	1.82253	0.007
1372056_at	Cmtm6	CMTM6	Q9NX76	1.97937	0.0044
1372478_at	Cmtm7	CMTM7	Q96FZ5	2.19824	0.0016
1390569_at	Cndp1	CNDP1	Q96KN2	3.06369	0
1372132_at	Cndp2	CNDP2	Q96KP4	1.78789	0.0085
1389980_at	Cnih4	CNIH4	Q9P003	1.71545	0.0123
1393619_at	Cnot6l	CNOT6L	Q96LI5	1.21655	0.0886
1368658_at	Cntf	CNTF	P26441	0.996895	0.185
1387385_at	Cntn1	CNTN1	Q12860	-1.50349	0.021
1370927_at	Col12a1	COL12A1	Q99715	1.13192	0.1269
1388116_at	Col1a1	COL1A1	P02452	2.51554	0.0004
1370155_at	Col1a2	COL1A2	P08123	1.71405	0.0164
1370959_at	Col3a1	COL3A1	P02461	2.13376	0.0028
1372439_at	Col4a1	COL4A1	P02462	2.27435	0.0012
1370895_at	Col5a2	COL5A2	P05997	1.96802	0.0051
1372818_at	Colec12	COLEC12	Q5KU26	1.05513	0.1794
1368826_at	Comt	COMT	P21964	2.26541	0.0012
1398769_at	Coro1b	CORO1B	Q9BR76	1.37807	0.0474
1371632_at	Coro1c	CORO1C	Q9ULV4	1.54622	0.0239
1388151_at	Coro7	CORO7	P57737	1.2441	0.0797
1388596_at	Cotl1	COTL1	Q14019	1.75531	0.0104
1368420_at	Cp	CP	P00450	2.51637	0.0004
1392996_at	Cpeb1	CPEB1	Q9BZB8	-0.815783	0.1942
1398357_at	Cplx1	CPLX1	O14810	-3.87832	0
1377998_at	Cpox	CPOX	P36551	-0.882571	0.1431
1387798_a_at	Cr1l	CR1L	Q2VPA4	1.57323	0.0209
1390399_at	Crebl2	CREBL2	O60519	-1.50226	0.0163
1381968_at	Creg1	CREG1	O75629	1.24562	0.0927
1371847_at	Crtap	CRTAP	O75718	1.36317	0.0518
1392506_at	Cryzl1	CRYZL1	O95825	-1.3629	0.0267
1388133_at	Csdc2	CSDC2	Q9Y534	-1.45522	0.0205
1388784_at	Csf1r	CSF1R	P07333	1.14796	0.1199
1386009_at	Csf3r	CSF3R	Q99062	2.05648	0.0034
1370226_at	Cstb	CSTB	P04080	1.53152	0.0248
1368331_at	Ctbs	CTBS	Q01459	1.27798	0.0707
1367631_at	Ctgf	CTGF	P29279	1.53536	0.0327
1398354_at	Ctnnal1	CTNNAL1	Q9UBT7	-1.14912	0.0588
1371325_at	Ctsa	CTSA	P10619	1.32981	0.0561
1367646_at	Ctsb	CTSB	P07858	1.8307	0.0073
1367651_at	Ctsd	CTSD	P07339	1.58592	0.0217
1370244_at	Ctsl1	CTSV	O60911	2.13616	0.0022
1379450_at	Cttnbp2nl	CTTNBP2NL	Q9P2B4	1.55154	0.0236
1372952_at	Ctu2	CTU2	Q2VPK5	1.05603	0.1654
1376368_at	Cuedc2	CUEDC2	Q9H467	1.49881	0.0274
1393343_at	Cul3	CUL3	Q13618	-1.0601	0.0751
1371024_at	Cux1	CUX1	Q13948	1.4609	0.0359
1368200_at	Cx3cl1	CX3CL1	P78423	-0.85022	0.177
1369527_at	Cx3cr1	CX3CR1	P49238	1.03956	0.1632
1370097_a_at	Cxcr4	CXCR4	P61073	2.77336	0
1398383_at	Cyb561	CYB561	P49447	-1.17299	0.0491
1370219_at	Cyba	CYBA	P13498	2.9724	0
1389294_at	Cyfip1	CYFIP1	Q7L576	1.07471	0.1469
1377738_a_at	Cyhr1	CYHR1	Q6ZMK1	-0.902389	0.1348
1368990_at	Cyp1b1	CYP1B1	Q16678	1.61207	0.0214
1378551_at	Cyp20a1	CYP20A1	Q6UW02	1.3856	0.045
1367979_s_at	Cyp51	CYP51A1	Q16850	-0.919479	0.1489
1389318_at	Daam1	DAAM1	Q9Y4D1	-0.820107	0.184
1368202_a_at	Dab2	DAB2	P98082	2.45652	0.0004
1375890_at	Dact3	DACT3	Q96B18	-1.51334	0.0175
1369941_at	Dap	DAP	P51397	1.64939	0.016
1387874_at	Dbp	DBP	Q10586	-0.933739	0.1137
1370956_at	Dcn	DCN	P07585	1.32849	0.0646
1370308_at	Dctpp1	DCTPP1	Q9H773	1.55189	0.023
1391549_at	Dcun1d4	DCUN1D4	Q92564	-1.45285	0.0202
1368025_at	Ddit4	DDIT4	Q9NX09	-0.866436	0.1749
1372247_at	Ddost	DDOST	P39656	1.12473	0.1228
1375901_at	Ddx21	DDX21	Q9NR30	1.30521	0.0622
1372377_at	Ddx41	DDX41	Q9UJV9	1.55837	0.0219
1389615_at	Derl1	DERL1	Q9BUN8	1.02453	0.1801
1367915_at	Dgat1	DGAT1	O75907	1.21512	0.0954
1371615_at	Dgat2	DGAT2	Q96PD7	1.80818	0.0081
1387224_at	Dgkb	DGKB	Q9Y6T7	-1.71596	0.0078
1387265_at	Dgkg	DGKG	P49619	-0.791108	0.1861
1372012_at	Dhcr24	DHCR24	Q15392	-1.1291	0.0621
1390172_at	Dhtkd1	DHTKD1	Q96HY7	-0.853345	0.1587
1393432_a_at	Dhx36	DHX36	Q9H2U1	-1.03386	0.0865
1390127_at	Dixdc1	DIXDC1	Q155Q3	-1.50881	0.0201
1370053_at	Dlgap1	DLGAP1	O14490	-1.74952	0.0068
1368852_at	Dnaja1	DNAJA1	P31689	-0.895663	0.1326
1398343_at	Dnaja4	DNAJA4	Q8WW22	-0.863546	0.1524
1384376_at	Dnajb14	DNAJB14	Q8TBM8	-0.923851	0.1231
1399039_at	Dnajb2	DNAJB2	P25686	-0.807175	0.1882
1373594_at	Dnajc27	DNAJC27	Q9NZQ0	-1.3259	0.0314
1370073_at	Dnajc3	DNAJC3	Q13217	1.3259	0.055
1377125_at	Dnajc6	DNAJC6	O75061	-2.30757	0.0003
1378269_at	Dnal1	DNAL1	Q4LDG9	-0.953998	0.1176
1368292_at	Dnm1	DNM1	Q05193	-1.93733	0.0021
1372270_at	Dpagt1	DPAGT1	Q9H3H5	1.36508	0.0484
1375186_at	Dph3	DPH3	Q96FX2	1.01671	0.1735
1367722_at	Dpp7	DPP7	Q9UHL4	1.81517	0.0073
1374518_at	Dram2	DRAM2	Q6UX65	2.41706	0.0004
1374805_at	Dscc1	DSCC1	Q9BVC3	1.7389	0.0102
1395736_at	Dstyk	DSTYK	Q6XUX3	-1.16327	0.0565
1374718_at	Dtx3l	DTX3L	Q8TDB6	1.07629	0.1542
1377982_at	Dtx4	DTX4	Q9Y2E6	1.53491	0.0259
1383067_a_at	Dtymk	DTYMK	P23919	1.28842	0.0622
1385912_at	Dusp15	DUSP15	Q9H1R2	-0.979658	0.1129
1372359_at	Dusp26	DUSP26	Q9BV47	-1.15168	0.0715
1377064_at	Dusp6	DUSP6	Q16828	1.74127	0.0102
1368402_at	Dync1li2	DYNC1LI2	O43237	-0.971714	0.1074
1372612_at	Dynll2	DYNLL2	Q96FJ2	-1.65336	0.0097
1383895_at	Dynlrb2	DYNLRB2	Q8TF09	-0.845287	0.1685
1386882_at	Dynlt1	DYNLT1	P63172	1.62653	0.0161
1376963_at	Dyrk2	DYRK2	Q92630	2.13855	0.0021
1389712_at	Ebf3	EBF3	Q9H4W6	-1.72881	0.0094
1372533_at	Edem1	EDEM1	Q92611	2.227	0.0012
1376315_at	Edem2	EDEM2	Q9BV94	1.18688	0.1
1387146_a_at	Ednrb	EDNRB	P24530	-0.959037	0.1185
1367799_at	Eef1a2	EEF1A2	Q05639	-2.24469	0.0005
1388449_at	Eef1b2	EEF1B2	P24534	1.03344	0.1663
1388134_at	Eef1d	EEF1D	P29692	1.0031	0.1852
1368174_at	Egln3	EGLN3	Q9H6Z9	-0.938431	0.1168
1368321_at	Egr1	EGR1	P18146	1.63385	0.0218
1375739_at	Ehd4	EHD4	Q9H223	1.36468	0.0474
1395840_at	Eif1a	EIF1AY	O14602	1.0943	0.136
1373411_at	Eif1b	EIF1B	O60739	-0.819088	0.1773
1367713_at	Eif2s1	EIF2S1	P05198	1.18034	0.0981
1388378_at	Eif3c	EIF3C	Q99613	0.991608	0.1934
1388568_at	Eif3d	EIF3D	O15371	1.00662	0.187
1371936_at	Eif4a1	EIF4A1	P60842	1.33805	0.0525
1371642_at	Eif4a2	EIF4A2	Q14240	-1.04931	0.0823
1393063_at	Eif5a2	EIF5A2	Q9GZV4	-1.89057	0.0035
1375892_at	Elavl1	ELAVL1	Q15717	1.3062	0.0586
1383768_at	Elavl2	ELAVL2	Q12926	-3.70463	0
1389617_at	Elk3	ELK3	P41970	2.5473	0.0004
1389781_at	Elmod1	ELMOD1	Q8N336	-3.64025	0
1391534_at	Elovl2	ELOVL2	Q9NXB9	-1.56064	0.0242
1377729_at	Elovl4	ELOVL4	Q9GZR5	-2.23379	0.0005
1394401_at	Elovl6	ELOVL6	Q9H5J4	-1.42005	0.0232
1368541_at	Emb	EMB	Q6PCB8	1.80983	0.0075
1373527_at	LOC100362920	EML3	Q32P44	1.09599	0.1394
1371527_at	Emp1	EMP1	P54849	3.22753	0
1370341_at	Eno2	ENO2	P09104	-1.40431	0.0232
1368536_at	Enpp2	ENPP2	Q13822	-0.964658	0.128
1373912_at	Enpp4	ENPP4	Q9Y6X5	-1.19628	0.0494
1384866_at	Entpd3	ENTPD3	O75355	-1.52036	0.0129
1392223_at	Epn2	EPN2	O95208	-0.941753	0.1129
1368356_a_at	Erap1	ERAP1	Q9NZ08	1.02006	0.1763
1399032_at	Ercc1	ERCC1	P07992	1.09451	0.1352
1395447_at	Ermn	ERMN	Q8TAM6	-2.25017	0.0005
1387031_at	Erp29	ERP29	P30040	1.13212	0.118
1395693_at	Erp44	ERP44	Q9BS26	1.27071	0.066
1368927_at	Esyt1	ESYT1	Q9BSJ8	1.25695	0.0701
1372306_at	Ethe1	ETHE1	O95571	1.05762	0.1558
1371710_at	Etnk1	ETNK1	Q9HBU6	-0.993666	0.0958
1368851_at	Ets1	ETS1	P14921	1.12334	0.1222
1373265_at	Exoc6b	EXOC6B	Q9Y2D4	-0.919206	0.1291
1372343_at	Exosc8	EXOSC8	Q96B26	0.998123	0.1934
1395697_at	Ezh2	EZH2	Q15910	1.43696	0.0346
1370875_at	Ezr	EZR	P15311	1.97959	0.0043
1369724_at	F13a1	F13A1	P00488	1.3867	0.0444
1369182_at	F3	F3	P13726	1.15225	0.1046
1374320_at	F5	F5	P12259	2.88196	0
1393808_at	Fa2h	FA2H	Q7L5A8	-1.16101	0.0634
1367857_at	Fads1	FADS1	O60427	-0.903468	0.1298
1370625_at	Faim2	FAIM2	Q9BWQ8	-2.17723	0.0008
1380696_at	Fam102b	FAM102B	Q5T8I3	-1.01859	0.094
1384507_at	Fam105a	FAM105A	Q9NUU6	3.10672	0
1398425_at	Fam110b	FAM110B	Q8TC76	-1.47513	0.0198
1394986_at	Fam120b	FAM120B	Q96EK7	-1.33134	0.0314
1394459_at	FAM120C	FAM120C	Q9NX05	-0.86171	0.1686
1382818_at	Fam126b	FAM126B	Q8IXS8	-1.94286	0.0017
1388482_at	Fam129b	FAM129B	Q96TA1	1.56628	0.0236
1385950_at	Fam131b	FAM131B	Q86XD5	-0.868806	0.1429
1389529_at	Fam168a	FAM168A	Q92567	-0.831615	0.1868
1373223_at	Fam171b	FAM171B	Q6P995	-1.1665	0.062
1398387_at	Fam198b	FAM198B	Q6UWH4	2.25837	0.001
1372895_at	RGD1309676	FAM213A	Q9BRX8	-1.67623	0.0085
1393412_at	Fam3c	FAM3C	Q92520	1.47757	0.0291
1376120_at	Fam69b	FAM69B	Q5VUD6	-1.0807	0.0725
1374699_at	Fam84a	FAM84A	Q96KN4	-1.5951	0.0123
1382013_at	Fam8a1	FAM8A1	Q9UBU6	-0.798115	0.1924
1374487_at	Fam96a	FAM96A	Q9H5X1	1.29619	0.0593
1388528_at	Fbl	FBL	P22087	1.69546	0.0132
1389533_at	Fbln2	FBLN2	P98095	1.90003	0.0052
1368829_at	Fbn1	FBN1	P35555	2.64824	0.0002
1389078_at	Fbxl6	FBXL6	Q8N531	1.36295	0.0484
1369972_at	Fbxo21	FBXO21	O94952	-1.05559	0.0782
1395694_at	Fbxo9	FBXO9	Q9UK97	-1.46993	0.0179
1373211_at	Fbxw4	FBXW4	P57775	1.61136	0.0185
1373575_at	Fcer1g	FCER1G	P30273	2.00123	0.004
1373523_at	Fcgr3a	FCGR3A	P08637	2.97056	0
1367839_at	Fdft1	FDFT1	P37268	-1.2723	0.0411
1367918_at	Fez1	FEZ1	Q99689	-1.7617	0.0068
1377655_at	Fgf12	FGF12	P61328	-2.20889	0.0006
1368114_at	Fgf13	FGF13	Q92913	-2.68409	0
1392865_at	Fgf9	FGF9	P31371	-3.37034	0
1384056_at	Fgfr3	FGFR3	P22607	-1.31653	0.041
1383516_at	Fgl2	FGL2	Q14314	1.52747	0.0288
1372569_at	Fhl3	FHL3	Q13643	1.70841	0.0132
1378477_a_at	Fhod1	FHOD1	Q9Y613	1.28398	0.0671
1390200_at	Fkbp15	FKBP15	Q5T1M5	1.59698	0.0194
1369621_s_at	Fkbp1a	FKBP1A	P62942	1.42379	0.0377
1380611_at	Fkbp5	FKBP5	Q13451	1.10575	0.1198
1390914_at	Fli1	FLI1	Q01543	1.96776	0.0046
1372555_at	Flywch1	FLYWCH1	Q4VC44	-1.60428	0.011
1383248_at	Fmo5	FMO5	P49326	1.25701	0.0801
1370234_at	Fn1	FN1	P02751	2.67405	0.0002
1376784_at	Fnbp1	FNBP1	Q96RU3	-1.36179	0.026
1373416_at	Fndc3b	FNDC3B	Q53EP0	1.90816	0.0053
1375043_at	Fos	FOS	P01100	2.14558	0.0021
1377393_at	Frmd5	FRMD5	Q7Z6J6	-1.0625	0.0814
1388295_s_at	Frs3	FRS3	O43559	-1.37632	0.0261
1377011_at	Fry	FRY	Q5TBA9	-1.23718	0.0395
1367778_at	Furin	FURIN	P09958	1.34613	0.0518
1373838_at	Fut4	FUT4	P22083	1.13409	0.122
1369960_at	Fxyd1	FXYD1	O00168	-1.05889	0.0842
1368207_at	Fxyd5	FXYD5	Q96DB9	2.68731	0.0002
1368696_at	Fxyd7	FXYD7	P58549	-1.51087	0.0136
1383098_at	Fyttd1	FYTTD1	Q96QD9	-0.791608	0.1819
1367856_at	G6pd	G6PD	P11413	1.12194	0.1155
1371680_at	Gabarapl1	GABARAPL1	Q9H0R8	-1.5345	0.016
1388039_a_at	Gabbr1	GABBR1	Q9UBS5	-2.00115	0.0018
1397614_at	Gabra2	GABRA2	P47869	-2.39214	0.0002
1387706_at	Gabrg1	GABRG1	Q8N1C3	-1.36476	0.0315
1368344_at	Gad1	GAD1	Q99259	-1.75098	0.007
1368947_at	Gadd45a	GADD45A	P24522	1.54087	0.0248
1372362_at	Galk2	GALK2	Q01415	1.0229	0.1762
1379452_at	Gas2	GAS2	O43903	-1.16133	0.0558
1385881_at	Gatsl2	GATSL2	A6NHX0	-0.880976	0.1397
1389265_at	Gbe1	GBE1	Q04446	1.01328	0.1715
1390557_at	Gca	GCA	P28676	-0.923304	0.1558
1387221_at	Gch1	GCH1	P30793	1.53321	0.0262
1368770_at	Gcnt1	GCNT1	Q02742	1.81803	0.0073
1374903_at	Gcnt2	GCNT2	Q8NFS9	1.07656	0.1511
1387659_at	Gda	GDA	Q9Y2T3	2.68495	0.0002
1385717_at	Gdap1	GDAP1	Q8TB36	-3.32482	0
1387855_at	Gdi1	GDI1	P31150	-1.05409	0.0814
1368307_at	Ggt7	GGT7	Q9UJ14	-0.967758	0.1047
1389103_at	Gins4	GINS4	Q9BRT9	1.20808	0.0813
1369640_at	Gja1	GJA1	P17302	-1.49208	0.0182
1383059_a_at	Gkap1	GKAP1	Q5VSY0	-0.929611	0.1299
1373504_at	Glipr1	GLIPR1	P48060	2.85876	0
1370146_at	Glrb	GLRB	P48167	-2.64928	0
1382521_at	Gls	GLS	O94925	1.13422	0.1279
1370200_at	Glud1	GLUD1	P00367	-0.98965	0.0945
1371803_at	Gm2a	GM2A	P17900	1.31069	0.0591
1373490_at	Gmfg	GMFG	O60234	2.84042	0
1377577_at	Gmps	GMPS	P49915	1.61056	0.0182
1387505_at	Gnai1	GNAI1	P63096	-1.72547	0.0088
1368879_a_at	Gnao1	GNAO1	P09471	-1.31043	0.0369
1367732_at	Gnb1	GNB1	P62873	1.01064	0.1821
1367618_a_at	Gnb2l1	GNB2L1	P63244	1.18707	0.0953
1382105_at	Gnb5	GNB5	O14775	-1.13289	0.0589
1367902_at	Gng11	GNG11	P61952	1.2047	0.0943
1373202_at	Gng3	GNG3	P63215	-1.45641	0.0205
1397758_at	Gnptab	GNPTAB	Q3T906	1.25338	0.074
1371894_at	Gns	GNS	P15586	1.7688	0.0096
1368272_at	Got1	GOT1	P17174	-1.391	0.0238
1369560_at	Gpd1	GPD1	P21695	1.01257	0.1635
1373773_at	Gpm6a	GPM6A	P51674	-2.31833	0.0003
1368187_at	Gpnmb	GPNMB	Q14956	3.14957	0
1384004_at	Gpr158	GPR158	Q5T848	-1.68455	0.0103
1393682_at	Gpr34	GPR34	Q9UPC5	1.18415	0.1002
1387182_at	Gpr37	GPR37	O15354	-1.38345	0.0301
1388004_at	Gpr37l1	GPR37L1	O60883	-1.0517	0.088
1385605_at	Gpr84	GPR84	Q9NQS5	1.39731	0.0416
1387666_at	Gpr85	GPR85	P60893	-1.39707	0.0288
1387148_at	Gprasp1	GPRASP1	Q5JY77	-1.69572	0.0093
1377868_at	Gprasp2	GPRASP2	Q96D09	-1.68919	0.0089
1373336_at	Gprc5b	GPRC5B	Q9NZH0	-2.23514	0.0005
1367576_at	Gpx1	GPX1	P07203	2.21465	0.0016
1368618_at	Grb14	GRB14	Q14449	-1.43909	0.0244
1376892_at	Gria3	GRIA3	P42263	-1.39365	0.0252
1368306_at	Grin2c	GRIN2C	Q14957	-1.21056	0.0473
1393987_s_at	Grk6	GRK6	P43250	1.39369	0.043
1387286_at	Grm1	GRM1	Q13255	-1.4568	0.0207
1388189_at	Grm3	GRM3	Q14832	-2.17592	0.0008
1386893_at	Grn	GRN	P28799	2.34548	0.001
1367774_at	Gsta3	GSTA3	Q16772	-1.96917	0.0018
1389832_at	Gsto1	GSTO1	P78417	1.13284	0.119
1387775_at	Gtf2a2	GTF2A2	P52657	1.02169	0.1763
1373745_at	Gtf2h4	GTF2H4	Q92759	1.02311	0.1793
1369097_s_at	Gucy1b3	GUCY1B3	Q02153	-1.98622	0.0019
1367901_at	Gusb	GUSB	P08236	1.81787	0.0071
1390384_at	H2afx	H2AFX	P16104	1.40398	0.0408
1386861_at	H2afz	H2AFZ	P0C0S5	1.5216	0.0251
1389665_at	Habp4	HABP4	Q5JVS0	-1.26084	0.0399
1369358_a_at	Hap1	HAP1	P54257	-0.904008	0.1376
1394952_at	Hapln2	HAPLN2	Q9GZV7	-1.41465	0.026
1391575_at	Hapln4	HAPLN4	Q86UW8	-2.58901	0.0002
1393647_at	Hat1	HAT1	O14929	1.17262	0.0967
1371245_a_at	LOC689064	HBB	P68871	1.08488	0.132
1392089_at	Hcfc2	HCFC2	Q9Y5Z7	1.10239	0.1354
1380521_at	Hcls1	HCLS1	P14317	1.4368	0.0362
1370103_at	Hcn1	HCN1	O60741	-1.1933	0.0454
1370966_at	Hcn2	HCN2	Q9UL51	-0.926591	0.1207
1396820_at	Hdac1	HDAC1	Q13547	1.02453	0.1698
1398859_at	Hdlbp	HDLBP	Q00341	1.04194	0.1655
1390947_at	Heatr5a	HEATR5A	Q86XA9	1.51071	0.0266
1372004_at	Hebp1	HEBP1	Q9NRV9	2.54134	0.0003
1389164_at	Herc3	HERC3	Q15034	-1.68733	0.0093
1387036_at	Hes1	HES1	Q14469	1.08773	0.1524
1373222_at	Hexa	HEXA	P06865	1.41007	0.0408
1386080_at	Hey1	HEY1	Q9Y5J3	-1.1016	0.0709
1384515_at	Hey2	HEY2	Q9UBP5	-0.924947	0.126
1383413_at	Hhatl	HHATL	Q9HCP6	-2.07097	0.0011
1387270_at	Hhex	HHEX	Q03014	1.76137	0.0096
1369006_at	Hk2	HK2	P52789	1.59503	0.0216
1370904_at	RT1-DMa	HLA-DMA	P28067	2.50772	0.0004
1370882_at	RT1-DMb	HLA-DMB	P28068	2.53299	0.0003
1371033_at	RT1-Bb	HLA-DQB1	P01920	1.43813	0.0439
1370883_at	RT1-Da	HLA-DRA	P01903	1.57701	0.0269
1367676_at	Hmgb2	HMGB2	P26583	2.86122	0
1367932_at	Hmgcs1	HMGCS1	Q01581	-1.24914	0.0484
1397548_at	Hmha1	HMHA1	Q92619	1.37379	0.0468
1370080_at	Hmox1	HMOX1	P09601	4.82932	0
1371336_at	Hn1	HN1	Q9UK76	1.57628	0.0201
1387872_at	Hnrnpa1	HNRNPA1L2	Q32P51	1.25357	0.0728
1394741_at	Hnrnpa3	HNRNPA3	P51991	-0.852824	0.1714
1370309_a_at	Hnrnpab	HNRNPAB	Q99729	1.34931	0.0524
1370844_at	Hnrnpf	HNRNPF	P52597	1.29936	0.0621
1395455_at	Hnrnph3	HNRNPH3	P31942	-0.941199	0.1131
1391326_at	Hoxb5	HOXB5	P09067	-1.11404	0.0603
1383870_at	Hoxb6	HOXB6	P17509	-1.2923	0.0366
1370433_at	Hsd3b7	HSD3B7	Q9H2F3	1.20877	0.0904
1370912_at	Hspa1a	HSPA1A	P08107	1.16446	0.0979
1378002_at	Hspa4l	HSPA4L	O95757	-1.59684	0.0139
1367577_at	Hspb1	HSPB1	P04792	1.39715	0.045
1385620_at	Hsph1	HSPH1	Q92598	-0.879117	0.1494
1390208_at	Htatip2	HTATIP2	Q9BUP3	1.25114	0.0718
1376980_at	Htr2c	HTR2C	P28335	-4.17919	0
1389235_at	Icam2	ICAM2	P13598	1.11457	0.1323
1394022_at	Id4	ID4	P47928	-1.72213	0.0093
1388403_at	Idh2	IDH2	P48735	1.25966	0.0763
1388587_at	Ier3	IER3	P46695	2.50253	0.0005
1389355_at	Ier5	IER5	Q5VY09	1.43574	0.0355
1389675_at	Ier5l	IER5L	Q5T953	1.96934	0.0043
1372070_at	Ifi30	IFI30	P13284	2.9472	0
1374551_at	Ifi35	IFI35	P80217	1.46702	0.033
1387995_a_at	Ifitm3	IFITM2	Q01629	1.06537	0.1561
1398523_a_at	Ifnar1	IFNAR1	P17181	1.13986	0.1109
1369956_at	Ifngr1	IFNGR1	P15260	1.48666	0.0302
1374601_at	Ifngr2	IFNGR2	P38484	1.12578	0.1182
1386872_at	Igf2r	IGF2R	P11717	1.75694	0.0096
1367652_at	Igfbp3	IGFBP3	P17936	1.43792	0.0378
1383616_at	Il10rb	IL10RB	Q08334	1.41056	0.0395
1388711_at	Il13ra1	IL13RA1	P78552	1.88577	0.0055
1373611_at	Il17ra	IL17RA	Q96F46	1.5945	0.02
1369665_a_at	Il18	IL18	Q14116	2.1308	0.0023
1369031_at	Il18bp	IL18BP	O95998	1.03935	0.1673
1389581_at	Il33	IL33	O95760	3.29013	0
1388629_at	Impdh2	IMPDH2	P12268	1.15309	0.1046
1387226_at	Ina	INA	Q16352	-3.67853	0
1374479_at	Ino80c	INO80C	Q6PI98	-0.802889	0.1969
1387078_at	Inpp4a	INPP4A	Q96PE3	-0.918388	0.1244
1387198_at	Inpp5d	INPP5D	Q92835	1.60583	0.0189
1373955_at	Ipo5	IPO5	O00410	1.15231	0.1035
1388762_at	Iqgap1	IQGAP1	P46940	2.75114	0
1391036_at	Iqsec3	IQSEC3	Q9UPP2	-1.81705	0.0046
1383448_at	Irf9	IRF9	Q00978	1.01757	0.1789
1390104_at	Irgq	IRGQ	Q8WZA9	-0.794357	0.1829
1372310_at	Isoc1	ISOC1	Q96CN7	-0.852303	0.1572
1367716_at	Itfg1	ITFG1	Q8TB96	-1.08406	0.0754
1393347_at	Itgal	ITGAL	P20701	2.19169	0.0018
1387346_at	Itgb1	ITGB1	P05556	1.6783	0.0139
1383131_at	Itgb2	ITGB2	P05107	2.43744	0.0004
1391356_at	Iws1	IWS1	Q96ST2	1.11803	0.1154
1392309_at	Jam2	JAM2	P57087	-1.40392	0.0274
1372986_at	Jdp2	JDP2	Q8WYK2	1.30223	0.0585
1374404_at	Jun	JUN	P05412	1.18922	0.0952
1370545_at	Kcna1	KCNA1	Q09470	-2.14688	0.001
1393124_at	Kcna6	KCNA6	P17658	-0.843215	0.187
1378738_at	Kcnab1	KCNAB1	Q14722	-2.65018	0.0002
1379863_at	Kcnd2	KCND2	Q9NZV8	-1.8863	0.0037
1368751_at	Kcns3	KCNS3	Q9BQ31	-1.94786	0.0016
1373119_at	Kctd3	KCTD3	Q9Y597	-0.811472	0.1838
1374582_at	Kctd9	KCTD9	Q7L273	-1.26916	0.0337
1371514_at	Kdelr1	KDELR1	P24390	1.01849	0.1921
1372870_at	Kdelr3	KDELR3	O43731	2.14362	0.0019
1387196_at	Khdrbs3	KHDRBS3	O75525	-0.973129	0.1111
1388340_at	Ns5atp9	KIAA0101	Q15004	4.36244	0
1390891_at	Kif11	KIF11	P52732	2.40811	0.0004
1378509_at	Kif3a	KIF3A	Q9Y496	-0.955956	0.1167
1369637_at	Kif3c	KIF3C	O14782	-0.831615	0.1734
1380172_at	Kif5c	KIF5C	O60282	-1.83393	0.0045
1389556_at	Kifap3	KIFAP3	Q92845	-1.21893	0.0453
1378197_at	KIFC2	KIFC2	Q96AC6	-1.15361	0.0559
1370886_a_at	Klc1	KLC1	Q07866	-1.18115	0.0508
1368249_at	Klf15	KLF15	Q9UIH9	-1.54246	0.0204
1387060_at	Klf6	KLF6	Q99612	1.87869	0.0054
1393589_at	Klhl4	KLHL4	Q9C0H6	-1.29018	0.0484
1377153_a_at	Klhl6	KLHL6	Q8WZ60	1.55748	0.0235
1388799_at	Klhl7	KLHL7	Q8IXQ5	-1.26847	0.0397
1375851_at	Klhl8	KLHL8	Q9P2G9	-0.96804	0.1046
1367683_at	Kpna2	KPNA2	P52292	2.30176	0.001
1389482_at	Krcc1	KRCC1	Q9NPI7	1.11889	0.1226
1370993_at	Lamc1	LAMC1	P11047	1.11503	0.1226
1368006_at	Laptm5	LAPTM5	Q13571	1.99556	0.004
1388566_at	Lasp1	LASP1	Q14847	1.23199	0.0834
1389210_at	Lcp1	LCP1	P13796	2.24863	0.0012
1383824_at	Ldb2	LDB2	O43679	-1.16974	0.0515
1367586_at	Ldha	LDHA	P00338	2.5556	0.0003
1370218_at	Ldhb	LDHB	P07195	-1.6144	0.0112
1367628_at	Lgals1	LGALS1	P09382	2.06122	0.0028
1386879_at	Lgals3	LGALS3	P17931	2.27408	0.0012
1387946_at	Lgals3bp	LGALS3BP	Q08380	1.8076	0.0096
1383459_at	Lgi3	LGI3	Q8N145	-1.41735	0.0253
1381374_at	Lgi4	LGI4	Q8N135	-1.00202	0.1031
1368430_at	Lgmn	LGMN	Q99538	2.34287	0.001
1378179_a_at	Lhfpl2	LHFPL2	Q6ZUX7	1.45544	0.0346
1368204_at	Lig1	LIG1	P18858	1.30819	0.0579
1376700_at	Lima1	LIMA1	Q9UHB6	1.73453	0.0106
1392883_at	Limch1	LIMCH1	Q9UPQ0	-0.806417	0.194
1390728_at	Limd1	LIMD1	Q9UGP4	1.03689	0.1559
1389885_at	Limd2	LIMD2	Q9BT23	1.14705	0.1137
1389514_at	Lingo1	LINGO1	Q96FE5	-1.86512	0.0041
1368075_at	Lipa	LIPA	P38571	1.93233	0.005
1370928_at	Litaf	LITAF	Q99732	1.66257	0.0151
1379505_at	Lix1	LIX1	Q8N485	-2.07643	0.0011
1373815_at	Lman2	LMAN2	Q12907	1.37145	0.0485
1373051_at	Lmbrd1	LMBRD1	Q9NUN5	-1.14561	0.0567
1376632_at	Lmcd1	LMCD1	Q9NZU5	1.17964	0.094
1368055_a_at	Lmna	LMNA	P02545	2.08263	0.0028
1373897_at	Lmnb1	LMNB1	P20700	2.44522	0.0005
1383863_at	Lmo2	LMO2	P25791	1.01428	0.1796
1374641_at	Lmtk2	LMTK2	Q8IWU2	-1.2109	0.0455
1368172_a_at	Lox	LOX	P28300	3.24341	0
1377702_at	Lpar6	LPAR6	P43657	1.33228	0.0574
1393915_at	Lpcat3	LPCAT3	Q6P1A2	1.16163	0.1089
1378633_at	Lpxn	LPXN	O60711	2.24501	0.0012
1386878_at	Lrp10	LRP10	Q7Z4F1	1.0784	0.151
1372443_at	Lrp11	LRP11	Q86VZ4	-1.89808	0.0034
1377745_at	Lrrc40	LRRC40	Q9H9A6	1.42481	0.0402
1382479_at	Lrrc4c	LRRC4C	Q9HCJ2	-1.98108	0.0021
1371445_at	Lrrc59	LRRC59	Q96AG4	1.37923	0.0444
1389351_at	Lrrfip1	LRRFIP1	Q32MZ4	3.67378	0
1373331_at	Lrsam1	LRSAM1	Q6UWE0	-1.49574	0.0161
1370550_at	Lsamp	LSAMP	Q13449	-2.37482	0.0002
1376483_at	Lsm5	LSM5	Q9Y4Y9	1.14437	0.1201
1388772_at	Lsm8	LSM8	O95777	1.07176	0.1561
1389010_at	Lta4h	LTA4H	P09960	1.16279	0.1017
1367912_at	Ltbp1	LTBP1	Q14766	1.28137	0.082
1393280_at	Ly86	LY86	O95711	1.94909	0.0046
1368679_a_at	Lyn	LYN	P07948	2.37	0.0009
1373440_at	Lyrm2	LYRM2	Q9NU23	1.24001	0.0773
1382192_at	Lyve1	LYVE1	Q9Y5Y7	4.28881	0
1387165_at	Maf	MAF	O75444	1.7317	0.012
1377267_at	Magee1	MAGEE1	Q9HCI5	-2.46674	0.0001
1390552_at	Magi1	MAGI1	Q96QZ7	-1.25291	0.0409
1385126_at	Magi2	MAGI2	Q86UL8	-1.71738	0.0084
1398866_at	Magi3	MAGI3	Q5TCQ9	-0.933463	0.1215
1372815_at	Magoh	MAGOH	P61326	1.42363	0.0402
1387040_at	Mal	MAL	P21145	-1.57605	0.0168
1388699_at	Man2b1	MAN2B1	O00754	1.40436	0.0433
1367882_at	Map1a	MAP1A	P78559	-1.04752	0.0817
1371003_at	Map1b	MAP1B	P46821	-1.79386	0.0055
1368411_a_at	Map2	MAP2	P11137	-2.26257	0.0005
1388858_at	Map2k3	MAP2K3	P46734	1.7629	0.0098
1383701_at	Map2k4	MAP2K4	P45985	-1.28033	0.0349
1368871_at	Map3k1	MAP3K1	Q13233	1.53615	0.0259
1397373_at	Map7d2	MAP7D2	Q96T17	-2.34887	0.0002
1369102_at	Mapk10	MAPK10	P53779	-1.44654	0.0209
1368646_at	Mapk9	MAPK9	P45984	-1.17072	0.0508
1371446_at	Mapkapk2	MAPKAPK2	P49137	1.08488	0.1481
1372546_at	Mapkapk3	MAPKAPK3	Q16644	1.31098	0.0573
1370792_at	Mapre1	MAPRE1	Q15691	1.35806	0.0504
1374062_x_at	Mapre3	MAPRE3	Q9UPY8	-1.55343	0.0158
1387071_a_at	Mapt	MAPT	P10636	-1.91594	0.0028
1388774_at	Mbd2	MBD2	Q9UBB5	1.01557	0.1792
1392943_at	Mboat2	MBOAT2	Q6ZWT7	-1.0517	0.0868
1372520_at	Mcl1	MCL1	Q07820	1.1896	0.0948
1373557_at	Mcm4	MCM4	P33991	2.49723	0.0003
1372413_at	Mcrs1	MCRS1	Q96EZ8	1.08338	0.1456
1375382_at	Mdc1	MDC1	Q14676	1.15678	0.1008
1378482_at	Mdfic	MDFIC	Q9P1T7	1.2731	0.07
1370067_at	Me1	ME1	P48163	-1.01217	0.1031
1381403_at	Me2	ME2	P23368	1.17146	0.0954
1384308_at	Meis1	MEIS1	O00470	-0.8497	0.1754
1389728_at	Meis2	MEIS2	O14770	-1.29407	0.0412
1389312_at	Memo1	MEMO1	Q9Y316	1.22608	0.0801
1389911_at	Metrnl	METRNL	Q641Q3	2.85559	0
1390063_at	Mfap3	MFAP3	P55082	1.26772	0.0762
1379671_at	Mfsd1	MFSD1	Q9H3U5	2.15147	0.0018
1376919_at	Mfsd6	MFSD6	Q6ZSS7	-1.45285	0.0213
1386982_at	Mgat2	MGAT2	Q10469	1.3531	0.0522
1367568_a_at	Mgp	MGP	P08493	2.26475	0.001
1372599_at	Mgst2	MGST2	Q99735	3.00117	0
1372038_at	Mknk2	MKNK2	Q9HBH9	1.92835	0.0051
1376702_at	Mlc1	MLC1	Q15049	-1.60779	0.0159
1375697_at	Mlec	MLEC	Q14165	1.15872	0.1032
1371692_at	Mllt11	MLLT11	Q13015	-2.36438	0.0002
1389221_at	Mmd2	MMD2	Q8IY49	-1.09203	0.0825
1367860_a_at	Mmp14	MMP14	P50281	1.5977	0.0231
1370301_at	Mmp2	MMP2	P08253	1.45165	0.0339
1368263_a_at	Mobp	MOBP	Q13875	-1.71501	0.0094
1398257_at	Mog	MOG	Q16653	-1.13416	0.0726
1367991_at	Gcs1	MOGS	Q13724	1.3571	0.0497
1372210_at	Mospd3	MOSPD3	O75425	0.997256	0.1916
1369427_at	Mpeg1	MPEG1	Q2M385	2.04764	0.0039
1382363_at	Mpp5	MPP5	Q8N3R9	-0.995678	0.0994
1372420_at	Mpv17l2	MPV17L2	Q567V2	1.01692	0.19
1375908_at	Mpzl2	MPZL2	O60487	-0.807932	0.1863
1392648_at	Mrc1	MRC1	P22897	3.60684	0
1372043_at	Mrto4	MRTO4	Q9UKD2	0.996678	0.191
1368948_at	Msn	MSN	P26038	1.93682	0.005
1371237_a_at	Mt1a	MT1E	P04732	1.62522	0.0189
1370124_at	Mt3	MT3	P25713	-1.19462	0.0651
1389072_at	Mtmr4	MTMR4	Q9NYA4	-0.872763	0.1399
1388453_at	Myadm	MYADM	Q96S97	1.5475	0.0239
1374468_at	Myd88	MYD88	Q99836	2.06805	0.003
1371725_at	Myh9	MYH9	P35579	1.35688	0.0523
1387866_at	Myo9b	MYO9B	Q13459	1.06888	0.1561
1384095_at	Myrip	MYRIP	Q8NFW9	-0.85022	0.157
1370535_at	Myt1l	MYT1L	Q9UL68	-1.72499	0.0069
1380459_at	Nacc2	NACC2	Q96BF6	-0.979942	0.1078
1373939_at	Nagk	NAGK	Q9UJ70	1.37384	0.0471
1370555_at	Nalcn	NALCN	Q8IZF0	-1.4274	0.0226
1383673_at	Nap1l2	NAP1L2	Q9ULW6	-3.13037	0
1387407_at	Nap1l3	NAP1L3	Q99457	-2.59859	0.0002
1375861_at	Nap1l5	NAP1L5	Q96NT1	-2.34593	0.0002
1380107_a_at	Nat8l	NAT8L	Q8N9F0	-3.08314	0
1367956_at	Ncdn	NCDN	Q9UBB6	-2.20091	0.0004
1373940_at	Nck1	NCK1	P16333	1.08984	0.1389
1380537_at	Nckap1l	NCKAP1L	P55160	1.77155	0.01
1383166_at	Ncoa1	NCOA1	Q15788	-0.79937	0.191
1371947_at	Ndn	NDN	Q99608	-1.85778	0.0047
1394057_at	Ndp	NDP	Q00604	-1.04216	0.0863
1387121_a_at	Ndrg2	NDRG2	Q9UN36	-2.02797	0.0017
1370229_at	Ndrg4	NDRG4	Q9ULP0	-2.53784	0.0002
1389532_at	Nebl	NEBL	O76041	-1.25705	0.041
1388907_at	Necap1	NECAP1	Q8NC96	-1.25395	0.0393
1372082_at	Necap2	NECAP2	Q9NVZ3	1.24683	0.0755
1370059_at	Nefl	NEFL	P07196	-4.1078	0
1367845_at	Nefm	NEFM	P07197	-3.44066	0
1374565_at	Nek6	NEK6	Q9HC98	1.53366	0.0261
1386948_at	Nes	NES	P48681	2.16633	0.0017
1393181_at	Nfasc	NFASC	O94856	-1.05919	0.0878
1389538_at	Nfkbia	NFKBIA	P25963	1.15173	0.1167
1376835_at	Nfkbie	NFKBIE	O00221	1.16697	0.1046
1369948_at	Ngfrap1	NGFRAP1	Q00994	-1.04335	0.082
1389178_at	Ngrn	NGRN	Q9NPE2	-0.844769	0.1603
1372901_at	Nhlrc3	NHLRC3	Q5JS37	1.17242	0.1035
1371539_at	Nhp2	NHP2	Q9NX24	1.5911	0.0194
1371518_at	Nid1	NID1	P14543	1.04782	0.1716
1388618_at	Nid2	NID2	Q14112	1.0529	0.175
1370348_at	Ninj1	NINJ1	Q92982	2.52792	0.0003
1387950_at	Nip7	NIP7	Q9Y221	1.04886	0.1693
1377737_at	Nipa2	NIPA2	Q8N8Q9	1.4471	0.0365
1371782_at	Nipsnap3b	NIPSNAP3B	Q9BS92	1.77298	0.0091
1372438_at	Nit2	NIT2	Q9NQR4	1.123	0.1226
1393847_at	Nkiras1	NKIRAS1	Q9NYS0	-2.38308	0.0002
1369041_at	Nlgn1	NLGN1	Q8N2Q7	-1.061	0.0745
1369669_at	Nln	NLN	Q9BYT8	1.3794	0.0486
1367766_at	Nme2	NME2	P22392	1.15322	0.1088
1370923_at	Nme6	NME6	O75414	1.38438	0.0432
1369999_a_at	Nnat	NNAT	Q16517	-1.5649	0.0127
1378323_at	Nol4	NOL4	O94818	-1.13924	0.0589
1368173_at	Nop58	NOP58	Q9Y2X3	1.22045	0.0805
1392299_at	Nos1ap	NOS1AP	O75052	-1.55852	0.0122
1370517_at	Nptx1	NPTX1	Q15818	-2.81909	0
1370816_at	Nr1d1	NR1D1	P20393	-0.812232	0.1778
1368476_at	Nr3c2	NR3C2	P08235	-1.21793	0.0436
1377001_at	Nrcam	NRCAM	Q92823	-1.23991	0.0412
1383530_at	Nrip3	NRIP3	Q9NQ35	-0.971714	0.1026
1370570_at	Nrp1	NRP1	O14786	1.07485	0.1597
1376893_at	Nrsn1	NRSN1	Q8IZ57	-2.5121	0.0002
1369404_a_at	Nrxn1	NRXN1	Q9ULB1	-1.81858	0.0055
1369690_at	Nsf	NSF	P46459	-2.41427	0.0003
1384423_at	LOC100363253	NT5C2	P49902	1.04677	0.1561
1371849_at	Nt5dc2	NT5DC2	Q9H857	2.0397	0.0034
1384112_at	Nt5e	NT5E	P21589	1.59154	0.0216
1368255_at	Ntm	NTM	Q9P121	-2.57519	0.0002
1368972_at	Ntrk2	NTRK2	Q16620	-2.6144	0.0002
1372607_at	Nubp2	NUBP2	Q9Y5Y2	1.27435	0.0737
1385014_at	Nudt11	NUDT11	Q96G61	-1.58381	0.0154
1376722_at	Nup205	NUP205	Q92621	1.67731	0.0137
1376703_at	Nup37	NUP37	Q8NFH4	1.25048	0.0705
1390650_at	Nup85	NUP85	Q9BW27	1.06254	0.1543
1368199_at	Nup88	NUP88	Q99567	1.13073	0.1138
1372763_at	Nus1	NUS1	Q96E22	-1.09265	0.065
1371246_at	Nutf2	NUTF2	P61970	1.10507	0.1213
1385799_at	Nxph1	NXPH1	P58417	-1.89218	0.0033
1371908_at	Nxt1	NXT1	Q9UKK6	1.30953	0.058
1388425_at	Oaf	OAF	Q86UD1	1.11063	0.1354
1378345_at	Ogfod1	OGFOD1	Q8N543	-0.809701	0.1828
1383119_at	Ogfrl1	OGFRL1	Q5TC84	1.1157	0.1139
1383263_at	Ogn	OGN	P20774	-1.03978	0.0717
1387927_a_at	Olfm1	OLFM1	Q99784	-1.41812	0.0267
1383453_at	Olfml1	OLFML1	Q6UWY5	-1.87356	0.0031
1378796_at	Omg	OMG	P23515	-1.64205	0.0114
1380329_at	Opalin	OPALIN	Q96PE5	-1.2049	0.0564
1369417_a_at	Opcml	OPCML	Q14982	-0.853605	0.1771
1368091_at	Oplah	OPLAH	O14841	2.27023	0.0012
1372704_at	Ostc	OSTC	Q9NRP0	1.11157	0.1226
1372246_at	Ostf1	OSTF1	Q92882	1.64814	0.0158
1369743_a_at	P2rx4	P2RX4	Q99571	1.41327	0.0394
1368754_at	P2ry6	P2RY6	Q15077	1.4336	0.0364
1367635_at	P4hb	P4HB	P07237	1.31916	0.0573
1388353_at	Pa2g4	PA2G4	Q9UQ80	1.11603	0.1189
1371777_at	Pabpc4	PABPC4	Q13310	1.78128	0.0088
1368958_at	Pacsin1	PACSIN1	Q9BY11	-2.71691	0
1387091_at	Padi2	PADI2	Q9Y2J8	-0.95288	0.1109
1392890_at	Pafah1b1	PAFAH1B1	P43034	-1.05319	0.0865
1379335_at	Paip1	PAIP1	Q9H074	-0.956796	0.1047
1377018_at	Pamr1	PAMR1	Q6UXH9	-1.16521	0.0705
1382924_at	Pank1	PANK1	Q8TE04	-1.37744	0.0246
1373642_at	Paqr6	PAQR6	Q6TCH4	-1.52991	0.0167
1374503_at	Pbx3	PBX3	P40426	-1.12973	0.0688
1384509_s_at	Pcdh17	PCDH17	O14917	-1.51293	0.0188
1384824_at	Pcdh18	PCDH18	Q9HCL0	-0.805409	0.1761
1382130_at	Pcdh19	PCDH19	Q8TAB3	-0.824955	0.1667
1385229_at	Pcdh20	PCDH20	Q8N6Y1	-0.907522	0.1301
1382422_at	Pcdh7	PCDH7	O60245	-2.10718	0.0009
1391013_at	Pcdh8	PCDH8	O95206	-1.62415	0.0116
1383783_at	Pcdh9	PCDH9	Q9HC56	-1.49452	0.021
1371966_at	Pcmt1	PCMT1	P22061	-1.00202	0.0926
1367671_at	Pcna	PCNA	P12004	1.43643	0.0356
1368145_at	Pcp4	PCP4	P48539	-2.2856	0.0003
1367835_at	Pcsk1n	PCSK1N	Q9UHG2	-1.72213	0.0083
1387058_at	Pctp	PCTP	Q9UKL6	1.03104	0.1628
1379317_a_at	Pdcd11	PDCD11	Q14690	0.990955	0.1946
1369157_at	Pde3b	PDE3B	Q13370	1.15069	0.1044
1370859_at	Pdia6	PDIA6	Q15084	1.05068	0.1534
1367946_at	Pdlim1	PDLIM1	O00151	1.04299	0.1624
1386913_at	Pdpn	PDPN	Q86YL7	1.21847	0.0866
1372941_at	Pdrg1	PDRG1	Q9NUG6	-0.788863	0.1909
1392891_at	Pds5b	PDS5B	Q9NTI5	-0.97852	0.1031
1372390_at	LOC100363005	PEG3	Q9GZU2	-1.59684	0.0136
1390942_at	Peli2	PELI2	Q9HAT8	-1.26465	0.0445
1382028_at	Pex19	PEX19	P40855	-0.958196	0.1073
1370833_at	Pex5l	PEX5L	Q8IYB4	-1.88417	0.0036
1371250_at	Pf4	PF4	P02776	2.72437	0
1372141_at	Pfdn2	PFDN2	Q9UHV9	-1.08528	0.071
1367864_at	Pfkm	PFKM	P08237	-1.97313	0.0018
1372182_at	Pfkp	PFKP	Q01813	-1.1504	0.0594
1367605_at	Pfn1	PFN1	P07737	1.57802	0.0213
1374523_at	Pgls	PGLS	O95336	1.01414	0.1822
1379338_at	Pgm2l1	PGM2L1	Q6PCE3	-1.50471	0.0162
1389169_at	Pgrmc2	PGRMC2	O15173	-1.25326	0.0394
1367811_at	Phgdh	PHGDH	O43175	-0.864334	0.1704
1368262_at	Phlpp1	PHLPP1	O60346	-0.993666	0.1074
1383749_at	Phospho1	PHOSPHO1	Q8TCT1	-0.942584	0.1045
1381576_at	Pik3c2b	PIK3C2B	O00750	-0.988791	0.1031
1372475_at	Pink1	PINK1	Q9BXM7	-0.835471	0.167
1387412_at	Pip4k2a	PIP4K2A	P48426	-0.916208	0.1336
1387903_at	Pja2	PJA2	O43164	-1.29477	0.0344
1386992_at	Pkn1	PKN1	Q16512	1.35918	0.0536
1387566_at	Pla2g4a	PLA2G4A	P47712	1.46733	0.0319
1371014_at	Plcb1	PLCB1	Q9NQ66	-1.12973	0.0651
1386962_at	Plcb4	PLCB4	Q15147	-1.31007	0.0323
1367916_at	Plcd1	PLCD1	P51178	1.12161	0.1189
1368700_at	Plcl1	PLCL1	Q15111	-1.31402	0.0387
1370530_a_at	Pld1	PLD1	Q13393	1.19617	0.0905
1371961_at	Pld3	PLD3	Q8IV08	1.65113	0.0159
1370334_at	Plekhb1	PLEKHB1	Q9UF11	-1.42198	0.0235
1372824_at	Plekhf2	PLEKHF2	Q9H8W4	1.1818	0.098
1375767_at	Plekhg3	PLEKHG3	A1L390	-0.94675	0.1099
1384277_at	Plekhh1	PLEKHH1	Q9ULM0	-1.40507	0.0267
1375920_at	Plekho1	PLEKHO1	Q53GL0	1.18098	0.0962
1377832_at	Plk4	PLK4	O00444	1.96794	0.004
1372897_at	Plod2	PLOD2	O00469	0.99458	0.1957
1389654_at	Pls1	PLS1	Q14651	-1.07006	0.0806
1371411_at	Plxnb2	PLXNB2	O15031	1.45828	0.0338
1373312_at	Pnkd	PNKD	Q8N490	-1.99539	0.0016
1385491_at	Pnmal2	PNMAL2	Q9ULN7	-3.04573	0
1391415_at	Pno1	PNO1	Q9NRX1	1.04761	0.1592
1375528_at	Pnpla8	PNPLA8	Q9NP80	-0.949812	0.1168
1388883_at	Pold4	POLD4	Q9HCU8	1.36014	0.0467
1379832_at	Polr2d	POLR2D	O15514	1.05735	0.1542
1373668_at	Polr2i	POLR2I	P36954	1.20814	0.0851
1368213_at	Por	POR	P16435	1.63283	0.0177
1371043_a_at	Pou3f3	POU3F3	P20264	-1.02621	0.0928
1373160_at	Ppapdc1b	PPAPDC1B	Q8NEB5	1.43707	0.0367
1372088_at	Ppfibp1	PPFIBP1	Q86W92	1.00691	0.1891
1375686_at	Ppil3	PPIL3	Q9H2H8	1.13567	0.1116
1388514_at	Ppm1g	PPM1G	O15355	1.04607	0.1624
1394939_at	Ppm1k	PPM1K	Q8N3J5	-0.853605	0.1611
1386863_at	Ppp1ca	PPP1CA	P62136	1.13849	0.1139
1367813_at	Ppp1r14a	PPP1R14A	Q96A00	-1.0613	0.0864
1389815_at	Ppp1r14b	PPP1R14B	Q96C90	2.20564	0.0016
1370174_at	Ppp1r15a	PPP1R15A	O75807	1.03752	0.1798
1386968_at	Ppp1r1a	PPP1R1A	Q13522	-2.04097	0.0014
1395236_at	Ppp1r3c	PPP1R3C	Q9UQK1	-1.41312	0.0254
1373959_at	Ppp2r1b	PPP2R1B	P30154	1.18948	0.0905
1387803_at	Ppp2r2b	PPP2R2B	Q00005	-1.18442	0.0541
1395410_at	Ppp2r3a	PPP2R3A	Q06190	-0.85909	0.1706
1368277_at	Ppp3ca	PPP3CA	Q08209	-1.02709	0.0859
1390333_at	Ppp4c	PPP4C	P60510	1.16285	0.1064
1393231_at	Ppp4r2	PPP4R2	Q9NY27	-1.06975	0.0725
1388522_at	Pptc7	PPTC7	Q8NI37	-1.24264	0.0396
1390839_at	Pqlc3	PQLC3	Q8N755	1.82692	0.0069
1393657_at	Prcp	PRCP	P42785	2.09129	0.0029
1387891_at	Prdx4	PRDX4	Q13162	1.3851	0.0438
1367677_at	Prdx5	PRDX5	P30044	1.20126	0.0952
1371620_at	Prelid1	PRELID1	Q9Y255	1.17082	0.1002
1374004_at	Prepl	PREPL	Q4J6C6	-1.25154	0.041
1370746_at	Prkacb	PRKACB	P22694	-0.937326	0.1196
1389463_at	Prkar1b	PRKAR1B	P31321	-1.90023	0.0037
1370585_a_at	Prkcb	PRKCB	P05771	-0.841922	0.177
1387114_at	Prkcd	PRKCD	Q05655	1.04544	0.1611
1367691_at	Prkcdbp	PRKCDBP	Q969G5	1.8892	0.0054
1374593_at	Prkce	PRKCE	Q02156	-1.71359	0.0074
1388836_at	Prkch	PRKCH	P24723	1.76952	0.0093
1372729_at	Procr	PROCR	Q9UNN8	1.78768	0.0087
1368008_at	Prom1	PROM1	O43490	-0.875672	0.145
1371037_at	Pros1	PROS1	P07225	1.30574	0.0608
1368028_at	Prph	PRPH	P41219	-1.95568	0.0018
1388408_at	Prr13	PRR13	Q9NZ81	1.42213	0.0402
1377091_at	Prrt1	PRRT1	Q99946	-1.2049	0.0459
1373152_at	Prss23	PRSS23	O95084	1.59603	0.02
1372665_at	Psat1	PSAT1	Q9Y617	-0.888969	0.1687
1373350_at	Psip1	PSIP1	O75475	-1.03949	0.0839
1374033_at	Psmb10	PSMB10	P40306	1.56194	0.0226
1367833_at	Psmc5	PSMC5	P62195	-0.959318	0.1046
1367663_at	Psme1	PSME1	Q06323	1.39977	0.0421
1367710_at	Psme2	PSME2	Q9UL46	1.1818	0.0965
1368817_at	Psme4	PSME4	Q14997	1.34136	0.0522
1383426_at	Pstpip1	PSTPIP1	O43586	1.61894	0.0168
1383372_at	Ptafr	PTAFR	P25105	1.40621	0.0437
1367931_a_at	Ptbp1	PTBP1	P26599	1.67455	0.0141
1375844_at	Ptbp2	PTBP2	Q9UKA9	-1.42624	0.024
1385901_at	Ptdss2	PTDSS2	Q9BVG9	-1.00607	0.0895
1367851_at	Ptgds	PTGDS	P41222	-1.99712	0.0014
1367986_at	Ptgfrn	PTGFRN	Q9P2B2	1.31034	0.0594
1388102_at	Ptgr1	PTGR1	Q14914	1.32377	0.0535
1382154_at	Ptpn12	PTPN12	Q05209	1.27673	0.066
1371256_at	Ptpn18	PTPN18	Q99952	1.18187	0.0949
1368361_a_at	Ptpn2	PTPN2	P17706	1.35693	0.0484
1380811_at	Ptpn4	PTPN4	P29074	-1.46833	0.0184
1390798_at	Ptprc	PTPRC	P08575	2.74797	0
1376619_at	Ptprd	PTPRD	P23468	-1.63173	0.0126
1382094_at	Ptprj	PTPRJ	Q12913	1.4031	0.044
1389903_at	Pttg1ip	PTTG1IP	P53801	1.057	0.1639
1379817_at	Purg	PURG	Q9UJV8	-2.00347	0.0014
1372294_at	Pxdn	PXDN	Q92626	1.91659	0.0052
1371664_at	Pxn	PXN	P49023	1.61282	0.0187
1389873_at	Pycard	PYCARD	Q9ULZ3	2.51987	0.0004
1371625_at	Pygb	PYGB	P11216	-1.49167	0.0175
1383072_at	Pygm	PYGM	P11217	-3.12155	0
1388140_at	Rab13	RAB13	P51153	1.24738	0.0757
1384148_at	Rab20	RAB20	Q9NX57	1.36726	0.0478
1369004_at	Rab26	RAB26	Q9ULW5	-0.79636	0.1873
1377669_at	Rab27a	RAB27A	P51159	1.64801	0.0166
1369816_at	Rab3a	RAB3A	P20336	-3.18442	0
1369305_at	Rab3il1	RAB3IL1	Q8TBN0	1.88986	0.0053
1370181_at	Rab4a	RAB4A	P20338	-0.847622	0.1601
1388632_at	Rab6b	RAB6B	Q9NRW1	-2.91921	0
1370539_at	Rab8b	RAB8B	Q92930	1.17741	0.0981
1383483_at	Rab9b	RAB9B	Q9NP90	-1.93071	0.0026
1372404_at	Rac2	RAC2	P15153	2.55667	0.0003
1392449_at	Rad18	RAD18	Q9NS91	1.11483	0.1268
1389263_at	Rai14	RAI14	Q9P0K7	1.37484	0.0461
1387001_at	Ralb	RALB	P11234	1.06667	0.1522
1367590_at	Ran	RAN	P62826	1.01778	0.1763
1384551_at	Ranbp6	RANBP6	O60518	-0.974262	0.1018
1387806_at	Rap1b	RAP1B	P61224	1.40817	0.0418
1369614_at	Rap2b	RAP2B	P61225	1.76922	0.0092
1368660_at	Rapgef3	RAPGEF3	O95398	-0.8863	0.1435
1371081_at	Rapgef4	RAPGEF4	Q8WZA2	-2.6529	0
1373666_at	Rapgef5	RAPGEF5	Q92565	-0.882837	0.1397
1382274_at	Rarres1	RARRES1	P49788	1.73201	0.0109
1372255_at	Rars	RARS	P54136	1.00533	0.1861
1391040_at	Rbbp8	RBBP8	Q99708	1.18536	0.0942
1371583_at	Rbm3	RBM3	P98179	2.81566	0
1375870_a_at	Rbms1	RBMS1	P29558	1.60545	0.02
1383069_at	Rbms3	RBMS3	Q6XE24	-1.84996	0.0033
1387081_at	Rcn2	RCN2	Q14257	-1.17007	0.0515
1373128_at	Rcn3	RCN3	Q96D15	1.27423	0.0731
1384391_at	Rdh10	RDH10	Q8IZV5	1.18434	0.1022
1373886_at	Reep1	REEP1	Q9H902	-2.56235	0.0002
1371711_at	Reep5	REEP5	Q00765	-0.829049	0.1772
1367904_at	Resp18	RESP18	Q5W5W9	-1.02327	0.1181
1370989_at	Ret	RET	P07949	-1.61043	0.0184
1371724_at	Rexo2	REXO2	Q9Y3B8	1.3527	0.0478
1392189_at	Rfx4	RFX4	Q33E94	-1.06431	0.0964
1390707_at	Rgs10	RGS10	O43665	1.47472	0.0305
1391075_at	Rgs17	RGS17	Q9UGC6	-2.06311	0.0011
1368373_at	Rgs7	RGS7	P49802	-2.32988	0.0003
1383726_at	Rgs7bp	RGS7BP	Q6MZT1	-2.91594	0
1370130_at	Rhoa	RHOA	P61586	1.14867	0.1105
1371659_at	Rhoc	RHOC	P08134	1.42148	0.0386
1383012_at	Rhpn2	RHPN2	Q8IUC4	-1.2304	0.0541
1395991_at	Rimbp2	RIMBP2	O15034	-0.888434	0.1437
1372365_at	Rin2	RIN2	Q8WYP3	1.41451	0.0403
1383699_at	Rit2	RIT2	Q99578	-1.8329	0.004
1378320_at	Rlbp1	RLBP1	P12271	-1.23107	0.0501
1398372_at	Rmnd5b	RMND5B	Q96G75	1.22811	0.0813
1373451_at	Rnaseh2b	RNASEH2B	Q5TBB1	0.993855	0.1911
1375211_at	Rnaset2	RNASET2	O00584	1.67744	0.0148
1372521_at	Rnd2	RND2	P52198	-1.46674	0.0205
1389525_at	Rnf149	RNF149	Q8NC42	1.2809	0.0643
1380681_at	Rnf180	RNF180	Q86T96	-1.42353	0.0231
1393547_at	Rnf182	RNF182	Q8N6D2	-1.25877	0.0452
1378130_at	Rnft2	RNFT2	Q96EX2	-0.95288	0.1073
1382008_at	Rnls	RNLS	Q5VYX0	2.41838	0.0004
1372867_at	Rnmt	RNMT	O43148	-0.938984	0.1174
1379693_at	Robo2	ROBO2	Q9HCK4	-1.31366	0.0393
1379397_at	Rora	RORA	P35398	-0.937049	0.1545
1398308_at	Rpa3	RPA3	P35244	1.74351	0.0099
1389468_at	Rpia	RPIA	P49247	1.0536	0.1536
1367580_at	Rpl10a	RPL10A	P62906	1.42905	0.0355
1398315_at	Rpl15	RPL15	P61313	1.13731	0.1132
1367623_at	Rpl18	RPL18	Q07020	1.34369	0.0524
1370253_at	Rpl22	RPL22	P35268	0.997762	0.1934
1367560_at	Rplp0	RPLP0	P05388	1.31591	0.0574
1398776_at	Rpn2	RPN2	P04844	1.01428	0.1821
1378181_at	Rpp40	RPP40	O75818	1.05936	0.1474
1386874_at	Rps15	RPS15	P62841	1.1635	0.1034
1388398_at	Rps4y2	RPS4Y1	P22090	0.988267	0.1991
1388244_s_at	Rpsa	RPSA	P08865	1.52947	0.0252
1369696_at	RragB	RRAGB	Q5VZM2	-1.8427	0.0045
1382537_at	Rragc	RRAGC	Q9HB90	1.47783	0.0306
1382058_at	Rras2	RRAS2	P62070	1.32947	0.0536
1390943_at	RGD1359529	RSRP1	Q9BUV0	-0.903738	0.1312
1368097_a_at	Rtn1	RTN1	Q16799	-1.46116	0.0215
1373571_at	Rtn3	RTN3	O95197	-1.03003	0.0865
1378194_a_at	Rufy3	RUFY3	Q7L099	-1.12564	0.0636
1376213_at	Rundc3b	RUNDC3B	Q96NL0	-1.79336	0.0052
1385519_at	Runx1t1	RUNX1T1	Q06455	-1.45364	0.0201
1371668_at	Rxra	RXRA	P19793	1.15426	0.1134
1388456_at	S100a1	S100A1	P23297	-0.913488	0.1342
1386890_at	S100a10	S100A10	P60903	1.80356	0.0076
1375170_at	S100a11	S100A11	P31949	3.70288	0
1367846_at	S100a4	S100A4	P26447	1.20301	0.095
1367661_at	S100a6	S100A6	P06703	2.54555	0.0003
1386903_at	S100b	S100B	P04271	-1.1078	0.0716
1371840_at	S1pr1	S1PR1	P21453	-1.51087	0.0163
1389437_at	Sall2	SALL2	Q9Y467	-1.03062	0.0788
1398353_at	Sar1a	SAR1A	Q9NR31	1.0968	0.1278
1385832_s_at	Sash3	SASH3	O75995	1.47332	0.0308
1371774_at	Sat1	SAT1	P21673	2.13366	0.0022
1379626_at	Satb1	SATB1	Q01826	-1.0221	0.0924
1392107_at	Sbno2	SBNO2	Q9Y2G9	2.03668	0.0035
1388819_at	Scamp1	SCAMP1	O15126	-1.30436	0.0318
1371090_at	Scamp2	SCAMP2	O15127	2.016	0.0039
1386956_at	Scarb1	SCARB1	Q8WTV0	1.66466	0.0148
1368379_at	Scarb2	SCARB2	Q14108	1.15329	0.1044
1370355_at	Scd1	SCD	O00767	-1.37034	0.0316
1368044_at	Scg2	SCG2	P13521	-2.24811	0.0006
1368656_at	Scg3	SCG3	Q8WXD2	-2.2029	0.0007
1374524_at	Scly	SCLY	Q96I15	1.07745	0.1498
1367959_a_at	Scn1b	SCN1B	Q07699	-1.33461	0.0267
1373188_at	Scn4b	SCN4B	Q8IWT1	-3.44693	0
1370220_at	Scpep1	SCPEP1	Q9HB40	1.87366	0.0059
1373043_at	Sdf2l1	SDF2L1	Q9HCN8	1.60706	0.0186
1369991_at	Sec11a	SEC11A	P67812	1.30492	0.0604
1371437_at	Sec13	SEC13	P55735	1.33668	0.0525
1389383_at	Sec24a	SEC24A	O95486	1.1586	0.1085
1373610_at	Sec24d	SEC24D	O94855	1.20214	0.0889
1371368_at	Sec61a1	SEC61A1	P61619	1.56857	0.0216
1388519_at	Sec61b	SEC61B	P60468	1.90281	0.0054
1371428_at	Sec61g	SEC61G	P60059	1.26891	0.0695
1375962_at	Secisbp2l	SECISBP2L	Q93073	-1.0265	0.0909
1376319_at	Sema3c	SEMA3C	Q99985	1.76668	0.0097
1390437_at	Sema5a	SEMA5A	Q13591	-1.27299	0.0393
1386900_at	Serp1	SERP1	Q9Y6X1	1.33999	0.0534
1387131_at	Serpini1	SERPINI1	Q99574	-2.662	0
1372501_at	Sf3b3	SF3B3	Q15393	1.0425	0.163
1371324_at	Sf3b5	SF3B5	Q9BWJ5	1.04789	0.1654
1375621_at	Sfxn5	SFXN5	Q8TD22	-1.91322	0.0025
1383766_at	Sgcb	SGCB	Q16585	-1.03682	0.0988
1367802_at	Sgk1	SGK1	O00141	1.6025	0.0181
1382843_at	Sgpl1	SGPL1	O95470	2.31947	0.001
1371487_at	Sh3bgrl3	SH3BGRL3	Q9H299	1.49488	0.0283
1369777_a_at	Shank2	SHANK2	Q9UPX8	-1.35365	0.0266
1377594_at	Shc1	SHC1	P29353	2.19396	0.0017
1388776_at	Shisa5	SHISA5	Q8N114	1.0655	0.1595
1372970_at	Shkbp1	SHKBP1	Q8TBC3	1.14666	0.1106
1370302_at	Shroom2	SHROOM2	Q13796	-1.31545	0.0315
1388828_at	Sidt2	SIDT2	Q8NBJ9	1.22799	0.0809
1388925_at	Sirt5	SIRT5	Q9NXA8	-1.22061	0.042
1383962_at	Siva1	SIVA1	O15304	1.551	0.0239
1379261_at	Ska2	SKA2	Q8WVK7	1.78727	0.0089
1369979_at	Skap2	SKAP2	O75563	1.62424	0.0177
1377359_at	Slc10a3	SLC10A3	P09131	1.11383	0.1227
1370069_at	Slc12a5	SLC12A5	Q9H2X9	-2.89325	0
1370516_at	Slc15a3	SLC15A3	Q8IY34	2.80333	0
1368564_at	Slc17a6	SLC17A6	Q9P2U8	-2.26951	0.0003
1371889_at	Slc22a17	SLC22A17	Q8WUG5	-1.57347	0.015
1388000_at	Slc24a2	SLC24A2	Q9UI40	-2.70463	0
1376165_at	Slc24a3	SLC24A3	Q9HC58	-1.99597	0.0018
1380909_at	Slc25a24	SLC25A24	Q6NUK1	2.10219	0.0026
1371754_at	Slc25a25	SLC25A25	Q6KCM7	-1.37857	0.0244
1387433_a_at	Slc25a27	SLC25A27	O95847	-0.909689	0.1349
1375146_at	Slc25a39	SLC25A39	Q9BZJ4	1.25997	0.0732
1374200_at	Slc29a3	SLC29A3	Q9BZD2	1.17798	0.1043
1369680_at	Slc2a13	SLC2A13	Q96QE2	-0.914032	0.1317
1390649_at	Slc30a3	SLC30A3	Q99726	-1.06824	0.0752
1374686_at	Slc30a7	SLC30A7	Q8NEW0	1.59927	0.0195
1395340_at	Slc30a9	SLC30A9	Q6PML9	-0.817054	0.1846
1368046_at	Slc31a1	SLC31A1	O15431	1.86068	0.0059
1373657_at	Slc31a2	SLC31A2	O15432	2.16128	0.0018
1370409_at	Slc38a1	SLC38A1	Q9H2H9	-0.852563	0.1644
1399102_at	Slc38a10	SLC38A10	Q9HBR0	1.29748	0.0623
1370286_at	Slc38a2	SLC38A2	Q96QD8	-0.862759	0.1577
1372778_at	Slc39a1	SLC39A1	Q9NY26	1.27035	0.073
1376709_at	Slc39a8	SLC39A8	Q9C0K1	2.36776	0.0008
1368440_at	Slc3a1	SLC3A1	Q07837	-2.074	0.0014
1384934_at	Slc41a2	SLC41A2	Q96JW4	1.13231	0.1146
1384305_at	Slc45a1	SLC45A1	Q9Y2W3	-1.152	0.0558
1368772_at	Slc4a3	SLC4A3	P48751	-1.45443	0.0227
1369756_a_at	Slc4a4	SLC4A4	Q9Y6R1	-1.81655	0.0063
1381922_at	Slc5a11	SLC5A11	Q8WWX8	-0.947584	0.1524
1387543_at	Slc5a7	SLC5A7	Q9GZV3	-3.12029	0
1368170_at	Slc6a1	SLC6A1	P30531	-2.15264	0.001
1387968_at	Slc6a15	SLC6A15	Q9H2J7	-3.18968	0
1368778_at	Slc6a6	SLC6A6	P31641	1.72796	0.0107
1387693_a_at	Slc6a9	SLC6A9	P48067	-1.66703	0.0103
1387808_at	Slc7a7	SLC7A7	Q9UM01	3.16302	0
1392705_at	Slc9a6	SLC9A6	Q92581	-1.02122	0.097
1370205_at	Slco1c1	SLCO1C1	Q9NYB5	-1.93126	0.0029
1373734_at	Slco3a1	SLCO3A1	Q9UIG8	-1.1156	0.077
1391019_at	Slitrk1	SLITRK1	Q96PX8	-2.64656	0.0002
1368896_at	Smad7	SMAD7	O15105	-0.82521	0.184
1385074_at	Smarca2	SMARCA2	P51531	-0.95316	0.1103
1371716_at	LOC685179	SMARCC2	Q8TAQ2	-1.04424	0.0805
1393041_at	Smc2	SMC2	O95347	1.80719	0.0077
1383008_at	Smc4	SMC4	Q9NTJ3	1.92315	0.0051
1388809_at	Smpdl3a	SMPDL3A	Q92484	2.33474	0.001
1370194_at	Snap23	SNAP23	O00161	1.25465	0.0749
1387073_at	Snap25	SNAP25	P60880	-3.07704	0
1367977_at	Snca	SNCA	P37840	-1.26188	0.0395
1398245_at	Sncg	SNCG	O76070	-2.0511	0.0011
1367790_at	Snd1	SND1	Q7KZF4	1.00734	0.1874
1381627_at	Snph	SNPH	O15079	-1.0221	0.0874
1388117_at	Snrpb	SNRPB	P14678	1.41045	0.0407
1371486_at	Snrpc	SNRPC	P09234	1.0579	0.1523
1379542_at	Snrpf	SNRPF	P62306	1.29825	0.0628
1372167_at	Snrpg	SNRPG	P62308	1.41943	0.0396
1368098_a_at	Snrpn	SNRPN	P63162	-1.66063	0.0103
1374401_at	Snx2	SNX2	O60749	1.39259	0.0422
1383742_at	Snx7	SNX7	Q9UNH6	1.55395	0.0219
1383751_at	Snx8	SNX8	Q9Y5X2	1.16485	0.1133
1374976_a_at	Soat1	SOAT1	P35610	2.70164	0.0002
1370173_at	Sod2	SOD2	P04179	-1.57992	0.0108
1372728_at	Sort1	SORT1	Q99523	-0.957916	0.1138
1384000_at	Sox4	SOX4	Q06945	1.43259	0.0409
1372930_at	Sp110	SP110	Q9HB58	1.43664	0.0378
1370999_at	Spag5	SPAG5	Q96R06	-0.979089	0.0957
1386865_at	Sparcl1	SPARCL1	Q14515	-2.39289	0.0002
1383192_at	Spast	SPAST	Q9UBP0	-1.04097	0.0857
1388452_at	Spock2	SPOCK2	Q92563	-2.27369	0.0005
1394252_at	Spock3	SPOCK3	Q9BQ16	-2.96691	0
1373018_at	Spryd3	SPRYD3	Q8NCJ5	-1.11497	0.0599
1390706_at	Sptbn1	SPTBN1	Q01082	-1.14497	0.0572
1367812_at	Sptbn2	SPTBN2	O15020	-1.07552	0.069
1374457_at	Sptlc2	SPTLC2	O15270	1.03429	0.1621
1371718_at	Sra1	SRA1	Q9HD15	1.04264	0.162
1373852_at	Srd5a3	SRD5A3	Q9H8P0	1.2032	0.0885
1367834_at	Srm	SRM	P19623	1.22355	0.0834
1375459_at	Srpk2	SRPK2	P78362	-0.971714	0.1073
1384331_at	Srxn1	SRXN1	Q9BYN0	1.48176	0.0286
1390767_at	Ssr1	SSR1	P43307	1.50309	0.0278
1373185_at	Ssr2	SSR2	P43308	1.09511	0.1321
1367690_at	Ssr4	SSR4	P51571	1.40261	0.0408
1367762_at	Sst	SST	P61278	-1.71028	0.0092
1369770_at	Sstr1	SSTR1	P30872	-1.37407	0.0266
1387195_at	St14	ST14	Q9Y5Y6	1.4417	0.0356
1368882_at	St6galnac3	ST6GALNAC3	Q8NDV1	-1.2464	0.0422
1387435_at	St8sia3	ST8SIA3	O43173	-1.1769	0.0489
1370680_at	Stau2	STAU2	Q9NUL3	-2.50717	0.0002
1376265_at	Steap2	STEAP2	Q8NFT2	-1.08865	0.0718
1367936_at	Stk10	STK10	O94804	2.74065	0
1387059_at	Stk39	STK39	Q9UEW8	-1.50308	0.0179
1370041_at	Stmn2	STMN2	Q93045	-2.97937	0
1368157_at	Stmn3	STMN3	Q9NZ72	-2.76906	0
1373590_at	Stom	STOM	P27105	1.81299	0.0082
1383631_at	Stt3b	STT3B	Q8TCJ2	1.36003	0.0475
1398330_at	Stxbp1	STXBP1	P61764	-1.84166	0.0037
1371791_at	Surf4	SURF4	O15260	1.37028	0.0485
1368682_at	Sv2a	SV2A	Q7L0J3	-1.33862	0.0316
1369627_at	Sv2b	SV2B	Q7L1I2	-3.14816	0
1382923_at	Syncrip	SYNCRIP	O60506	1.30609	0.0587
1370264_at	Syne1	SYNE1	Q8NF91	-0.924947	0.1141
1370070_at	Synj1	SYNJ1	O43426	-0.930985	0.1127
1368038_at	Synj2bp	SYNJ2BP	P57105	-1.31186	0.0333
1368865_at	Synpr	SYNPR	Q8TBG9	-1.87091	0.0042
1368276_at	Syp	SYP	P08247	-1.64928	0.0093
1384716_at	Syt1	SYT1	P21579	-0.889503	0.1302
1369135_at	Syt11	SYT11	Q9BT88	-1.17072	0.0581
1383994_at	Syt3	SYT3	Q9BQG1	-1.05409	0.0823
1387474_at	Tacr1	TACR1	P25103	-0.838048	0.1622
1398963_at	Taf10	TAF10	Q12962	1.07245	0.1466
1367570_at	Tagln	TAGLN	Q01995	2.36885	0.0004
1388335_at	Tagln2	TAGLN2	P37802	2.64913	0.0002
1387529_a_at	Tagln3	TAGLN3	Q9UI15	-2.03327	0.0016
1375074_at	Tbkbp1	TBKBP1	A7MCY6	-1.39025	0.0236
1371509_at	Tbrg1	TBRG1	Q3YBR2	1.43504	0.0342
1391212_at	Tceal1	TCEAL1	Q15170	-1.31653	0.0332
1389778_a_at	Tceb3	TCEB3	Q14241	1.2356	0.0798
1380019_at	Tcirg1	TCIRG1	Q13488	2.07851	0.0028
1371358_at	Tecr	TECR	Q9NZ01	-1.12973	0.0602
1368012_at	Tep1	TEP1	Q99973	1.31104	0.0585
1389409_at	Tes	TES	Q9UGI8	3.00659	0
1389557_at	Tex261	TEX261	Q6UWH6	1.34392	0.0525
1377340_at	Tfpi2	TFPI2	P48307	1.92915	0.0051
1370887_at	Tgfb1i1	TGFB1I1	O43294	1.33811	0.0532
1392382_at	Tgfb2	TGFB2	P61812	-1.131	0.0591
1367859_at	Tgfb3	TGFB3	P10600	1.44143	0.0328
1371913_at	Tgfbi	TGFBI	Q15582	2.54293	0.0003
1369504_at	Tgfbr1	TGFBR1	P36897	1.67956	0.0136
1369943_at	Tgm2	TGM2	P21980	2.30185	0.001
1375951_at	Thbd	THBD	P07204	2.11527	0.0026
1385751_at	Thbs2	THBS2	P35442	2.28771	0.001
1369946_at	Thoc6	THOC6	Q86W42	1.08352	0.147
1371400_at	Thrsp	THRSP	Q92748	-2.11029	0.0007
1391405_at	Thsd7a	THSD7A	Q9UPZ6	-1.04662	0.0793
1369652_at	Thy1	THY1	P04216	-2.67024	0
1389324_at	Tie1	TIE1	P35590	1.63399	0.0167
1382311_at	Tifa	TIFA	Q96CG3	1.04033	0.1659
1378418_at	Tifab	TIFAB	Q6ZNK6	1.71466	0.0116
1386940_at	Timp2	TIMP2	P16035	1.05415	0.1663
1377632_at	Timp4	TIMP4	Q99727	-1.60296	0.0127
1391559_at	Tlcd1	TLCD1	Q96CP7	-1.19429	0.0476
1389002_at	Tln1	TLN1	Q9Y490	1.31412	0.0591
1387982_at	Tlr4	TLR4	O00206	1.31609	0.0593
1382531_at	Tlr7	TLR7	Q9NYK1	1.74127	0.0105
1373277_at	Tm2d3	TM2D3	Q9BRN9	-0.911044	0.1199
1373847_at	Tm4sf1	TM4SF1	P30408	1.37351	0.0472
1389725_at	Tm7sf2	TM7SF2	O76062	-1.04275	0.0866
1374637_at	Tmco6	TMCO6	Q96DC7	1.03914	0.1638
1388628_at	Tmed3	TMED3	Q9Y3Q3	1.10185	0.1269
1384388_at	Tmed9	TMED9	Q9BVK6	1.09903	0.1279
1387850_at	Tmeff1	TMEFF1	Q8IYR6	-1.26916	0.0419
1389467_at	Tmem100	TMEM100	Q9NV29	1.27828	0.0633
1388930_at	Tmem123	TMEM123	Q8N131	1.55827	0.024
1377615_at	Tmem130	TMEM130	Q8N3G9	-2.26604	0.0005
1388402_at	Tmem134	TMEM134	Q9H6X4	1.06495	0.1536
1390042_at	Tmem140	TMEM140	Q9NV12	1.14248	0.1183
1390146_at	Tmem150c	TMEM150C	B9EJG8	-2.4572	0.0003
1376904_at	Tmem151a	TMEM151A	Q8N4L1	-0.837017	0.1797
1382222_at	Tmem163	TMEM163	Q8TC26	-1.48479	0.0205
1373204_at	Tmem176a	TMEM176A	Q96HP8	1.12287	0.1321
1368840_at	Tmem176b	TMEM176B	Q3YBM2	1.0545	0.1656
1376591_a_at	Tmem179b	TMEM179B	Q7Z7N9	1.36882	0.0485
1381160_at	Tmem200c	TMEM200C	A6NKL6	-0.913488	0.161
1385061_at	Tmem229a	TMEM229A	B2RXF0	-2.53366	0.0002
1397227_at	Tmem35	TMEM35	Q53FP2	-2.08314	0.0011
1389171_at	Tmem38a	TMEM38A	Q9H6F2	-1.05889	0.0794
1382689_at	Tmem41b	TMEM41B	Q5BJD5	-0.839596	0.1658
1373595_at	Tmem43	TMEM43	Q9BTV4	1.32487	0.0569
1393171_at	Tmem47	TMEM47	Q9BQJ4	-1.6206	0.0136
1371347_at	Tmem50b	TMEM50B	P56557	-1.04454	0.0807
1373414_at	Tmem59l	TMEM59L	Q9UK28	-1.75341	0.0068
1373309_at	Tmem86a	TMEM86A	Q8N2M4	2.47353	0.0005
1372156_at	Tmem97	TMEM97	Q5BJF2	1.20157	0.0853
1369541_at	Tmod2	TMOD2	Q9NZR1	-1.0526	0.0902
1372500_at	Tmod3	TMOD3	Q9NYL9	1.3034	0.0613
1371796_at	Tmx2	TMX2	Q9Y320	-0.923304	0.1206
1375221_at	Tmx4	TMX4	Q9H1E5	-1.25257	0.0392
1398407_at	Tnfaip8	TNFAIP8	O95379	1.29319	0.0672
1371785_at	Tnfrsf12a	TNFRSF12A	Q9NP84	2.28431	0.0011
1367715_at	Tnfrsf1a	TNFRSF1A	P19438	1.96868	0.0043
1372503_at	Tnfsf12	TNFSF12	O43508	1.37446	0.0475
1379677_at	Tnfsf13	TNFSF13	O75888	1.90866	0.0054
1383655_at	Tnip2	TNIP2	Q8NFZ5	1.24787	0.0796
1372692_at	Tnk2	TNK2	Q07912	-1.12564	0.062
1392724_at	Tom1l2	TOM1L2	Q6ZVM7	-0.891643	0.1481
1383502_at	Topbp1	TOPBP1	Q92547	1.29666	0.059
1367831_at	Tp53	TP53	P04637	1.05283	0.1562
1383981_at	Tp53bp2	TP53BP2	Q13625	-1.48681	0.0185
1372626_at	Tpd52l1	TPD52L1	Q16890	-0.994816	0.0989
1370821_at	Tpmt	TPMT	P51580	1.64205	0.0158
1370176_at	Trak2	TRAK2	O60296	-0.817562	0.1803
1371688_at	Tram1	TRAM1	Q15629	1.18472	0.0953
1371466_at	Trappc2	TRAPPC2	P0DI81	-1.0598	0.076
1368912_at	Trh	TRH	P20396	3.41193	0
1371019_at	Trib1	TRIB1	Q96RU8	1.53938	0.0231
1385899_at	Trim16	TRIM16	O95361	-0.967758	0.0988
1373578_at	Trim2	TRIM2	Q9C040	-1.47513	0.0201
1377726_at	Trim25	TRIM25	Q14258	1.6832	0.0139
1390415_at	Trip13	TRIP13	Q15645	2.06129	0.003
1372455_at	Tspan12	TSPAN12	O95859	-1.1743	0.0593
1368105_at	Tspan2	TSPAN2	O60636	-1.02797	0.1031
1371702_at	Tspan7	TSPAN7	P41732	-1.48277	0.0198
1370249_at	Tspo	TSPO	P30536	2.72137	0.0002
1374602_at	Tspyl1	TSPYL1	Q9H0U9	-0.943694	0.1166
1390097_at	Tspyl4	TSPYL4	Q9UJ04	-2.60121	0.0002
1376042_at	Tsr2	TSR2	Q969E8	-1.77992	0.0059
1370881_at	Tst	TST	Q16762	-1.52741	0.0174
1389052_at	Ttc13	TTC13	Q8NBP0	1.314	0.0604
1393813_at	Ttc3	TTC3	P53804	-1.29407	0.034
1390793_at	Ttc33	TTC33	Q6PID6	-1.24674	0.0396
1394422_at	Ttll7	TTLL7	Q6ZT98	-1.72023	0.0078
1392531_at	Ttpal	TTPAL	Q9BTX7	1.2405	0.0764
1398578_at	Ttyh1	TTYH1	Q9H313	-2.53282	0.0002
1371542_at	Tuba4a	TUBA4A	P68366	-0.90158	0.1237
1370290_at	Tubb5	TUBB	P07437	2.09714	0.0026
1371618_s_at	Tubb3	TUBB3	Q13509	-1.44497	0.0213
1371644_at	Twf1	TWF1	Q12792	1.24294	0.0739
1398839_at	Txn1	TXN	P10599	1.21531	0.0847
1388555_at	Txndc17	TXNDC17	Q9BRA2	1.6397	0.0157
1374730_at	Tyrobp	TYROBP	O43914	2.08059	0.0032
1378902_at	Tyw1	TYW1	Q9NV66	1.19837	0.0952
1381982_at	Uap1l1	UAP1L1	Q3KQV9	1.23444	0.0815
1375965_at	Ube2k	UBE2K	P61086	-1.29301	0.0337
1373438_at	Ube2o	UBE2O	Q9C0C9	-1.04127	0.0734
1371452_at	Ubl7	UBL7	Q96S82	1.35479	0.0498
1397959_at	Ubn2	UBN2	Q6ZU65	-0.923578	0.1157
1369977_at	Uchl1	UCHL1	P09936	-1.75049	0.0069
1368669_at	Ucp2	UCP2	P55851	2.19415	0.0016
1367938_at	Ugdh	UGDH	O60701	1.04439	0.1562
1368858_at	Ugt8	UGT8	Q16880	-1.32518	0.0394
1389587_at	Umps	UMPS	P11172	1.0597	0.1544
1376687_at	Usp1	USP1	O94782	1.56389	0.0235
1381605_at	Usp13	USP13	Q92995	-1.14051	0.0588
1384456_at	Usp24	USP24	Q9UPU5	1.05873	0.1474
1395054_at	Usp29	USP29	Q9HBJ7	-1.88683	0.0033
1373962_at	Usp32	USP32	Q8NFA0	-1.00694	0.0926
1388896_at	Usp33	USP33	Q8TEY7	-0.989077	0.0955
1395132_at	Utrn	UTRN	P46939	-0.840888	0.1731
1373510_at	Vamp1	VAMP1	P23763	-3.49818	0
1369974_at	Vamp2	VAMP2	P63027	-0.859876	0.1546
1398840_at	Vamp5	VAMP5	O95183	1.69274	0.0127
1369970_at	Vamp8	VAMP8	Q9BV40	1.26951	0.0718
1372459_at	Vasp	VASP	P50552	1.89165	0.0058
1371432_at	Vat1	VAT1	Q99536	1.92535	0.0051
1369387_at	Vav1	VAV1	P15498	1.91234	0.0051
1368474_at	Vcam1	VCAM1	P19320	-0.780661	0.1918
1388142_at	Vcan	VCAN	P13611	1.90339	0.0051
1368359_a_at	Vgf	VGF	O15240	2.33894	0.0008
1367574_at	Vim	VIM	P08670	1.89542	0.0053
1389191_at	Vps36	VPS36	Q86VN1	1.37234	0.0454
1380009_at	Vrk1	VRK1	Q99986	1.42621	0.0395
1368854_at	Vsnl1	VSNL1	P62760	-3.90401	0
1389234_at	Vwf	VWF	P04275	1.40648	0.0449
1392974_at	Wasf1	WASF1	Q92558	-0.90671	0.1488
1389520_at	Wdr1	WDR1	O75083	1.0309	0.1644
1390788_a_at	LOC688637	WDR36	Q8NI36	1.24117	0.0785
1372781_at	Wdr47	WDR47	O94967	-1.47714	0.0192
1369973_at	Xdh	XDH	P47989	3.10489	0
1382856_at	Xrcc6bp1	XRCC6BP1	Q9Y6H3	1.04432	0.1633
1391412_at	Xrn2	XRN2	Q9H0D6	0.99834	0.1934
1370213_at	Ybx1	YBX1	P67809	1.30439	0.0574
1371729_at	Ypel5	YPEL5	P62699	-0.846065	0.1595
1386866_at	Ywhag	YWHAG	P61981	-0.851001	0.1496
1385883_at	Zbtb11	ZBTB11	O95625	-0.848661	0.1588
1375302_at	Zbtb4	ZBTB4	Q9P1Z0	-0.962969	0.1103
1379971_at	Zc3h6	ZC3H6	P61129	-1.13765	0.0635
1371624_at	Zc3h7b	ZC3H7B	Q9UGR2	-0.79011	0.1931
1373891_at	Zcchc12	ZCCHC12	Q6PEW1	-1.58035	0.0148
1386106_at	Zcchc24	ZCCHC24	Q8N2G6	-0.845546	0.1746
1389444_at	Zdhhc20	ZDHHC20	Q5W0Z9	-0.835986	0.1775
1367540_at	Zfyve26	ZFYVE26	Q68DK2	1.20639	0.0902
1387021_at	Zmat3	ZMAT3	Q9HA38	-0.861972	0.1429
1387962_at	Zfp180	ZNF180	Q9UJW8	-1.10098	0.0723
1378049_at	Zfp362	ZNF362	Q5T0B9	1.15756	0.1136
1368542_at	Zfp423	ZNF423	Q2M1K9	-1.6144	0.0103
1395379_at	Zrsr2	ZRSR2	Q15696	-0.928512	0.1252
1385220_at	Zwilch	ZWILCH	Q9H900	1.88131	0.0054
1388130_at	Zyx	ZYX	Q15942	1.05005	0.1698

## Sheet: zebra DEG
Table S1-3 DEG in zebrafish SCI at 1 dpi
probe ID	Dr symbol	Hs symbol	SwissProt	log(SCI/sham) Z	FDR Z
A_15_P173866	acmsd	ACMSD	Q8TDX5	1.41056	0.1553
A_15_P101081	zgc:86709	ACTBL2	Q562R1	2.12121	0.0173
A_15_P116563	adam8a	ADAM8	P78325	2.32685	0.0086
A_15_P151041	adcyap1b	ADCYAP1	P18509	2.0036	0.0178
A_15_P103706	aldh1a2	ALDH1A2	O94788	1.46326	0.1389
A_15_P116126	alg1	ALG1	Q9BT22	-1.5782	0.177
A_15_P102139	alg3	ALG3	Q92685	-1.60647	0.1683
A_15_P490387	LOC556578	AMPD3	Q01432	1.84511	0.0329
A_15_P111093	zgc:66313	AMY2A	P04746	-1.92851	0.0534
A_15_P115034	LOC569547	ANGEL1	Q9UNK9	-1.56576	0.1926
A_15_P206806	ankar	ANKAR	Q7Z5J8	-3.1805	0
A_15_P100480	zgc:85936	ANKLE1	Q8NAG6	-1.86302	0.0731
A_15_P331171	anxa1a	ANXA1	P04083	1.55886	0.0933
A_15_P113182	anxa13	ANXA13	P27216	1.70416	0.0586
A_15_P117738	anxa2a	ANXA2	P07355	2.30874	0.0059
A_15_P565012	apoeb	APOE	P02649	2.42758	0.0041
A_15_P147866	aprt	APRT	P07741	1.47985	0.1365
A_15_P150786	arg2	ARG2	P78540	1.53814	0.1148
A_15_P208036	arih1l	ARIH1	Q9Y4X5	-1.63891	0.1588
A_15_P121171	arntl2	ARNTL2	Q8WYA1	-1.57992	0.1743
A_15_P106024	arpc5a	ARPC5	O15511	1.97867	0.0175
A_15_P115996	ascl1a	ASCL1	P50553	2.82965	0.0008
A_15_P121022	asns	ASNS	P08243	1.59197	0.0933
A_15_P101234	asz1	ASZ1	Q8WWH4	-2.10718	0.0293
A_15_P107601	atf3	ATF3	P18847	4.10126	0
A_15_P121133	atp1a1a.4	ATP1A1	P05023	2.69646	0.0015
A_15_P143636	atp1a3b	ATP1A3	P13637	2.09791	0.0121
A_15_P132121	atp1b1a	ATP1B1	P05026	2.40915	0.0043
A_15_P103360	atp6v0b	ATP6V0B	Q99437	1.61702	0.0815
A_15_P108899	zgc:154116	B4GALT1	P15291	-1.81705	0.0837
A_15_P110884	bag3	BAG3	O95817	1.57855	0.0898
A_15_P148871	bcam	BCAM	P50895	1.63506	0.0701
A_15_P198066	zgc:153073	C10orf54	Q9H7M9	1.48656	0.1186
A_15_P192896	si:dkey-22a1.3	C3orf17	Q6NW34	-1.94675	0.0545
A_15_P170716	zgc:101748	C9orf114	Q5T280	-1.74855	0.1076
A_15_P131061	calca	CALCB	P10092	2.31759	0.0059
A_15_P195996	camk2a	CAMK2A	Q9UQM7	1.64777	0.082
A_15_P144831	LOC557301	CARTPT	Q16568	2.73652	0.001
A_15_P106832	caspb	CASP4	P49662	2.11789	0.0116
A_15_P141031	zgc:153929	CCDC64B	A1A5D9	-1.63756	0.1385
A_15_P112849	ccna1	CCNA1	P78396	-2.03741	0.0344
A_15_P119397	ccna2	CCNA2	P20248	-2.24742	0.016
A_15_P101325	ccnb1	CCNB1	P14635	-2.0221	0.0357
A_15_P163531	ccnb2	CCNB2	O95067	-1.90347	0.0606
A_15_P101931	ccnd1	CCND1	P24385	1.61325	0.0758
A_15_P102680	ccnf	CCNF	P41002	-1.72642	0.0968
A_15_P115042	cd63	CD63	P08962	1.84724	0.0314
A_15_P120105	cd81	CD81	P60033	1.49308	0.1179
A_15_P103955	cdc20	CDC20	Q12834	-2.20756	0.0177
A_15_P120951	cdh17	CDH17	Q12864	2.66944	0.0016
A_15_P595972	cdh2	CDH2	P19022	1.52947	0.1045
A_15_P197861	cdkn3	CDKN3	Q16667	-1.57004	0.1517
A_15_P212996	zgc:92041	CELA1	Q9UNI1	-1.7471	0.0713
A_15_P110159	ela2l	CELA2A	P08217	-1.34666	0.1896
A_15_P200531	cenpk	CENPK	Q9BS16	-1.6579	0.145
A_15_P143201	cenpn	CENPN	Q96H22	-2.17788	0.0238
A_15_P139551	zgc:65788	CHIA	Q9BZP6	1.89189	0.0313
A_15_P105114	zgc:85975	CKAP4	Q07065	1.45439	0.142
A_15_P107481	ckmt1	CKMT1B	P12532	1.8724	0.0316
A_15_P119770	cldnd	CLDN6	P56747	-1.93236	0.0552
A_15_P100676	cldnc	CLDN9	O95484	1.43093	0.1544
A_15_P113820	clic1	CLIC1	O00299	1.36334	0.1863
A_15_P349300	LOC564151	CLSPN	Q9HAW4	-1.54498	0.1696
A_15_P102084	coro1a	CORO1A	P31146	1.40964	0.159
A_15_P192831	cp	CP	P00450	2.14372	0.0195
A_15_P117204	cpn1	CPN1	P15169	1.45186	0.1421
A_15_P119977	crhbp	CRHBP	P24387	2.68129	0.001
A_15_P114101	crygn1	CRYGN	Q8WXF5	-1.6206	0.1097
A_15_P152516	zgc:153129	CSTB	P04080	1.7871	0.0413
A_15_P110768	cthrc1a	CTHRC1	Q96CG8	2.57732	0.0031
A_15_P113799	ctrb1	CTRB2	Q6GPI1	-1.42237	0.1091
A_15_P110617	cyb5b	CYB5B	O43169	1.64215	0.0671
A_15_P117557	cyba	CYBA	P13498	1.69613	0.0551
A_15_P211711	cyp11a1	CYP11A1	P05108	-1.99194	0.0428
A_15_P112480	cyp19a1b	CYP19A1	P11511	2.10246	0.0241
A_15_P118501	cyp26b1	CYP26B1	Q9NR63	1.6371	0.0762
A_15_P212106	dazl	DAZL	Q92904	-1.91975	0.0586
A_15_P108274	dctd	DCTD	P32321	-2.54793	0.0056
A_15_P107955	zgc:73273	DCTPP1	Q9H773	-1.80995	0.0834
A_15_P543302	ddx19	DDX19B	Q9UMR2	-1.92577	0.055
A_15_P152066	ddx39b	DDX39A	O00148	-1.47554	0.1986
A_15_P161551	det1	DET1	Q7L5Y6	-1.73648	0.1061
A_15_P246076	LOC555824	DNAJC14	Q6Y2X3	-1.92577	0.0577
A_15_P100707	dnmt1	DNMT1	P26358	-1.71454	0.1231
A_15_P104528	stm	DSPP	Q9NZW4	2.17613	0.0103
A_15_P101762	dtl	DTL	Q9NZJ0	-2.09912	0.0307
A_15_P108550	dusp5	DUSP5	Q16690	2.06025	0.0141
A_15_P160291	ect2	ECT2	Q9H8V3	-1.78339	0.0931
A_15_P119510	elavl4	ELAVL4	P26378	1.9387	0.02
A_15_P161121	eno2	ENO2	P09104	1.59917	0.0814
A_15_P238551	eomesa	EOMES	O95936	-1.58122	0.1832
A_15_P463100	ephx1	EPHX1	P07099	-1.72261	0.1058
A_15_P158481	mpx	EPX	P11678	1.94894	0.0231
A_15_P115452	ercc2	ERCC2	P18074	-1.58511	0.1507
A_15_P309736	f3a	F3	P13726	1.64985	0.0655
A_15_P103427	f5	F5	P12259	2.41305	0.0047
A_15_P160726	zgc:113070	FAM65C	Q96MK2	-1.79186	0.0903
A_15_P194216	zgc:161973	FBXO15	Q8NCQ5	-1.58035	0.1843
A_15_P142781	fbxo5	FBXO5	Q9UKT4	-1.96184	0.0502
A_15_P158031	fez1	FEZ1	Q99689	1.51344	0.1089
A_15_P140341	figf	FIGF	O43915	1.41414	0.1537
A_15_P175536	fkbp7	FKBP7	Q9Y680	1.72347	0.0551
A_15_P211936	fli1a	FLI1	Q01543	2.01343	0.0157
A_15_P220091	fnbp1l	FNBP1L	Q5T0N5	-1.56576	0.1887
A_15_P161716	furina	FURIN	P09958	-1.60867	0.1641
A_15_P170866	zgc:110204	GABRA4	P48169	1.35242	0.1907
A_15_P120611	gatm	GATM	P50440	-1.30401	0.1467
A_15_P104032	gdap1	GDAP1	Q8TB36	1.33828	0.1977
A_15_P142366	gem	GEM	P55040	2.86311	0.0008
A_15_P112581	gins3	GINS3	Q9BRX5	-1.972	0.045
A_15_P115504	zgc:112315	GLOD5	A6NK44	2.23324	0.0085
A_15_P174686	glrbb	GLRB	P48167	1.38311	0.1724
A_15_P108988	gmnn	GMNN	O75496	-1.68362	0.1126
A_15_P197051	gng2	GNG2	P59768	1.5371	0.0989
A_15_P117929	gpm6aa	GPM6A	P51674	1.39171	0.1458
A_15_P108688	grna	GRN	P28799	1.35259	0.1978
A_15_P101988	zgc:56699	GTSF1	Q8WW33	-2.0607	0.0356
A_15_P140891	h1m	H1FOO	Q8IZA3	-1.8365	0.0795
A_15_P108989	zgc:103482	HABP4	Q5JVS0	-1.99482	0.0423
A_15_P195511	hao1	HAO1	Q9UJM8	1.49999	0.1223
A_15_P117619	hhex	HHEX	Q03014	1.38195	0.184
A_15_P112215	hmmr	HMMR	O75330	-1.81909	0.0835
A_15_P175031	hnmt	HNMT	P50135	-1.56619	0.1919
A_15_P377540	hpx	HPX	P02790	-2.28419	0.0178
A_15_P554952	hsd3b7	HSD3B7	Q9H2F3	-1.9105	0.0542
A_15_P104771	id1	ID1	P41134	1.37251	0.1884
A_15_P178621	LOC572121	INCENP	Q9NQS7	-1.57562	0.1897
A_15_P192876	inhbaa	INHBA	P08476	1.76956	0.0519
A_15_P137871	irf6	IRF6	O14896	-1.66246	0.1414
A_15_P102474	irf9	IRF9	Q00978	1.68316	0.0621
A_15_P139801	islr2	ISLR2	Q6UXK2	1.39226	0.1775
A_15_P101236	jun	JUN	P05412	1.81979	0.0328
A_15_P106965	kif11	KIF11	P52732	-1.76955	0.0834
A_15_P106386	kif23	KIF23	Q02241	-1.94397	0.0501
A_15_P119466	zgc:66125	KIF4A	O95239	-1.59859	0.1708
A_15_P212916	kifc1	KIFC1	Q9BW19	-2.17984	0.0221
A_15_P111962	kpna2	KPNA2	P52292	-1.78339	0.0881
A_15_P108350	krt18	KRT18	P05783	2.23186	0.0087
A_15_P117126	krt8	KRT3	P12035	1.73049	0.0484
A_15_P111178	nadl1.1	L1CAM	P32004	1.51435	0.1236
A_15_P103740	lgals9l1	LGALS9	O00182	1.85933	0.0316
A_15_P103334	lgmn	LGMN	Q99538	2.03643	0.0168
A_15_P111714	zgc:91985	LIPH	Q8WWY8	-1.53032	0.1967
A_15_P557342	LOC560618	LYVE1	Q9Y5Y7	1.34398	0.1929
A_15_P112944	map2k1	MAP2K1	Q02750	1.37801	0.1908
A_15_P103885	mat1a	MAT1A	Q00266	1.50858	0.1137
A_15_P113653	mcee	MCEE	Q96PE7	-1.94953	0.0491
A_15_P151491	mcm2	MCM2	P49736	-1.70745	0.1224
A_15_P141481	mcm4	MCM4	P33991	-1.92851	0.0547
A_15_P164751	LOC100001113	MCOLN3	Q8TDD5	-1.82011	0.0832
A_15_P173521	crsp7	MED26	O95402	-1.7819	0.0942
A_15_P117117	melk	MELK	Q14680	-1.62772	0.1519
A_15_P112208	zgc:173915	MFAP4	P55083	2.94789	0.0007
A_15_P209111	mfng	MFNG	O00587	1.38222	0.1705
A_15_P196461	zgc:162295	MIER3	Q7Z3K6	-2.03386	0.0378
A_15_P114464	mmp14b	MMP14	P50281	1.92687	0.0232
A_15_P114154	mmp9	MMP9	P14780	3.26031	0.0007
A_15_P163971	mos	MOS	P00540	-2.05889	0.0343
A_15_P193961	zgc:154086	MOV10L1	Q9BXT6	-1.80692	0.0844
A_15_P162131	zgc:110354	MPEG1	Q2M385	1.52562	0.1213
A_15_P163511	mpp1	MPP1	Q00013	1.537	0.1026
A_15_P166026	mpzl3	MPZL3	Q6UWV2	-1.83547	0.078
A_15_P176601	mt2	MT1F	P04733	-1.95736	0.0489
A_15_P151806	zgc:153910	MTFR2	Q6P444	-1.50144	0.1982
A_15_P174606	mus81	MUS81	Q96NY9	-1.61043	0.1696
A_15_P151331	mxe	MX2	P20592	1.47545	0.1192
A_15_P106350	mybl2	MYBL2	P10244	-1.77843	0.0884
A_15_P114882	myca	MYC	P01106	2.0186	0.0154
A_15_P100172	mynn	MYNN	Q9NPC7	-1.68641	0.1332
A_15_P131351	ndel1a	NDEL1	Q9GZM8	1.52341	0.1026
A_15_P106300	ndrg3a	NDRG3	Q9UGV2	1.37729	0.1707
A_15_P102113	nek2	NEK2	P51955	-1.67208	0.1155
A_15_P147921	nfil3	NFIL3	Q16649	1.33165	0.1955
A_15_P197751	nin	NIN	Q8N4C6	-1.4572	0.1972
A_15_P162411	nipsnap1	NIPSNAP1	Q9BPW8	-1.86565	0.0728
A_15_P113696	nkx3.2	NKX3-2	P78367	1.66088	0.0731
A_15_P212966	nrarpa	NRARP	Q7Z6K4	1.74226	0.0471
A_15_P195881	nrxn1a	NRXN1	Q9ULB1	1.51293	0.1176
A_15_P102055	ntn1a	NTN1	O95631	1.37612	0.1807
A_15_P169626	nup155	NUP155	O75694	-1.56362	0.1838
A_15_P194896	nupl1	NUPL1	Q9BVL2	-1.67484	0.1246
A_15_P118740	osbpl6	OSBPL6	Q9BZF3	-1.63397	0.1478
A_15_P156501	oxsr1b	OXSR1	O95747	-1.59248	0.1831
A_15_P101511	pah	PAH	P00439	1.72823	0.0627
A_15_P101986	paics	PAICS	P22234	-1.53282	0.197
A_15_P121187	paqr5a	PAQR5	Q9NXK6	-1.77004	0.09
A_15_P148461	pcolce2b	PCOLCE2	Q9UKZ9	1.59512	0.0898
A_15_P208491	pdlim4	PDLIM4	P50479	2.55366	0.0021
A_15_P110073	pdp2	PDP2	Q9P2J9	-1.55767	0.1856
A_15_P111796	pdx1	PDX1	P52945	-1.62549	0.1617
A_15_P101719	pdyn	PDYN	P01213	2.00522	0.0153
A_15_P103364	per3	PER3	P56645	-1.38722	0.1104
A_15_P205796	zgc:162611	PGBD4	Q96DM1	-1.6416	0.1476
A_15_P170841	pglyrp6	PGLYRP2	Q96PD5	-1.60121	0.0717
A_15_P171996	phf23a	PHF23	Q9BUL5	-1.5951	0.1622
A_15_P116399	piwil1	PIWIL1	Q96J94	-1.60823	0.1706
A_15_P139806	plcxd3	PLCXD3	Q63HM9	1.45554	0.1411
A_15_P106306	plek	PLEK	P08567	1.75296	0.0424
A_15_P118763	plekhf2	PLEKHF2	Q9H8W4	-1.64341	0.123
A_15_P119355	plk1	PLK1	P53350	-1.74904	0.0988
A_15_P210318	zgc:174637	PON2	Q15165	-2.10843	0.0297
A_15_P116827	ppp1r3b	PPP1R3B	Q86XI6	-1.57691	0.1932
A_15_P115311	prmt7	PRMT7	Q9NVM4	-2.21692	0.018
A_15_P496762	prpf31	PRPF31	Q8WWY3	-1.36662	0.1788
A_15_P108524	prph	PRPH	P41219	1.3949	0.1789
A_15_P117814	try	PRSS1	P07477	-1.48157	0.1028
A_15_P113349	prss35	PRSS35	Q8N3Z0	1.44085	0.1497
A_15_P116512	zgc:92313	PRSS8	Q16651	-1.82419	0.0833
A_15_P417285	prtfdc1	PRTFDC1	Q9NRG1	-1.58944	0.1737
A_15_P111072	ptpn6	PTPN6	P29350	1.54913	0.0941
A_15_P280726	rab5c	RAB5C	P51148	1.53102	0.0954
A_15_P116496	zgc:112018	RAB6B	Q9NRW1	1.32608	0.192
A_15_P116564	racgap1	RACGAP1	Q9H0H5	-1.79286	0.0897
A_15_P192486	rad54l	RAD54L	Q92698	-1.64521	0.1539
A_15_P170856	rhoab	RHOA	P61586	1.6564	0.0611
A_15_P133296	rhoaa	RHOB	P62745	1.53361	0.0961
A_15_P171636	rhogb	RHOG	P84095	2.47581	0.0034
A_15_P108947	rnd3a	RND3	P61587	1.36384	0.1943
A_15_P392670	LOC561183	ROR2	Q01974	-1.51911	0.1786
A_15_P105466	rrm1	RRM1	P23921	-1.61883	0.1631
A_15_P132901	rtn1a	RTN1	Q16799	1.70938	0.0504
A_15_P204246	s100a1	S100A1	P23297	-1.55343	0.1904
A_15_P116993	sass6	SASS6	Q6UVJ0	-1.59423	0.1622
A_15_P111321	scarb1	SCARB1	Q8WTV0	-1.8329	0.0789
A_15_P107168	sdcbp	SDCBP	O00560	1.87208	0.0262
A_15_P119155	sepp1a	SEPP1	P49908	1.80703	0.0428
A_15_P179621	zgc:173729	SERPINB6	P35237	-1.49736	0.1972
A_15_P298981	LOC793111	SETD9	Q8NE22	-1.47995	0.1832
A_15_P150836	zgc:158297	SGOL1	Q5FBB7	-1.83033	0.0768
A_15_P151376	shcbp1	SHCBP1	Q8NEM2	-1.82828	0.0772
A_15_P113895	shha	SHH	Q15465	1.3978	0.1777
A_15_P133571	shmt1	SHMT1	P34896	-2.07643	0.0322
A_15_P101984	Slbp	SLBP	Q14493	-1.60955	0.1708
A_15_P117755	slc13a1	SLC13A1	Q9BZW2	1.53645	0.1335
A_15_P104912	slc16a9a	SLC16A9	Q7RTY1	2.67634	0.0013
A_15_P116683	slc1a4	SLC1A4	P43007	1.44811	0.147
A_15_P174241	oat	SLC22A6	Q4U2R8	3.10693	0.0008
A_15_P118474	LOC556422	SLC25A51	Q9H1U9	-2.27649	0.017
A_15_P120017	slc2a12	SLC2A12	Q8TD20	2.04075	0.0172
A_15_P113884	slc5a1	SLC5A1	P13866	1.93708	0.0315
A_15_P108695	slc5a2	SLC5A2	P31639	2.58284	0.0031
A_15_P151021	smc2	SMC2	O95347	-1.66566	0.1357
A_15_P107585	smc4	SMC4	Q9NTJ3	-1.83033	0.0775
A_15_P104752	snai1a	SNAI1	O95863	-1.53324	0.1839
A_15_P117076	snx12	SNX12	Q9UMY4	1.35727	0.1987
A_15_P120761	sox11a	SOX11	P35716	1.7062	0.0614
A_15_P205346	sox14	SOX14	O95416	1.58761	0.0946
A_15_P119908	sox2	SOX2	P48431	2.08542	0.0145
A_15_P549327	sox4a	SOX4	Q06945	1.47316	0.1255
A_15_P195911	spry4	SPRY4	Q9C004	1.45054	0.1323
A_15_P177176	spna2	SPTAN1	Q13813	-1.59902	0.1601
A_15_P198861	stam	STAM	Q92783	-1.73408	0.1057
A_15_P493887	stat3	STAT3	P40763	1.69064	0.0692
A_15_P131236	suv420h1	SUV420H1	Q4FZB7	-1.8365	0.0738
A_15_P101110	syt4	SYT4	Q9H2B2	1.70053	0.0584
A_15_P107361	tac1	TAC1	P20366	2.97968	0.0008
A_15_P115554	tacc3	TACC3	Q9Y6A5	-1.79736	0.0892
A_15_P194756	taf5l	TAF5L	O75529	-1.62995	0.1619
A_15_P109398	tagln2	TAGLN2	P37802	1.45943	0.144
A_15_P109221	tbpl2	TBPL2	Q6SJ96	-1.81249	0.0791
A_15_P104376	tdrd7	TDRD7	Q8NHU6	-1.87039	0.0739
A_15_P112659	tfa	TF	P02787	-1.15586	0.1119
A_15_P141836	tfap2b	TFAP2B	Q92481	1.70004	0.0666
A_15_P182586	LOC553397	THAP6	Q8TBB0	-1.60911	0.1595
A_15_P119683	thbs3a	THBS3	P49746	1.39517	0.1659
A_15_P139646	tk1	TK1	P04183	-1.84632	0.0754
A_15_P105359	tnfaip6	TNFAIP6	P98066	4.65959	0
A_15_P183191	LOC558408	TNNI1	P19237	-2.15393	0.0236
A_15_P170661	tnnt3a	TNNT3	P45378	-1.64295	0.1019
A_15_P174396	top2a	TOP2A	P11388	-1.72166	0.1103
A_15_P376650	traip	TRAIP	Q9BWF2	-1.6206	0.1583
A_15_P381565	tram2	TRAM2	Q15035	-1.77201	0.089
A_15_P151686	trh	TRH	P20396	1.70881	0.0571
A_15_P207066	trip13	TRIP13	Q15645	-1.92248	0.0459
A_15_P112319	zgc:64085	TSPAN1	O60635	1.44943	0.1409
A_15_P210251	ttk	TTK	P33981	-1.73985	0.1021
A_15_P111967	zgc:112335	TUBB2B	Q9BVA1	1.3514	0.1853
A_15_P108190	zgc:65894	TUBB4A	P04350	1.69283	0.0577
A_15_P114278	twistnb	TWISTNB	Q3B726	1.43691	0.1419
A_15_P134026	uba52	UBA52	P62987	1.56409	0.1082
A_15_P110963	flj11011l	UBE2W	Q96B02	-1.56619	0.1832
A_15_P304326	uhrf1	UHRF1	Q96T88	-1.5951	0.1599
A_15_P107238	vamp1	VAMP1	P23763	1.55395	0.0944
A_15_P236271	vamp2	VAMP2	P63027	1.50599	0.1192
A_15_P160256	LOC570934	VMAC	Q2NL98	-1.83547	0.0767
A_15_P209161	LOC553395	XRCC2	O43543	-1.98736	0.0456
A_15_P102192	ywhaqb	YWHAZ	P63104	1.41365	0.1653
A_15_P112655	zar1	ZAR1	Q86SH2	-2.11904	0.03
A_15_P140546	zgc:162958	ZNF91	Q05481	-2.03978	0.0371
A_15_P119000	zgc:173556	ZP3	P21754	-2.13163	0.0294

## Sheet: MRZ common
Table S1-4 DEG common among mouse, rat and zebrafish SCI at 1 dpi
Hs symbol	SwissProt	log(SCI/sham) M	FDR M	log(SCI/sham) R	FDR R	log(SCI/sham) Z	FDR Z
ANXA1	P04083	1.18663	0.0041	2.99617	0	1.55886	0.0933
ANXA2	P07355	2.31281	0	2.67701	0.0002	2.30874	0.0059
APRT	P07741	0.968939	0.0081	1.49011	0.0288	1.47985	0.1365
ARPC5	O15511	0.544288	0.1181	1.59345	0.0199	1.97867	0.0175
CCND1	P24385	1.72883	0.0001	1.79123	0.0084	1.61325	0.0758
CLIC1	O00299	2.42836	0	2.52527	0.0003	1.36334	0.1863
CP	P00450	2.46043	0	2.51637	0.0004	2.14372	0.0195
CSTB	P04080	1.11283	0.0038	1.53152	0.0248	1.7871	0.0413
CYBA	P13498	1.94797	0.0001	2.9724	0	1.69613	0.0551
F3	P13726	0.649569	0.0646	1.15225	0.1046	1.64985	0.0655
FLI1	Q01543	1.69791	0.0001	1.96776	0.0046	2.01343	0.0157
GRN	P28799	1.07656	0.0044	2.34548	0.001	1.35259	0.1978
HHEX	Q03014	0.670478	0.0587	1.76137	0.0096	1.38195	0.184
IRF9	Q00978	1.27638	0.0016	1.01757	0.1789	1.68316	0.0621
JUN	P05412	1.62101	0.0003	1.18922	0.0952	1.81979	0.0328
MMP14	P50281	0.554442	0.1375	1.5977	0.0231	1.92687	0.0232
MPEG1	Q2M385	1.1624	0.0031	2.04764	0.0039	1.52562	0.1213
RHOA	P61586	0.533663	0.1327	1.14867	0.1105	1.6564	0.0611
SOX4	Q06945	0.620493	0.0913	1.43259	0.0409	1.47316	0.1255

## Sheet: Z and MR opposite
Table S1-5 DEGs showing opposite differential expression between zebrafish and mouse/rat SCI at 1 dpi.
Hs symbol	SwissProt	log(SCI/sham) M	FDR M	log(SCI/sham) R	FDR R	log(SCI/sham) Z	FDR Z
ATP1A3	P13637	-0.591397	0.0788	-2.83753	0	2.09791	0.0121
ATP1B1	P05026	-0.532825	0.1423	-1.50717	0.0158	2.40915	0.0043
FEZ1	Q99689	-0.57497	0.0819	-1.7617	0.0068	1.51344	0.1089
GDAP1	Q8TB36	-0.675535	0.032	-3.32482	0	1.33828	0.1977
GLRB	P48167	-0.642955	0.0463	-2.64928	0	1.38311	0.1724
GPM6A	P51674	-0.91376	0.0036	-2.31833	0.0003	1.39171	0.1458
NRXN1	Q9ULB1	-0.769797	0.0136	-1.81858	0.0055	1.51293	0.1176
RTN1	Q16799	-0.582944	0.1014	-1.46116	0.0215	1.70938	0.0504
VAMP2	P63027	-0.544771	0.1318	-0.859876	0.1546	1.50599	0.1192
CENPK	Q9BS16	0.796515	0.0246	1.84177	0.0066	-1.6579	0.145
DCTPP1	Q9H773	0.487692	0.1815	1.55189	0.023	-1.80995	0.0834
HSD3B7	Q9H2F3	1.2532	0.0018	1.20877	0.0904	-1.9105	0.0542
KPNA2	P52292	0.754374	0.0301	2.30176	0.001	-1.78339	0.0881
MCM4	P33991	0.85814	0.0164	2.49723	0.0003	-1.92851	0.0547
SMC2	O95347	0.613815	0.0817	1.80719	0.0077	-1.66566	0.1357
SMC4	Q9NTJ3	0.736994	0.0357	1.92315	0.0051	-1.83033	0.0775
TRIP13	Q15645	1.57928	0.0002	2.06129	0.003	-1.92248	0.0459

## Sheet: Z unique
Table S1-6 DEG unique in zebrafish SCI at 1 dpi
Hs symbol	SwissProt	log(SCI/sham) Z	FDR Z
ACMSD	Q8TDX5	1.41056	0.1553
ACTBL2	Q562R1	2.12121	0.0173
ADAM8	P78325	2.32685	0.0086
ADCYAP1	P18509	2.0036	0.0178
ALDH1A2	O94788	1.46326	0.1389
ALG1	Q9BT22	-1.5782	0.177
ALG3	Q92685	-1.60647	0.1683
AMY2A	P04746	-1.92851	0.0534
ANGEL1	Q9UNK9	-1.56576	0.1926
ANKAR	Q7Z5J8	-3.1805	0
ANKLE1	Q8NAG6	-1.86302	0.0731
ANXA13	P27216	1.70416	0.0586
ARG2	P78540	1.53814	0.1148
ARIH1	Q9Y4X5	-1.63891	0.1588
ASCL1	P50553	2.82965	0.0008
ASNS	P08243	1.59197	0.0933
ASZ1	Q8WWH4	-2.10718	0.0293
ATF3	P18847	4.10126	0
ATP1A1	P05023	2.69646	0.0015
ATP6V0B	Q99437	1.61702	0.0815
B4GALT1	P15291	-1.81705	0.0837
BCAM	P50895	1.63506	0.0701
C3orf17	Q6NW34	-1.94675	0.0545
C9orf114	Q5T280	-1.74855	0.1076
CALCB	P10092	2.31759	0.0059
CASP4	P49662	2.11789	0.0116
CCDC64B	A1A5D9	-1.63756	0.1385
CCNA1	P78396	-2.03741	0.0344
CCNA2	P20248	-2.24742	0.016
CCNB2	O95067	-1.90347	0.0606
CCNF	P41002	-1.72642	0.0968
CD81	P60033	1.49308	0.1179
CDH17	Q12864	2.66944	0.0016
CDH2	P19022	1.52947	0.1045
CDKN3	Q16667	-1.57004	0.1517
CELA2A	P08217	-1.34666	0.1896
CENPN	Q96H22	-2.17788	0.0238
CHIA	Q9BZP6	1.89189	0.0313
CKMT1B	P12532	1.8724	0.0316
CLDN6	P56747	-1.93236	0.0552
CLDN9	O95484	1.43093	0.1544
CPN1	P15169	1.45186	0.1421
CRYGN	Q8WXF5	-1.6206	0.1097
CTHRC1	Q96CG8	2.57732	0.0031
CTRB2	Q6GPI1	-1.42237	0.1091
CYP11A1	P05108	-1.99194	0.0428
CYP19A1	P11511	2.10246	0.0241
CYP26B1	Q9NR63	1.6371	0.0762
DAZL	Q92904	-1.91975	0.0586
DCTD	P32321	-2.54793	0.0056
DDX19B	Q9UMR2	-1.92577	0.055
DET1	Q7L5Y6	-1.73648	0.1061
DNAJC14	Q6Y2X3	-1.92577	0.0577
DSPP	Q9NZW4	2.17613	0.0103
DTL	Q9NZJ0	-2.09912	0.0307
DUSP5	Q16690	2.06025	0.0141
ECT2	Q9H8V3	-1.78339	0.0931
EOMES	O95936	-1.58122	0.1832
EPX	P11678	1.94894	0.0231
ERCC2	P18074	-1.58511	0.1507
FAM65C	Q96MK2	-1.79186	0.0903
FBXO15	Q8NCQ5	-1.58035	0.1843
FIGF	O43915	1.41414	0.1537
FKBP7	Q9Y680	1.72347	0.0551
GATM	P50440	-1.30401	0.1467
GINS3	Q9BRX5	-1.972	0.045
GLOD5	A6NK44	2.23324	0.0085
GMNN	O75496	-1.68362	0.1126
GTSF1	Q8WW33	-2.0607	0.0356
H1FOO	Q8IZA3	-1.8365	0.0795
HAO1	Q9UJM8	1.49999	0.1223
HMMR	O75330	-1.81909	0.0835
HPX	P02790	-2.28419	0.0178
INCENP	Q9NQS7	-1.57562	0.1897
IRF6	O14896	-1.66246	0.1414
ISLR2	Q6UXK2	1.39226	0.1775
KIF23	Q02241	-1.94397	0.0501
KIF4A	O95239	-1.59859	0.1708
KIFC1	Q9BW19	-2.17984	0.0221
KRT18	P05783	2.23186	0.0087
KRT3	P12035	1.73049	0.0484
LIPH	Q8WWY8	-1.53032	0.1967
MAP2K1	Q02750	1.37801	0.1908
MAT1A	Q00266	1.50858	0.1137
MCOLN3	Q8TDD5	-1.82011	0.0832
MED26	O95402	-1.7819	0.0942
MELK	Q14680	-1.62772	0.1519
MFAP4	P55083	2.94789	0.0007
MFNG	O00587	1.38222	0.1705
MIER3	Q7Z3K6	-2.03386	0.0378
MMP9	P14780	3.26031	0.0007
MOS	P00540	-2.05889	0.0343
MOV10L1	Q9BXT6	-1.80692	0.0844
MPP1	Q00013	1.537	0.1026
MPZL3	Q6UWV2	-1.83547	0.078
MT1F	P04733	-1.95736	0.0489
MTFR2	Q6P444	-1.50144	0.1982
MUS81	Q96NY9	-1.61043	0.1696
MX2	P20592	1.47545	0.1192
MYBL2	P10244	-1.77843	0.0884
MYC	P01106	2.0186	0.0154
MYNN	Q9NPC7	-1.68641	0.1332
NDEL1	Q9GZM8	1.52341	0.1026
NDRG3	Q9UGV2	1.37729	0.1707
NEK2	P51955	-1.67208	0.1155
NIN	Q8N4C6	-1.4572	0.1972
NKX3-2	P78367	1.66088	0.0731
NTN1	O95631	1.37612	0.1807
NUPL1	Q9BVL2	-1.67484	0.1246
OSBPL6	Q9BZF3	-1.63397	0.1478
OXSR1	O95747	-1.59248	0.1831
PAH	P00439	1.72823	0.0627
PAICS	P22234	-1.53282	0.197
PAQR5	Q9NXK6	-1.77004	0.09
PCOLCE2	Q9UKZ9	1.59512	0.0898
PDP2	Q9P2J9	-1.55767	0.1856
PDX1	P52945	-1.62549	0.1617
PDYN	P01213	2.00522	0.0153
PGBD4	Q96DM1	-1.6416	0.1476
PGLYRP2	Q96PD5	-1.60121	0.0717
PHF23	Q9BUL5	-1.5951	0.1622
PIWIL1	Q96J94	-1.60823	0.1706
PLK1	P53350	-1.74904	0.0988
PON2	Q15165	-2.10843	0.0297
PPP1R3B	Q86XI6	-1.57691	0.1932
PRMT7	Q9NVM4	-2.21692	0.018
PRSS1	P07477	-1.48157	0.1028
PRSS35	Q8N3Z0	1.44085	0.1497
PRSS8	Q16651	-1.82419	0.0833
PRTFDC1	Q9NRG1	-1.58944	0.1737
PTPN6	P29350	1.54913	0.0941
RAB5C	P51148	1.53102	0.0954
RACGAP1	Q9H0H5	-1.79286	0.0897
RAD54L	Q92698	-1.64521	0.1539
RHOB	P62745	1.53361	0.0961
RHOG	P84095	2.47581	0.0034
RND3	P61587	1.36384	0.1943
ROR2	Q01974	-1.51911	0.1786
SEPP1	P49908	1.80703	0.0428
SETD9	Q8NE22	-1.47995	0.1832
SGOL1	Q5FBB7	-1.83033	0.0768
SHMT1	P34896	-2.07643	0.0322
SLBP	Q14493	-1.60955	0.1708
SLC13A1	Q9BZW2	1.53645	0.1335
SLC16A9	Q7RTY1	2.67634	0.0013
SLC1A4	P43007	1.44811	0.147
SLC22A6	Q4U2R8	3.10693	0.0008
SLC25A51	Q9H1U9	-2.27649	0.017
SLC2A12	Q8TD20	2.04075	0.0172
SLC5A1	P13866	1.93708	0.0315
SLC5A2	P31639	2.58284	0.0031
SNAI1	O95863	-1.53324	0.1839
SNX12	Q9UMY4	1.35727	0.1987
SOX14	O95416	1.58761	0.0946
SOX2	P48431	2.08542	0.0145
SPRY4	Q9C004	1.45054	0.1323
SPTAN1	Q13813	-1.59902	0.1601
STAM	Q92783	-1.73408	0.1057
SUV420H1	Q4FZB7	-1.8365	0.0738
SYT4	Q9H2B2	1.70053	0.0584
TAC1	P20366	2.97968	0.0008
TAF5L	O75529	-1.62995	0.1619
TBPL2	Q6SJ96	-1.81249	0.0791
TDRD7	Q8NHU6	-1.87039	0.0739
TFAP2B	Q92481	1.70004	0.0666
THAP6	Q8TBB0	-1.60911	0.1595
THBS3	P49746	1.39517	0.1659
TK1	P04183	-1.84632	0.0754
TNFAIP6	P98066	4.65959	0
TNNI1	P19237	-2.15393	0.0236
TNNT3	P45378	-1.64295	0.1019
TRAIP	Q9BWF2	-1.6206	0.1583
TRAM2	Q15035	-1.77201	0.089
TSPAN1	O60635	1.44943	0.1409
TTK	P33981	-1.73985	0.1021
TUBB4A	P04350	1.69283	0.0577
TWISTNB	Q3B726	1.43691	0.1419
UBA52	P62987	1.56409	0.1082
UBE2W	Q96B02	-1.56619	0.1832
UHRF1	Q96T88	-1.5951	0.1599
VMAC	Q2NL98	-1.83547	0.0767
XRCC2	O43543	-1.98736	0.0456
YWHAZ	P63104	1.41365	0.1653
ZAR1	Q86SH2	-2.11904	0.03
ZNF91	Q05481	-2.03978	0.0371
ZP3	P21754	-2.13163	0.0294

## Sheet: MR unique
Table S1-7 DEG unique in mouse and rat SCI at 1 dpi
Hs symbol	SwissProt	log(SCI/sham) M	FDR M	log(SCI/sham) R	FDR R	Flag
ABCA1	O95477	0.769264	0.0301	3.05172	0	0
ABCC4	O15439	0.474462	0.187	1.22231	0.0899	0
ABHD3	Q8WU67	-0.648372	0.0385	-2.47313	0.0001	0
ACSL5	Q9ULC5	0.459851	0.199	1.33256	0.0525	0
ACSS2	Q9NR19	-0.56811	0.1043	-1.16036	0.0653	0
ACTN1	P12814	1.59517	0.0003	1.75484	0.0093	0
ADAMTS1	Q9UHI8	2.48635	0	2.54384	0.0003	0
ADAP2	Q9NPF8	0.761455	0.0344	1.68639	0.0142	0
AGFG1	P52594	0.590434	0.0908	1.07505	0.1434	0
AHCY	P23526	0.847837	0.0173	1.19068	0.0917	0
AHCYL1	O43865	-0.664288	0.0393	-1.19166	0.047	0
AHI1	Q8N157	-0.891643	0.0046	-1.22162	0.049	0
AIF1	P55008	0.522257	0.1639	2.17396	0.0018	0
AK2	P54819	0.838669	0.0184	1.60436	0.0189	0
AKAP13	Q12802	0.972766	0.0083	1.14509	0.1093	0
AKR1B1	P15121	0.49917	0.1624	1.02673	0.1717	0
ANKRD49	Q8WVL7	0.598746	0.0899	1.23499	0.0777	0
ANO6	Q4KMQ2	1.59091	0.0002	1.61311	0.0177	0
ANXA4	P09525	0.923568	0.0125	1.68594	0.0137	0
ANXA7	P20073	1.11483	0.0034	2.07724	0.0028	0
APAF1	O14727	0.477574	0.1805	1.15458	0.1079	0
ARAF	P10398	-0.807175	0.007	-1.55639	0.0158	0
ARF6	P62330	0.74992	0.0312	1.2254	0.0843	0
ARHGAP5	Q13017	-0.763171	0.0098	-1.19133	0.0525	0
ARHGDIA	P52565	0.543694	0.1235	1.12922	0.1187	0
ARPC1B	O15143	2.56394	0	2.8844	0	0
ARPC2	O15144	0.543892	0.1198	1.30434	0.0583	0
ASTN1	O14525	-0.79611	0.0103	-1.08284	0.0821	0
ATAD2	Q6PL18	0.890797	0.0136	1.25338	0.0719	0
ATIC	P31939	0.503654	0.1506	1.07601	0.1455	0
ATL1	Q8WXF7	-0.525746	0.1578	-2.37407	0.0002	0
ATP2B2	Q01814	-0.611535	0.0656	-2.99769	0	0
ATP6V0E1	O15342	0.724912	0.0422	1.50868	0.0269	0
AXL	P30530	0.925696	0.0115	1.4814	0.032	0
BAX	Q07812	0.767485	0.03	1.10434	0.1271	0
BCAN	Q96GW7	-0.986788	0.001	-1.2709	0.0398	0
BHLHE40	O14503	0.934479	0.0102	1.09376	0.136	0
BLNK	Q8WV28	0.685267	0.0506	1.96214	0.0045	0
BNIP2	Q12982	1.02708	0.0063	1.70828	0.0127	0
BTBD3	Q9Y2F9	-0.578413	0.0879	-1.32735	0.0315	0
C11orf87	Q6NUJ2	-0.624599	0.0702	-2.40736	0.0003	0
C14orf37	Q86TY3	-0.644758	0.0485	-0.902659	0.1487	0
C17orf75	Q9HAS0	-0.4935	0.1973	-0.900772	0.156	0
C1QA	P02745	0.868608	0.0154	1.93293	0.0052	0
C1QB	P02746	1.12247	0.0033	2.5286	0.0003	0
C1QC	P02747	0.912956	0.0122	3.28752	0	0
C21orf91	Q9NYK6	-0.635316	0.0386	-1.48116	0.0192	0
C2orf88	Q9BSF0	-0.920298	0.0021	-1.44654	0.021	0
C3AR1	Q16581	3.93303	0	2.14241	0.0019	0
C9orf89	Q96LW7	0.877116	0.0158	1.24677	0.0758	0
CA14	Q9ULX7	-0.67992	0.0239	-1.71123	0.0082	0
CAD	P27708	0.492007	0.1807	1.08848	0.155	0
CALB1	P05937	-1.54835	0	-1.48116	0.0245	0
CALU	O43852	0.829038	0.0201	1.11763	0.1213	0
CAMK2N1	Q7Z7J9	-0.736966	0.0263	-1.20823	0.0489	0
CAMTA1	Q9Y6Y1	-0.5041	0.1989	-2.6878	0	0
CAPG	P40121	3.03314	0	3.89522	0	0
CARHSP1	Q9Y2V2	0.495388	0.1873	1.07265	0.1404	0
CAV1	Q03135	1.08052	0.0056	1.17044	0.0954	0
CCK	P06307	-0.901311	0.0067	-1.2567	0.0389	0
CCNG1	P51959	1.1161	0.0043	1.08515	0.1365	0
CD44	P16070	2.53065	0	2.09896	0.0027	0
CD53	P19397	1.89274	0.0001	2.8019	0	0
CD86	P42081	0.491699	0.1669	1.80476	0.0079	0
CDC42SE1	Q9NRR8	1.61904	0.0003	1.09322	0.1318	0
CDH10	Q9Y6N8	-0.529906	0.1158	-1.93126	0.0025	0
CDKN2C	P42773	0.554442	0.1283	1.07526	0.1363	0
CEND1	Q8N111	-0.615729	0.063	-2.01917	0.0016	0
CFH	P08603	1.47866	0.0008	1.01357	0.1909	0
CHD6	Q8TD26	-0.712173	0.0246	-0.943139	0.1127	0
CHGB	P05060	-0.914575	0.0041	-2.59597	0.0002	0
CHODL	Q9H9P2	-0.422752	0.1973	-4.53617	0	0
CHPT1	Q8WUD6	-0.669556	0.0294	-0.95009	0.1128	0
CHSY1	Q86X52	0.781737	0.0262	1.20308	0.0982	0
CIB2	O75838	-0.774725	0.0104	-1.35734	0.0263	0
CIT	O14578	-0.578198	0.0827	-0.908605	0.1276	0
CLASP2	O75122	-0.505943	0.1452	-0.963251	0.11	0
CLDN10	P78369	-1.91594	0	-2.55047	0.0002	0
CLEC7A	Q9BXN2	2.57337	0	3.44449	0	0
CLN5	O75503	0.525468	0.1444	1.4665	0.0314	0
CLSTN2	Q9H4D0	-0.495532	0.1816	-0.787866	0.1926	0
CMTM3	Q96MX0	1.65668	0.0002	1.82253	0.007	0
CNDP2	Q96KP4	0.916171	0.0114	1.78789	0.0085	0
CNIH4	Q9P003	0.63264	0.0708	1.71545	0.0123	0
CNTN1	Q12860	-0.535541	0.1475	-1.50349	0.021	0
COL12A1	Q99715	1.52947	0.0006	1.13192	0.1269	0
COL3A1	P02461	1.58756	0.0018	2.13376	0.0028	0
COL4A1	P02462	2.26306	0	2.27435	0.0012	0
COL5A2	P05997	1.19837	0.0043	1.96802	0.0051	0
CORO1C	Q9ULV4	0.616169	0.0878	1.54622	0.0239	0
COTL1	Q14019	0.737341	0.0353	1.75531	0.0104	0
CPOX	P36551	-0.508198	0.1391	-0.882571	0.1431	0
CRTAP	O75718	0.949572	0.01	1.36317	0.0518	0
CRYZL1	O95825	-0.641154	0.05	-1.3629	0.0267	0
CTGF	P29279	1.78115	0.0003	1.53536	0.0327	0
CTSB	P07858	0.933724	0.01	1.8307	0.0073	0
CTSD	P07339	0.760689	0.0311	1.58592	0.0217	0
CTSV	O60911	1.31081	0.0011	2.13616	0.0022	0
CTTNBP2NL	Q9P2B4	1.06191	0.0048	1.55154	0.0236	0
CTU2	Q2VPK5	0.500088	0.1599	1.05603	0.1654	0
CX3CL1	P78423	-0.660406	0.0511	-0.85022	0.177	0
CYHR1	Q6ZMK1	-0.582296	0.0869	-0.902389	0.1348	0
CYP1B1	Q16678	1.80066	0.0001	1.61207	0.0214	0
DAB2	P98082	2.32533	0	2.45652	0.0004	0
DACT3	Q96B18	-0.590962	0.0693	-1.51334	0.0175	0
DAP	P51397	1.23824	0.0019	1.64939	0.016	0
DBP	Q10586	-0.929885	0.0024	-0.933739	0.1137	0
DCN	P07585	2.10209	0.0001	1.32849	0.0646	0
DCUN1D4	Q92564	-0.575615	0.1006	-1.45285	0.0202	0
DDIT4	Q9NX09	-0.734083	0.0186	-0.866436	0.1749	0
DDOST	P39656	0.499374	0.1636	1.12473	0.1228	0
DDX21	Q9NR30	1.7592	0.0001	1.30521	0.0622	0
DGKB	Q9Y6T7	-1.12816	0.0006	-1.71596	0.0078	0
DGKG	P49619	-0.880179	0.004	-0.791108	0.1861	0
DIXDC1	Q155Q3	-0.525746	0.1352	-1.50881	0.0201	0
DLGAP1	O14490	-0.600555	0.0877	-1.74952	0.0068	0
DNAJC3	Q13217	0.776357	0.0278	1.3259	0.055	0
DNAJC6	O75061	-0.787368	0.0113	-2.30757	0.0003	0
DNM1	Q05193	-0.552791	0.1251	-1.93733	0.0021	0
DTYMK	P23919	0.562377	0.1144	1.28842	0.0622	0
DUSP6	Q16828	1.73357	0.0001	1.74127	0.0102	0
DYNLRB2	Q8TF09	-1.22668	0.0002	-0.845287	0.1685	0
EBF3	Q9H4W6	-1.53868	0	-1.72881	0.0094	0
EDEM1	Q92611	0.684908	0.0527	2.227	0.0012	0
EEF1D	P29692	0.604546	0.0809	1.0031	0.1852	0
EGR1	P18146	1.39764	0.0006	1.63385	0.0218	0
EHD4	Q9H223	1.25556	0.0018	1.36468	0.0474	0
EIF1AY	O14602	1.39506	0.0005	1.0943	0.136	0
EIF2S1	P05198	0.671203	0.0542	1.18034	0.0981	0
EIF3C	Q99613	0.479644	0.1776	0.991608	0.1934	0
EIF4A1	P60842	1.14542	0.0028	1.33805	0.0525	0
ELAVL1	Q15717	1.21524	0.0021	1.3062	0.0586	0
ELAVL2	Q12926	-0.625934	0.0528	-3.70463	0	0
ELK3	P41970	1.93765	0.0001	2.5473	0.0004	0
ELMOD1	Q8N336	-0.809701	0.0103	-3.64025	0	0
ELOVL2	Q9NXB9	-0.597933	0.0687	-1.56064	0.0242	0
EMP1	P54849	3.45407	0	3.22753	0	0
ENPP2	Q13822	-0.695489	0.0216	-0.964658	0.128	0
ERAP1	Q9NZ08	0.928579	0.0124	1.02006	0.1763	0
ERP44	Q9BS26	0.504163	0.1597	1.27071	0.066	0
ETS1	P14921	0.981268	0.0081	1.12334	0.1222	0
EXOSC8	Q96B26	0.529171	0.1322	0.998123	0.1934	0
EZH2	Q15910	0.916553	0.0117	1.43696	0.0346	0
EZR	P15311	2.1376	0	1.97959	0.0043	0
F13A1	P00488	3.33728	0	1.3867	0.0444	0
FA2H	Q7L5A8	-0.594443	0.066	-1.16101	0.0634	0
FADS1	O60427	-0.580353	0.0772	-0.903468	0.1298	0
FAIM2	Q9BWQ8	-0.520769	0.1635	-2.17723	0.0008	0
FAM120B	Q96EK7	-0.618384	0.0695	-1.33134	0.0314	0
FAM126B	Q8IXS8	-0.605157	0.0752	-1.94286	0.0017	0
FAM129B	Q96TA1	1.1375	0.0034	1.56628	0.0236	0
FAM131B	Q86XD5	-0.483985	0.1746	-0.868806	0.1429	0
FAM198B	Q6UWH4	1.68621	0.0001	2.25837	0.001	0
FAM69B	Q5VUD6	-0.557455	0.1252	-1.0807	0.0725	0
FAM96A	Q9H5X1	0.627233	0.071	1.29619	0.0593	0
FBL	P22087	0.850239	0.017	1.69546	0.0132	0
FBN1	P35555	1.49534	0.0006	2.64824	0.0002	0
FCER1G	P30273	1.6149	0.0003	2.00123	0.004	0
FGF12	P61328	-0.611535	0.063	-2.20889	0.0006	0
FGF13	Q92913	-1.0743	0.0008	-2.68409	0	0
FGF9	P31371	-0.632182	0.0559	-3.37034	0	0
FGL2	Q14314	1.1746	0.0045	1.52747	0.0288	0
FKBP5	Q13451	1.07464	0.0046	1.10575	0.1198	0
FN1	P02751	2.41649	0	2.67405	0.0002	0
FNBP1	Q96RU3	-0.512514	0.1534	-1.36179	0.026	0
FNDC3B	Q53EP0	1.2326	0.002	1.90816	0.0053	0
FOS	P01100	2.30833	0	2.14558	0.0021	0
FRMD5	Q7Z6J6	-0.533451	0.1265	-1.0625	0.0814	0
FRY	Q5TBA9	-0.673923	0.0404	-1.23718	0.0395	0
FXYD5	Q96DB9	2.14757	0.0001	2.68731	0.0002	0
GABRA2	P47869	-0.733843	0.0146	-2.39214	0.0002	0
GABRG1	Q8N1C3	-0.94536	0.0017	-1.36476	0.0315	0
GAD1	Q99259	-0.987074	0.0016	-1.75098	0.007	0
GADD45A	P24522	1.28398	0.0016	1.54087	0.0248	0
GCA	P28676	-0.682928	0.0305	-0.923304	0.1558	0
GCH1	P30793	1.32602	0.0011	1.53321	0.0262	0
GCNT2	Q8NFS9	2.15572	0	1.07656	0.1511	0
GDA	Q9Y2T3	1.19074	0.0025	2.68495	0.0002	0
GJA1	P17302	-0.988218	0.001	-1.49208	0.0182	0
GLIPR1	P48060	1.53017	0.0003	2.85876	0	0
GMFG	O60234	0.529171	0.1496	2.84042	0	0
GMPS	P49915	0.62068	0.0714	1.61056	0.0182	0
GNAI1	P63096	-0.821126	0.0067	-1.72547	0.0088	0
GNB1	P62873	0.874758	0.015	1.01064	0.1821	0
GNB2L1	P63244	0.886121	0.0136	1.18707	0.0953	0
GOT1	P17174	-0.522219	0.1573	-1.391	0.0238	0
GPD1	P21695	1.58217	0.0002	1.01257	0.1635	0
GPR37	O15354	-0.698295	0.021	-1.38345	0.0301	0
GPR85	P60893	-0.585973	0.0894	-1.39707	0.0288	0
GPRASP1	Q5JY77	-0.669097	0.046	-1.69572	0.0093	0
GPRC5B	Q9NZH0	-0.94203	0.0016	-2.23514	0.0005	0
GPX1	P07203	0.976877	0.0078	2.21465	0.0016	0
GRIA3	P42263	-0.589008	0.0919	-1.39365	0.0252	0
GRM3	Q14832	-1.12564	0.0006	-2.17592	0.0008	0
GUCY1B3	Q02153	-0.720707	0.0254	-1.98622	0.0019	0
GUSB	P08236	1.42385	0.0005	1.81787	0.0071	0
HAP1	P54257	-0.578629	0.0924	-0.904008	0.1376	0
HAPLN4	Q86UW8	-0.506968	0.1725	-2.58901	0.0002	0
HDAC1	Q13547	0.501516	0.1588	1.02453	0.1698	0
HDLBP	Q00341	0.837217	0.0187	1.04194	0.1655	0
HERC3	Q15034	-0.630171	0.0578	-1.68733	0.0093	0
HEY1	Q9Y5J3	-0.573252	0.1035	-1.1016	0.0709	0
HEY2	Q9UBP5	-0.773738	0.01	-0.924947	0.126	0
HHATL	Q9HCP6	-0.89459	0.0022	-2.07097	0.0011	0
HK2	P52789	1.62494	0.0003	1.59503	0.0216	0
HMGB2	P26583	1.06433	0.0068	2.86122	0	0
HN1	Q9UK76	0.575506	0.1037	1.57628	0.0201	0
HNRNPAB	Q99729	0.870976	0.0152	1.34931	0.0524	0
HNRNPF	P52597	1.00065	0.0069	1.29936	0.0621	0
HOXB5	P09067	-1.02093	0.0012	-1.11404	0.0603	0
HOXB6	P17509	-1.19067	0.0006	-1.2923	0.0366	0
HSPA1A	P08107	0.601221	0.1167	1.16446	0.0979	0
HSPA4L	O95757	-0.637334	0.0472	-1.59684	0.0139	0
HSPB1	P04792	4.13368	0	1.39715	0.045	0
HTR2C	P28335	-0.651314	0.051	-4.17919	0	0
ID4	P47928	-1.1181	0.0007	-1.72213	0.0093	0
IER3	P46695	1.7236	0.0001	2.50253	0.0005	0
IER5	Q5VY09	0.89243	0.0148	1.43574	0.0355	0
IER5L	Q5T953	1.02396	0.007	1.96934	0.0043	0
IFI30	P13284	2.25393	0	2.9472	0	0
IFI35	P80217	1.68581	0.0002	1.46702	0.033	0
IFITM2	Q01629	1.99295	0.0001	1.06537	0.1561	0
IL10RB	Q08334	1.29072	0.0016	1.41056	0.0395	0
IL13RA1	P78552	1.47197	0.0004	1.88577	0.0055	0
IL17RA	Q96F46	0.870976	0.0154	1.5945	0.02	0
IL33	O95760	1.36211	0.0008	3.29013	0	0
IMPDH2	P12268	0.790021	0.0243	1.15309	0.1046	0
INA	Q16352	-0.560005	0.1079	-3.67853	0	0
IPO5	O00410	0.918005	0.0114	1.15231	0.1035	0
IQGAP1	P46940	1.60843	0.0002	2.75114	0	0
ITGB1	P05556	1.15756	0.0028	1.6783	0.0139	0
ITGB2	P05107	2.12294	0	2.43744	0.0004	0
IWS1	Q96ST2	0.565987	0.1038	1.11803	0.1154	0
KCND2	Q9NZV8	-1.05649	0.0008	-1.8863	0.0037	0
KHDRBS3	O75525	-0.748069	0.0114	-0.973129	0.1111	0
KIAA0101	Q15004	1.63696	0.0003	4.36244	0	0
KIF3A	Q9Y496	-0.602526	0.0671	-0.955956	0.1167	0
KIFC2	Q96AC6	-0.639804	0.0569	-1.15361	0.0559	0
KLF6	Q99612	1.6783	0.0001	1.87869	0.0054	0
KLHL4	Q9C0H6	-0.637109	0.0373	-1.29018	0.0484	0
KLHL6	Q8WZ60	1.2163	0.0023	1.55748	0.0235	0
LAMC1	P11047	0.573762	0.1111	1.11503	0.1226	0
LAPTM5	Q13571	0.591009	0.0913	1.99556	0.004	0
LCP1	P13796	1.30958	0.0011	2.24863	0.0012	0
LDB2	O43679	-0.866436	0.0052	-1.16974	0.0515	0
LDHA	P00338	1.04838	0.0051	2.5556	0.0003	0
LDHB	P07195	-0.504509	0.1799	-1.6144	0.0112	0
LGALS1	P09382	1.9087	0.0001	2.06122	0.0028	0
LGALS3	P17931	4.54653	0	2.27408	0.0012	0
LGALS3BP	Q08380	0.872632	0.0182	1.8076	0.0096	0
LIG1	P18858	0.489748	0.1725	1.30819	0.0579	0
LIMA1	Q9UHB6	0.800496	0.0312	1.73453	0.0106	0
LITAF	Q99732	0.731531	0.0366	1.66257	0.0151	0
LMNA	P02545	1.35738	0.0011	2.08263	0.0028	0
LMNB1	P20700	0.564329	0.1121	2.44522	0.0005	0
LPAR6	P43657	0.656542	0.0565	1.33228	0.0574	0
LPXN	O60711	1.5429	0.0003	2.24501	0.0012	0
LRRC4C	Q9HCJ2	-0.565545	0.1013	-1.98108	0.0021	0
LRRC59	Q96AG4	0.687598	0.049	1.37923	0.0444	0
LRRFIP1	Q32MZ4	2.75619	0	3.67378	0	0
LSAMP	Q13449	-0.83908	0.0059	-2.37482	0.0002	0
LTBP1	Q14766	1.36412	0.0008	1.28137	0.082	0
LY86	O95711	1.12433	0.0034	1.94909	0.0046	0
LYN	P07948	1.31452	0.0011	2.37	0.0009	0
MAGEE1	Q9HCI5	-0.564905	0.1159	-2.46674	0.0001	0
MAGI1	Q96QZ7	-0.666118	0.0331	-1.25291	0.0409	0
MAGI2	Q86UL8	-0.555333	0.1208	-1.71738	0.0084	0
MAP2K3	P46734	0.922807	0.0113	1.7629	0.0098	0
MAPKAPK2	P49137	0.568421	0.1075	1.08488	0.1481	0
MAPRE1	Q15691	0.471135	0.1941	1.35806	0.0504	0
MAPT	P10636	-0.560643	0.0974	-1.91594	0.0028	0
MBD2	Q9UBB5	0.813689	0.0211	1.01557	0.1792	0
MCL1	Q07820	1.91659	0.0001	1.1896	0.0948	0
MDFIC	Q9P1T7	1.76371	0.0001	1.2731	0.07	0
MEMO1	Q9Y316	0.636915	0.0657	1.22608	0.0801	0
METRNL	Q641Q3	0.639788	0.0734	2.85559	0	0
MFSD1	Q9H3U5	0.552672	0.1274	2.15147	0.0018	0
MGAT2	Q10469	0.580435	0.099	1.3531	0.0522	0
MGP	P08493	1.53521	0.002	2.26475	0.001	0
MLEC	Q14165	0.797511	0.0243	1.15872	0.1032	0
MMD2	Q8IY49	-0.66246	0.032	-1.09203	0.0825	0
MRC1	P22897	1.91265	0.0001	3.60684	0	0
MSN	P26038	1.91073	0.0001	1.93682	0.005	0
MT1E	P04732	1.05262	0.0071	1.62522	0.0189	0
MYH9	P35579	1.45433	0.0003	1.35688	0.0523	0
MYO9B	Q13459	0.485736	0.1707	1.06888	0.1561	0
MYRIP	Q8NFW9	-0.591397	0.0737	-0.85022	0.157	0
MYT1L	Q9UL68	-0.807427	0.0134	-1.72499	0.0069	0
NALCN	Q8IZF0	-0.769059	0.0147	-1.4274	0.0226	0
NAP1L3	Q99457	-0.537634	0.1417	-2.59859	0.0002	0
NAP1L5	Q96NT1	-0.518701	0.1782	-2.34593	0.0002	0
NCKAP1L	P55160	0.890563	0.0144	1.77155	0.01	0
NDN	Q99608	-0.636212	0.0541	-1.85778	0.0047	0
NEK6	Q9HC98	1.64741	0.0002	1.53366	0.0261	0
NES	P48681	1.9728	0.0001	2.16633	0.0017	0
NFKBIA	P25963	0.961697	0.0089	1.15173	0.1167	0
NFKBIE	O00221	0.771209	0.029	1.16697	0.1046	0
NHP2	Q9NX24	1.18922	0.0024	1.5911	0.0194	0
NINJ1	Q92982	0.512985	0.1509	2.52792	0.0003	0
NIP7	Q9Y221	0.702835	0.0431	1.04886	0.1693	0
NIPA2	Q8N8Q9	0.537147	0.1252	1.4471	0.0365	0
NIPSNAP3B	Q9BS92	0.523662	0.1404	1.77298	0.0091	0
NLGN1	Q8N2Q7	-0.650861	0.0475	-1.061	0.0745	0
NLN	Q9BYT8	1.3497	0.001	1.3794	0.0486	0
NME2	P22392	0.889941	0.0134	1.15322	0.1088	0
NNAT	Q16517	-0.958196	0.0021	-1.5649	0.0127	0
NOP58	Q9Y2X3	0.941031	0.0098	1.22045	0.0805	0
NPTX1	Q15818	-0.694088	0.0436	-2.81909	0	0
NR3C2	P08235	-0.57025	0.1015	-1.21793	0.0436	0
NRIP3	Q9NQ35	-0.545403	0.1135	-0.971714	0.1026	0
NSF	P46459	-0.537843	0.1428	-2.41427	0.0003	0
NT5E	P21589	1.1113	0.0051	1.59154	0.0216	0
NTM	Q9P121	-0.859614	0.0053	-2.57519	0.0002	0
NTRK2	Q16620	-0.808185	0.0104	-2.6144	0.0002	0
NUDT11	Q96G61	-0.643405	0.0535	-1.58381	0.0154	0
NUP205	Q92621	0.514905	0.1426	1.67731	0.0137	0
NXPH1	P58417	-0.911587	0.0021	-1.89218	0.0033	0
OLFML1	Q6UWY5	-1.15232	0.0006	-1.87356	0.0031	0
OMG	P23515	-0.851261	0.0048	-1.64205	0.0114	0
OPALIN	Q96PE5	-0.493906	0.1744	-1.2049	0.0564	0
OPCML	Q14982	-0.540568	0.1297	-0.853605	0.1771	0
OSTC	Q9NRP0	0.610795	0.0804	1.11157	0.1226	0
OSTF1	Q92882	0.821057	0.0201	1.64814	0.0158	0
P4HB	P07237	0.849038	0.0172	1.31916	0.0573	0
PA2G4	Q9UQ80	0.866394	0.0157	1.11603	0.1189	0
PABPC4	Q13310	0.561595	0.1104	1.78128	0.0088	0
PADI2	Q9Y2J8	-1.04662	0.0006	-0.95288	0.1109	0
PAMR1	Q6UXH9	-0.927688	0.0022	-1.16521	0.0705	0
PANK1	Q8TE04	-0.731206	0.018	-1.37744	0.0246	0
PBX3	P40426	-0.657673	0.0358	-1.12973	0.0688	0
PCDH20	Q8N6Y1	-0.654717	0.0587	-0.907522	0.1301	0
PCDH7	O60245	-0.790359	0.0121	-2.10718	0.0009	0
PCDH8	O95206	-1.43518	0	-1.62415	0.0116	0
PCDH9	Q9HC56	-0.611755	0.0587	-1.49452	0.021	0
PCNA	P12004	0.905967	0.0124	1.43643	0.0356	0
PCP4	P48539	-0.537634	0.1485	-2.2856	0.0003	0
PCSK1N	Q9UHG2	-0.511279	0.1881	-1.72213	0.0083	0
PDE3B	Q13370	0.656268	0.058	1.15069	0.1044	0
PDIA6	Q15084	0.871292	0.015	1.05068	0.1534	0
PDPN	Q86YL7	2.412	0	1.21847	0.0866	0
PDS5B	Q9NTI5	-0.701342	0.0326	-0.97852	0.1031	0
PEG3	Q9GZU2	-0.757306	0.0161	-1.59684	0.0136	0
PF4	P02776	2.85927	0	2.72437	0	0
PFN1	P07737	1.01307	0.0066	1.57802	0.0213	0
PGM2L1	Q6PCE3	-0.653355	0.0461	-1.50471	0.0162	0
PHGDH	O43175	-0.691756	0.0218	-0.864334	0.1704	0
PHLPP1	O60346	-0.576691	0.0804	-0.993666	0.1074	0
PJA2	O43164	-0.673233	0.0383	-1.29477	0.0344	0
PLCB1	Q9NQ66	-0.77152	0.0131	-1.12973	0.0651	0
PLCB4	Q15147	-0.694788	0.0325	-1.31007	0.0323	0
PLEKHH1	Q9ULM0	-0.808437	0.0057	-1.40507	0.0267	0
PLEKHO1	Q53GL0	0.993711	0.0077	1.18098	0.0962	0
PLK4	O00444	0.477056	0.1954	1.96794	0.004	0
PLS1	Q14651	-0.860923	0.0041	-1.07006	0.0806	0
PLXNB2	O15031	0.647361	0.0645	1.45828	0.0338	0
PNMAL2	Q9ULN7	-0.818579	0.0103	-3.04573	0	0
PNO1	Q9NRX1	0.545277	0.1199	1.04761	0.1592	0
POR	P16435	0.611456	0.0802	1.63283	0.0177	0
PPAPDC1B	Q8NEB5	0.787265	0.0256	1.43707	0.0367	0
PPFIBP1	Q86W92	0.555424	0.1234	1.00691	0.1891	0
PPM1K	Q8N3J5	-0.680613	0.0305	-0.853605	0.1611	0
PPP1R14B	Q96C90	1.45948	0.0003	2.20564	0.0016	0
PPP1R15A	O75807	0.853916	0.0178	1.03752	0.1798	0
PPP1R3C	Q9UQK1	-0.521391	0.145	-1.41312	0.0254	0
PPP2R1B	P30154	0.786345	0.0257	1.18948	0.0905	0
PPP2R2B	Q00005	-0.537634	0.1325	-1.18442	0.0541	0
PREPL	Q4J6C6	-0.520149	0.1593	-1.25154	0.041	0
PRKACB	P22694	-0.613079	0.0695	-0.937326	0.1196	0
PRKCDBP	Q969G5	0.856707	0.0176	1.8892	0.0054	0
PRKCE	Q02156	-0.635764	0.0648	-1.71359	0.0074	0
PROM1	O43490	-0.482775	0.1971	-0.875672	0.145	0
PROS1	P07225	1.79102	0.0001	1.30574	0.0608	0
PRSS23	O95084	2.30679	0	1.59603	0.02	0
PSIP1	O75475	-0.503691	0.1814	-1.03949	0.0839	0
PSMB10	P40306	0.508327	0.1505	1.56194	0.0226	0
PSME1	Q06323	0.481506	0.1892	1.39977	0.0421	0
PSME2	Q9UL46	0.654802	0.0652	1.1818	0.0965	0
PTBP1	P26599	1.32175	0.0011	1.67455	0.0141	0
PTGFRN	Q9P2B2	0.880568	0.0149	1.31034	0.0594	0
PTGR1	Q14914	0.885496	0.0205	1.32377	0.0535	0
PTPN12	Q05209	0.968644	0.0081	1.27673	0.066	0
PTPN2	P17706	0.715454	0.0398	1.35693	0.0484	0
PTPRC	P08575	1.55282	0.0003	2.74797	0	0
PTTG1IP	P53801	1.25942	0.0016	1.057	0.1639	0
PXN	P49023	0.717561	0.0402	1.61282	0.0187	0
PYCARD	Q9ULZ3	2.40169	0	2.51987	0.0004	0
RAB3A	P20336	-0.582512	0.0936	-3.18442	0	0
RAB9B	Q9NP90	-0.769059	0.014	-1.93071	0.0026	0
RAC2	P15153	0.714048	0.0434	2.55667	0.0003	0
RAI14	Q9P0K7	2.00263	0.0001	1.37484	0.0461	0
RALB	P11234	0.83463	0.0183	1.06667	0.1522	0
RAN	P62826	0.474462	0.1834	1.01778	0.1763	0
RAP1B	P61224	1.07519	0.0044	1.40817	0.0418	0
RAP2B	P61225	0.702569	0.0483	1.76922	0.0092	0
RAPGEF5	Q92565	-0.720707	0.0179	-0.882837	0.1397	0
RARS	P54136	0.536948	0.1252	1.00533	0.1861	0
RBBP8	Q99708	0.550507	0.135	1.18536	0.0942	0
RBM3	P98179	1.54151	0.0003	2.81566	0	0
RBMS1	P29558	1.00935	0.0069	1.60545	0.02	0
RDH10	Q8IZV5	1.67902	0.0001	1.18434	0.1022	0
RESP18	Q5W5W9	-0.740577	0.0211	-1.02327	0.1181	0
REXO2	Q9Y3B8	0.617204	0.0794	1.3527	0.0478	0
RFX4	Q33E94	-0.751222	0.0114	-1.06431	0.0964	0
RHOC	P08134	1.56745	0.0002	1.42148	0.0386	0
RIT2	Q99578	-0.971148	0.0014	-1.8329	0.004	0
RLBP1	P12271	-1.0508	0.0006	-1.23107	0.0501	0
RND2	P52198	-0.599681	0.0741	-1.46674	0.0205	0
RPL10A	P62906	0.607295	0.0807	1.42905	0.0355	0
RPL15	P61313	0.548042	0.1188	1.13731	0.1132	0
RPL18	Q07020	0.934101	0.0103	1.34369	0.0524	0
RPL22	P35268	0.641639	0.0649	0.997762	0.1934	0
RPLP0	P05388	0.950767	0.0091	1.31591	0.0574	0
RPSA	P08865	0.712376	0.0412	1.52947	0.0252	0
RRAS2	P62070	1.91096	0.0001	1.32947	0.0536	0
RUNDC3B	Q96NL0	-0.632629	0.0605	-1.79336	0.0052	0
RUNX1T1	Q06455	-0.998846	0.0015	-1.45364	0.0201	0
S100A10	P60903	1.7219	0.0001	1.80356	0.0076	0
S100A11	P31949	2.81342	0	3.70288	0	0
S100A4	P26447	3.08049	0	1.20301	0.095	0
S100A6	P06703	2.60822	0	2.54555	0.0003	0
SALL2	Q9Y467	-0.541198	0.1306	-1.03062	0.0788	0
SAR1A	Q9NR31	0.919683	0.0115	1.0968	0.1278	0
SASH3	O75995	0.615887	0.0866	1.47332	0.0308	0
SAT1	P21673	0.727006	0.0386	2.13366	0.0022	0
SATB1	Q01826	-0.644307	0.0547	-1.0221	0.0924	0
SDF2L1	Q9HCN8	1.33256	0.0011	1.60706	0.0186	0
SEC11A	P67812	0.615699	0.0769	1.30492	0.0604	0
SEC13	P55735	0.480369	0.1886	1.33668	0.0525	0
SEC24D	O94855	1.18206	0.0027	1.20214	0.0889	0
SEC61A1	P61619	1.30106	0.0012	1.56857	0.0216	0
SEC61B	P60468	0.917546	0.0117	1.90281	0.0054	0
SEMA5A	Q13591	-0.571322	0.0924	-1.27299	0.0393	0
SERP1	Q9Y6X1	0.987175	0.0075	1.33999	0.0534	0
SERPINI1	Q99574	-0.605596	0.0643	-2.662	0	0
SF3B3	Q15393	0.472904	0.1891	1.0425	0.163	0
SGK1	O00141	1.36692	0.0011	1.6025	0.0181	0
SGPL1	O95470	1.35834	0.0008	2.31947	0.001	0
SH3BGRL3	Q9H299	0.554343	0.1166	1.49488	0.0283	0
SHISA5	Q8N114	1.03879	0.0058	1.0655	0.1595	0
SHROOM2	Q13796	-0.774725	0.0141	-1.31545	0.0315	0
SKAP2	O75563	1.06791	0.0045	1.62424	0.0177	0
SLC10A3	P09131	0.609093	0.088	1.11383	0.1227	0
SLC12A5	Q9H2X9	-0.594879	0.0936	-2.89325	0	0
SLC17A6	Q9P2U8	-0.757306	0.0145	-2.26951	0.0003	0
SLC22A17	Q8WUG5	-0.626157	0.063	-1.57347	0.015	0
SLC24A3	Q9HC58	-0.643405	0.059	-1.99597	0.0018	0
SLC25A24	Q6NUK1	2.14189	0	2.10219	0.0026	0
SLC2A13	Q96QE2	-0.905359	0.0051	-0.914032	0.1317	0
SLC30A7	Q8NEW0	1.19118	0.0025	1.59927	0.0195	0
SLC31A1	O15431	0.703898	0.0432	1.86068	0.0059	0
SLC38A1	Q9H2H9	-0.585107	0.0782	-0.852563	0.1644	0
SLC39A1	Q9NY26	1.31863	0.0011	1.27035	0.073	0
SLC39A8	Q9C0K1	0.608242	0.0845	2.36776	0.0008	0
SLC4A4	Q9Y6R1	-0.558942	0.1058	-1.81655	0.0063	0
SLC6A1	P30531	-0.993953	0.001	-2.15264	0.001	0
SLC6A15	Q9H2J7	-0.697125	0.0272	-3.18968	0	0
SLC6A6	P31641	0.583134	0.1039	1.72796	0.0107	0
SLC6A9	P48067	-0.5664	0.0857	-1.66703	0.0103	0
SLCO1C1	Q9NYB5	-0.660178	0.04	-1.93126	0.0029	0
SLITRK1	Q96PX8	-0.680613	0.0358	-2.64656	0.0002	0
SMARCA2	P51531	-0.562985	0.1029	-0.95316	0.1103	0
SNAP23	O00161	0.865444	0.016	1.25465	0.0749	0
SNCA	P37840	-0.987932	0.0016	-1.26188	0.0395	0
SNRPB	P14678	0.514299	0.1429	1.41045	0.0407	0
SNRPG	P62308	0.542704	0.125	1.41943	0.0396	0
SNX7	Q9UNH6	0.53834	0.1291	1.55395	0.0219	0
SOAT1	P35610	1.16266	0.0028	2.70164	0.0002	0
SORT1	Q99523	-0.586623	0.0777	-0.957916	0.1138	0
SPARCL1	Q14515	-0.511896	0.1758	-2.39289	0.0002	0
SPOCK2	Q92563	-0.588574	0.0904	-2.27369	0.0005	0
SPOCK3	Q9BQ16	-1.11622	0.0007	-2.96691	0	0
SPTLC2	O15270	0.482539	0.1834	1.03429	0.1621	0
SRA1	Q9HD15	0.518535	0.1487	1.04264	0.162	0
SRM	P19623	0.772561	0.0289	1.22355	0.0834	0
SRXN1	Q9BYN0	1.20721	0.0022	1.48176	0.0286	0
SSR1	P43307	0.604546	0.0837	1.50309	0.0278	0
SSR4	P51571	0.734655	0.0361	1.40261	0.0408	0
SST	P61278	-1.21759	0.0005	-1.71028	0.0092	0
ST8SIA3	O43173	-0.622376	0.0786	-1.1769	0.0489	0
STAU2	Q9NUL3	-0.592484	0.0832	-2.50717	0.0002	0
STEAP2	Q8NFT2	-0.64679	0.0432	-1.08865	0.0718	0
STT3B	Q8TCJ2	0.9151	0.0113	1.36003	0.0475	0
SURF4	O15260	0.906121	0.0129	1.37028	0.0485	0
SYNCRIP	O60506	0.744592	0.0371	1.30609	0.0587	0
SYNPR	Q8TBG9	-1.35255	0.0002	-1.87091	0.0042	0
SYT1	P21579	-1.23277	0.0006	-0.889503	0.1302	0
TAF10	Q12962	0.488618	0.1749	1.07245	0.1466	0
TAGLN3	Q9UI15	-0.71241	0.0229	-2.03327	0.0016	0
TBRG1	Q3YBR2	0.557189	0.1157	1.43504	0.0342	0
TCEAL1	Q15170	-0.831358	0.0059	-1.31653	0.0332	0
TCEB3	Q14241	1.09505	0.0046	1.2356	0.0798	0
TECR	Q9NZ01	-0.645209	0.0483	-1.12973	0.0602	0
TGFBI	Q15582	3.45716	0	2.54293	0.0003	0
TGM2	P21980	2.66891	0	2.30185	0.001	0
THBD	P07204	2.46994	0	2.11527	0.0026	0
THBS2	P35442	2.16147	0	2.28771	0.001	0
THRSP	Q92748	-1.4112	0	-2.11029	0.0007	0
THSD7A	Q9UPZ6	-0.578844	0.0861	-1.04662	0.0793	0
TLCD1	Q96CP7	-1.26569	0	-1.19429	0.0476	0
TLN1	Q9Y490	0.842939	0.018	1.31412	0.0591	0
TM4SF1	P30408	3.81544	0	1.37351	0.0472	0
TM7SF2	O76062	-0.538471	0.131	-1.04275	0.0866	0
TMED9	Q9BVK6	0.529671	0.1339	1.09903	0.1279	0
TMEFF1	Q8IYR6	-1.07006	0.0006	-1.26916	0.0419	0
TMEM123	Q8N131	0.606347	0.0817	1.55827	0.024	0
TMEM130	Q8N3G9	-0.744439	0.0188	-2.26604	0.0005	0
TMEM150C	B9EJG8	-0.55703	0.1175	-2.4572	0.0003	0
TMEM176A	Q96HP8	1.725	0.0001	1.12287	0.1321	0
TMEM176B	Q3YBM2	0.820077	0.0204	1.0545	0.1656	0
TMEM179B	Q7Z7N9	0.610133	0.0842	1.36882	0.0485	0
TMEM229A	B2RXF0	-0.663831	0.0324	-2.53366	0.0002	0
TMEM35	Q53FP2	-0.636661	0.0588	-2.08314	0.0011	0
TMEM43	Q9BTV4	0.859334	0.0164	1.32487	0.0569	0
TMEM47	Q9BQJ4	-0.619936	0.0544	-1.6206	0.0136	0
TMEM59L	Q9UK28	-0.577121	0.0977	-1.75341	0.0068	0
TMOD3	Q9NYL9	1.10722	0.0043	1.3034	0.0613	0
TNFAIP8	O95379	0.767231	0.0312	1.29319	0.0672	0
TNFRSF12A	Q9NP84	2.76825	0	2.28431	0.0011	0
TNFRSF1A	P19438	1.97288	0.0001	1.96868	0.0043	0
TP53BP2	Q13625	-0.616392	0.0541	-1.48681	0.0185	0
TRAM1	Q15629	0.829362	0.0205	1.18472	0.0953	0
TRIM25	Q14258	0.951066	0.0101	1.6832	0.0139	0
TSPAN7	P41732	-0.682001	0.0306	-1.48277	0.0198	0
TSPO	P30536	2.56716	0	2.72137	0.0002	0
TSPYL1	Q9H0U9	-0.757062	0.0142	-0.943694	0.1166	0
TSPYL4	Q9UJ04	-0.610213	0.0765	-2.60121	0.0002	0
TST	Q16762	-0.815275	0.0062	-1.52741	0.0174	0
TTC3	P53804	-0.661319	0.0426	-1.29407	0.034	0
TTLL7	Q6ZT98	-0.688729	0.0279	-1.72023	0.0078	0
TTYH1	Q9H313	-0.56918	0.0836	-2.53282	0.0002	0
TUBB	P07437	1.03393	0.0059	2.09714	0.0026	0
TWF1	Q12792	0.627233	0.0708	1.24294	0.0739	0
TXN	P10599	0.871449	0.0154	1.21531	0.0847	0
TYROBP	O43914	1.24993	0.0018	2.08059	0.0032	0
UAP1L1	Q3KQV9	0.56179	0.1219	1.23444	0.0815	0
UGDH	O60701	0.485324	0.1735	1.04439	0.1562	0
UGT8	Q16880	-0.923304	0.0016	-1.32518	0.0394	0
USP24	Q9UPU5	1.0077	0.0069	1.05873	0.1474	0
USP29	Q9HBJ7	-0.90996	0.004	-1.88683	0.0033	0
USP33	Q8TEY7	-0.50943	0.1722	-0.989077	0.0955	0
VAMP8	Q9BV40	0.819178	0.0233	1.26951	0.0718	0
VASP	P50552	0.969749	0.0081	1.89165	0.0058	0
VAT1	Q99536	0.530271	0.1471	1.92535	0.0051	0
VCAN	P13611	0.745366	0.0354	1.90339	0.0051	0
VGF	O15240	1.59158	0.0002	2.33894	0.0008	0
VIM	P08670	2.97205	0	1.89542	0.0053	0
VSNL1	P62760	-1.07036	0.0006	-3.90401	0	0
WDR1	O75083	1.00123	0.0073	1.0309	0.1644	0
YBX1	P67809	0.905197	0.0125	1.30439	0.0574	0
ZC3H6	P61129	-0.7413	0.0341	-1.13765	0.0635	0
ZCCHC12	Q6PEW1	-1.0499	0.001	-1.58035	0.0148	0
ZWILCH	Q9H900	0.66612	0.0585	1.88131	0.0054	0
ZYX	Q15942	0.562768	0.1076	1.05005	0.1698	0
CNOT6L	Q96LI5	-0.510252	0.1707	1.21655	0.0886	1
COL1A1	P02452	-0.106715	0.0533	2.51554	0.0004	1
CTNNAL1	Q9UBT7	0.550507	0.1112	-1.14912	0.0588	1
FAM102B	Q5T8I3	0.624896	0.0751	-1.01859	0.094	1
HAPLN2	Q9GZV7	0.636915	0.0691	-1.41465	0.026	1
MT3	P25713	0.577344	0.1012	-1.19462	0.0651	1
NFASC	O94856	0.838508	0.0198	-1.05919	0.0878	1
NRCAM	Q92823	1.24853	0.0017	-1.23991	0.0412	1
NUS1	Q96E22	0.525668	0.1383	-1.09265	0.065	1
OGFRL1	Q5TC84	-0.617499	0.0777	1.1157	0.1139	1
OGN	P20774	1.91376	0.0001	-1.03978	0.0717	1
PDRG1	Q9NUG6	0.467697	0.1887	-0.788863	0.1909	1
PEX5L	Q8IYB4	0.523562	0.1374	-1.88417	0.0036	1
PPP4R2	Q9NY27	0.490057	0.1715	-1.06975	0.0725	1
RET	P07949	0.726395	0.0384	-1.61043	0.0184	1
RHPN2	Q8IUC4	0.576957	0.1115	-1.2304	0.0541	1
TIMP2	P16035	-0.52533	0.1248	1.05415	0.1663	1
TMOD2	Q9NZR1	0.614945	0.0786	-1.0526	0.0902	1
TRIM16	O95361	0.498659	0.1774	-0.967758	0.0988	1
VCAM1	P19320	0.562865	0.1057	-0.780661	0.1918	1

## Sheet: Z specific
Table S1-8 DEGs specific for zebrafish SCI at 1 dpi
Hs symbol	SwissProt	log(SCI/sham) Z	FDR Z
ACMSD	Q8TDX5	1.41056	0.1553
ACTBL2	Q562R1	2.12121	0.0173
ADAM8	P78325	2.32685	0.0086
ADCYAP1	P18509	2.0036	0.0178
ALDH1A2	O94788	1.46326	0.1389
ALG1	Q9BT22	-1.5782	0.177
ALG3	Q92685	-1.60647	0.1683
AMY2A	P04746	-1.92851	0.0534
ANGEL1	Q9UNK9	-1.56576	0.1926
ANKAR	Q7Z5J8	-3.1805	0
ANKLE1	Q8NAG6	-1.86302	0.0731
ANXA13	P27216	1.70416	0.0586
ARG2	P78540	1.53814	0.1148
ARIH1	Q9Y4X5	-1.63891	0.1588
ASCL1	P50553	2.82965	0.0008
ASNS	P08243	1.59197	0.0933
ASZ1	Q8WWH4	-2.10718	0.0293
ATF3	P18847	4.10126	0
ATP1A1	P05023	2.69646	0.0015
ATP6V0B	Q99437	1.61702	0.0815
B4GALT1	P15291	-1.81705	0.0837
BCAM	P50895	1.63506	0.0701
C3orf17	Q6NW34	-1.94675	0.0545
C9orf114	Q5T280	-1.74855	0.1076
CALCB	P10092	2.31759	0.0059
CASP4	P49662	2.11789	0.0116
CCDC64B	A1A5D9	-1.63756	0.1385
CCNA1	P78396	-2.03741	0.0344
CCNA2	P20248	-2.24742	0.016
CCNB2	O95067	-1.90347	0.0606
CCNF	P41002	-1.72642	0.0968
CD81	P60033	1.49308	0.1179
CDH17	Q12864	2.66944	0.0016
CDH2	P19022	1.52947	0.1045
CDKN3	Q16667	-1.57004	0.1517
CELA2A	P08217	-1.34666	0.1896
CENPN	Q96H22	-2.17788	0.0238
CHIA	Q9BZP6	1.89189	0.0313
CKMT1B	P12532	1.8724	0.0316
CLDN6	P56747	-1.93236	0.0552
CLDN9	O95484	1.43093	0.1544
CPN1	P15169	1.45186	0.1421
CRYGN	Q8WXF5	-1.6206	0.1097
CTHRC1	Q96CG8	2.57732	0.0031
CTRB2	Q6GPI1	-1.42237	0.1091
CYP11A1	P05108	-1.99194	0.0428
CYP19A1	P11511	2.10246	0.0241
CYP26B1	Q9NR63	1.6371	0.0762
DAZL	Q92904	-1.91975	0.0586
DCTD	P32321	-2.54793	0.0056
DDX19B	Q9UMR2	-1.92577	0.055
DET1	Q7L5Y6	-1.73648	0.1061
DNAJC14	Q6Y2X3	-1.92577	0.0577
DSPP	Q9NZW4	2.17613	0.0103
DTL	Q9NZJ0	-2.09912	0.0307
DUSP5	Q16690	2.06025	0.0141
ECT2	Q9H8V3	-1.78339	0.0931
EOMES	O95936	-1.58122	0.1832
EPX	P11678	1.94894	0.0231
ERCC2	P18074	-1.58511	0.1507
FAM65C	Q96MK2	-1.79186	0.0903
FBXO15	Q8NCQ5	-1.58035	0.1843
FIGF	O43915	1.41414	0.1537
FKBP7	Q9Y680	1.72347	0.0551
GATM	P50440	-1.30401	0.1467
GINS3	Q9BRX5	-1.972	0.045
GLOD5	A6NK44	2.23324	0.0085
GMNN	O75496	-1.68362	0.1126
GTSF1	Q8WW33	-2.0607	0.0356
H1FOO	Q8IZA3	-1.8365	0.0795
HAO1	Q9UJM8	1.49999	0.1223
HMMR	O75330	-1.81909	0.0835
HPX	P02790	-2.28419	0.0178
INCENP	Q9NQS7	-1.57562	0.1897
IRF6	O14896	-1.66246	0.1414
ISLR2	Q6UXK2	1.39226	0.1775
KIF23	Q02241	-1.94397	0.0501
KIF4A	O95239	-1.59859	0.1708
KIFC1	Q9BW19	-2.17984	0.0221
KRT18	P05783	2.23186	0.0087
KRT3	P12035	1.73049	0.0484
LIPH	Q8WWY8	-1.53032	0.1967
MAP2K1	Q02750	1.37801	0.1908
MAT1A	Q00266	1.50858	0.1137
MCOLN3	Q8TDD5	-1.82011	0.0832
MED26	O95402	-1.7819	0.0942
MELK	Q14680	-1.62772	0.1519
MFAP4	P55083	2.94789	0.0007
MFNG	O00587	1.38222	0.1705
MIER3	Q7Z3K6	-2.03386	0.0378
MMP9	P14780	3.26031	0.0007
MOS	P00540	-2.05889	0.0343
MOV10L1	Q9BXT6	-1.80692	0.0844
MPP1	Q00013	1.537	0.1026
MPZL3	Q6UWV2	-1.83547	0.078
MT1F	P04733	-1.95736	0.0489
MTFR2	Q6P444	-1.50144	0.1982
MUS81	Q96NY9	-1.61043	0.1696
MX2	P20592	1.47545	0.1192
MYBL2	P10244	-1.77843	0.0884
MYC	P01106	2.0186	0.0154
MYNN	Q9NPC7	-1.68641	0.1332
NDEL1	Q9GZM8	1.52341	0.1026
NDRG3	Q9UGV2	1.37729	0.1707
NEK2	P51955	-1.67208	0.1155
NIN	Q8N4C6	-1.4572	0.1972
NKX3-2	P78367	1.66088	0.0731
NTN1	O95631	1.37612	0.1807
NUPL1	Q9BVL2	-1.67484	0.1246
OSBPL6	Q9BZF3	-1.63397	0.1478
OXSR1	O95747	-1.59248	0.1831
PAH	P00439	1.72823	0.0627
PAICS	P22234	-1.53282	0.197
PAQR5	Q9NXK6	-1.77004	0.09
PCOLCE2	Q9UKZ9	1.59512	0.0898
PDP2	Q9P2J9	-1.55767	0.1856
PDX1	P52945	-1.62549	0.1617
PDYN	P01213	2.00522	0.0153
PGBD4	Q96DM1	-1.6416	0.1476
PGLYRP2	Q96PD5	-1.60121	0.0717
PHF23	Q9BUL5	-1.5951	0.1622
PIWIL1	Q96J94	-1.60823	0.1706
PLK1	P53350	-1.74904	0.0988
PON2	Q15165	-2.10843	0.0297
PPP1R3B	Q86XI6	-1.57691	0.1932
PRMT7	Q9NVM4	-2.21692	0.018
PRSS1	P07477	-1.48157	0.1028
PRSS35	Q8N3Z0	1.44085	0.1497
PRSS8	Q16651	-1.82419	0.0833
PRTFDC1	Q9NRG1	-1.58944	0.1737
PTPN6	P29350	1.54913	0.0941
RAB5C	P51148	1.53102	0.0954
RACGAP1	Q9H0H5	-1.79286	0.0897
RAD54L	Q92698	-1.64521	0.1539
RHOB	P62745	1.53361	0.0961
RHOG	P84095	2.47581	0.0034
RND3	P61587	1.36384	0.1943
ROR2	Q01974	-1.51911	0.1786
SEPP1	P49908	1.80703	0.0428
SETD9	Q8NE22	-1.47995	0.1832
SGOL1	Q5FBB7	-1.83033	0.0768
SHMT1	P34896	-2.07643	0.0322
SLBP	Q14493	-1.60955	0.1708
SLC13A1	Q9BZW2	1.53645	0.1335
SLC16A9	Q7RTY1	2.67634	0.0013
SLC1A4	P43007	1.44811	0.147
SLC22A6	Q4U2R8	3.10693	0.0008
SLC25A51	Q9H1U9	-2.27649	0.017
SLC2A12	Q8TD20	2.04075	0.0172
SLC5A1	P13866	1.93708	0.0315
SLC5A2	P31639	2.58284	0.0031
SNAI1	O95863	-1.53324	0.1839
SNX12	Q9UMY4	1.35727	0.1987
SOX14	O95416	1.58761	0.0946
SOX2	P48431	2.08542	0.0145
SPRY4	Q9C004	1.45054	0.1323
SPTAN1	Q13813	-1.59902	0.1601
STAM	Q92783	-1.73408	0.1057
SUV420H1	Q4FZB7	-1.8365	0.0738
SYT4	Q9H2B2	1.70053	0.0584
TAC1	P20366	2.97968	0.0008
TAF5L	O75529	-1.62995	0.1619
TBPL2	Q6SJ96	-1.81249	0.0791
TDRD7	Q8NHU6	-1.87039	0.0739
TFAP2B	Q92481	1.70004	0.0666
THAP6	Q8TBB0	-1.60911	0.1595
THBS3	P49746	1.39517	0.1659
TK1	P04183	-1.84632	0.0754
TNFAIP6	P98066	4.65959	0
TNNI1	P19237	-2.15393	0.0236
TNNT3	P45378	-1.64295	0.1019
TRAIP	Q9BWF2	-1.6206	0.1583
TRAM2	Q15035	-1.77201	0.089
TSPAN1	O60635	1.44943	0.1409
TTK	P33981	-1.73985	0.1021
TUBB4A	P04350	1.69283	0.0577
TWISTNB	Q3B726	1.43691	0.1419
UBA52	P62987	1.56409	0.1082
UBE2W	Q96B02	-1.56619	0.1832
UHRF1	Q96T88	-1.5951	0.1599
VMAC	Q2NL98	-1.83547	0.0767
XRCC2	O43543	-1.98736	0.0456
YWHAZ	P63104	1.41365	0.1653
ZAR1	Q86SH2	-2.11904	0.03
ZNF91	Q05481	-2.03978	0.0371
ZP3	P21754	-2.13163	0.0294
GPM6A	P51674	1.39171	0.1458
NRXN1	Q9ULB1	1.51293	0.1176
GDAP1	Q8TB36	1.33828	0.1977
GLRB	P48167	1.38311	0.1724
ATP1A3	P13637	2.09791	0.0121
RTN1	Q16799	1.70938	0.0504
FEZ1	Q99689	1.51344	0.1089
VAMP2	P63027	1.50599	0.1192
ATP1B1	P05026	2.40915	0.0043
DCTPP1	Q9H773	-1.80995	0.0834
SMC2	O95347	-1.66566	0.1357
SMC4	Q9NTJ3	-1.83033	0.0775
KPNA2	P52292	-1.78339	0.0881
CENPK	Q9BS16	-1.6579	0.145
MCM4	P33991	-1.92851	0.0547
HSD3B7	Q9H2F3	-1.9105	0.0542
TRIP13	Q15645	-1.92248	0.0459

## Sheet: MR specific
Table S1-9 DEGspecific for mouse/rat SCI at 1 dpi
Hs symbol	SwissProt	log(SCI/sham) M	FDR M	log(SCI/sham) R	FDR R
ABCA1	O95477	0.769264	0.0301	3.05172	0
ABCC4	O15439	0.474462	0.187	1.22231	0.0899
ABHD3	Q8WU67	-0.648372	0.0385	-2.47313	0.0001
ACSL5	Q9ULC5	0.459851	0.199	1.33256	0.0525
ACSS2	Q9NR19	-0.56811	0.1043	-1.16036	0.0653
ACTN1	P12814	1.59517	0.0003	1.75484	0.0093
ADAMTS1	Q9UHI8	2.48635	0	2.54384	0.0003
ADAP2	Q9NPF8	0.761455	0.0344	1.68639	0.0142
AGFG1	P52594	0.590434	0.0908	1.07505	0.1434
AHCY	P23526	0.847837	0.0173	1.19068	0.0917
AHCYL1	O43865	-0.664288	0.0393	-1.19166	0.047
AHI1	Q8N157	-0.891643	0.0046	-1.22162	0.049
AIF1	P55008	0.522257	0.1639	2.17396	0.0018
AK2	P54819	0.838669	0.0184	1.60436	0.0189
AKAP13	Q12802	0.972766	0.0083	1.14509	0.1093
AKR1B1	P15121	0.49917	0.1624	1.02673	0.1717
ANKRD49	Q8WVL7	0.598746	0.0899	1.23499	0.0777
ANO6	Q4KMQ2	1.59091	0.0002	1.61311	0.0177
ANXA4	P09525	0.923568	0.0125	1.68594	0.0137
ANXA7	P20073	1.11483	0.0034	2.07724	0.0028
APAF1	O14727	0.477574	0.1805	1.15458	0.1079
ARAF	P10398	-0.807175	0.007	-1.55639	0.0158
ARF6	P62330	0.74992	0.0312	1.2254	0.0843
ARHGAP5	Q13017	-0.763171	0.0098	-1.19133	0.0525
ARHGDIA	P52565	0.543694	0.1235	1.12922	0.1187
ARPC1B	O15143	2.56394	0	2.8844	0
ARPC2	O15144	0.543892	0.1198	1.30434	0.0583
ASTN1	O14525	-0.79611	0.0103	-1.08284	0.0821
ATAD2	Q6PL18	0.890797	0.0136	1.25338	0.0719
ATIC	P31939	0.503654	0.1506	1.07601	0.1455
ATL1	Q8WXF7	-0.525746	0.1578	-2.37407	0.0002
ATP2B2	Q01814	-0.611535	0.0656	-2.99769	0
ATP6V0E1	O15342	0.724912	0.0422	1.50868	0.0269
AXL	P30530	0.925696	0.0115	1.4814	0.032
BAX	Q07812	0.767485	0.03	1.10434	0.1271
BCAN	Q96GW7	-0.986788	0.001	-1.2709	0.0398
BHLHE40	O14503	0.934479	0.0102	1.09376	0.136
BLNK	Q8WV28	0.685267	0.0506	1.96214	0.0045
BNIP2	Q12982	1.02708	0.0063	1.70828	0.0127
BTBD3	Q9Y2F9	-0.578413	0.0879	-1.32735	0.0315
C11orf87	Q6NUJ2	-0.624599	0.0702	-2.40736	0.0003
C14orf37	Q86TY3	-0.644758	0.0485	-0.902659	0.1487
C17orf75	Q9HAS0	-0.4935	0.1973	-0.900772	0.156
C1QA	P02745	0.868608	0.0154	1.93293	0.0052
C1QB	P02746	1.12247	0.0033	2.5286	0.0003
C1QC	P02747	0.912956	0.0122	3.28752	0
C21orf91	Q9NYK6	-0.635316	0.0386	-1.48116	0.0192
C2orf88	Q9BSF0	-0.920298	0.0021	-1.44654	0.021
C3AR1	Q16581	3.93303	0	2.14241	0.0019
C9orf89	Q96LW7	0.877116	0.0158	1.24677	0.0758
CA14	Q9ULX7	-0.67992	0.0239	-1.71123	0.0082
CAD	P27708	0.492007	0.1807	1.08848	0.155
CALB1	P05937	-1.54835	0	-1.48116	0.0245
CALU	O43852	0.829038	0.0201	1.11763	0.1213
CAMK2N1	Q7Z7J9	-0.736966	0.0263	-1.20823	0.0489
CAMTA1	Q9Y6Y1	-0.5041	0.1989	-2.6878	0
CAPG	P40121	3.03314	0	3.89522	0
CARHSP1	Q9Y2V2	0.495388	0.1873	1.07265	0.1404
CAV1	Q03135	1.08052	0.0056	1.17044	0.0954
CCK	P06307	-0.901311	0.0067	-1.2567	0.0389
CCNG1	P51959	1.1161	0.0043	1.08515	0.1365
CD44	P16070	2.53065	0	2.09896	0.0027
CD53	P19397	1.89274	0.0001	2.8019	0
CD86	P42081	0.491699	0.1669	1.80476	0.0079
CDC42SE1	Q9NRR8	1.61904	0.0003	1.09322	0.1318
CDH10	Q9Y6N8	-0.529906	0.1158	-1.93126	0.0025
CDKN2C	P42773	0.554442	0.1283	1.07526	0.1363
CEND1	Q8N111	-0.615729	0.063	-2.01917	0.0016
CFH	P08603	1.47866	0.0008	1.01357	0.1909
CHD6	Q8TD26	-0.712173	0.0246	-0.943139	0.1127
CHGB	P05060	-0.914575	0.0041	-2.59597	0.0002
CHODL	Q9H9P2	-0.422752	0.1973	-4.53617	0
CHPT1	Q8WUD6	-0.669556	0.0294	-0.95009	0.1128
CHSY1	Q86X52	0.781737	0.0262	1.20308	0.0982
CIB2	O75838	-0.774725	0.0104	-1.35734	0.0263
CIT	O14578	-0.578198	0.0827	-0.908605	0.1276
CLASP2	O75122	-0.505943	0.1452	-0.963251	0.11
CLDN10	P78369	-1.91594	0	-2.55047	0.0002
CLEC7A	Q9BXN2	2.57337	0	3.44449	0
CLN5	O75503	0.525468	0.1444	1.4665	0.0314
CLSTN2	Q9H4D0	-0.495532	0.1816	-0.787866	0.1926
CMTM3	Q96MX0	1.65668	0.0002	1.82253	0.007
CNDP2	Q96KP4	0.916171	0.0114	1.78789	0.0085
CNIH4	Q9P003	0.63264	0.0708	1.71545	0.0123
CNTN1	Q12860	-0.535541	0.1475	-1.50349	0.021
COL12A1	Q99715	1.52947	0.0006	1.13192	0.1269
COL3A1	P02461	1.58756	0.0018	2.13376	0.0028
COL4A1	P02462	2.26306	0	2.27435	0.0012
COL5A2	P05997	1.19837	0.0043	1.96802	0.0051
CORO1C	Q9ULV4	0.616169	0.0878	1.54622	0.0239
COTL1	Q14019	0.737341	0.0353	1.75531	0.0104
CPOX	P36551	-0.508198	0.1391	-0.882571	0.1431
CRTAP	O75718	0.949572	0.01	1.36317	0.0518
CRYZL1	O95825	-0.641154	0.05	-1.3629	0.0267
CTGF	P29279	1.78115	0.0003	1.53536	0.0327
CTSB	P07858	0.933724	0.01	1.8307	0.0073
CTSD	P07339	0.760689	0.0311	1.58592	0.0217
CTSV	O60911	1.31081	0.0011	2.13616	0.0022
CTTNBP2NL	Q9P2B4	1.06191	0.0048	1.55154	0.0236
CTU2	Q2VPK5	0.500088	0.1599	1.05603	0.1654
CX3CL1	P78423	-0.660406	0.0511	-0.85022	0.177
CYHR1	Q6ZMK1	-0.582296	0.0869	-0.902389	0.1348
CYP1B1	Q16678	1.80066	0.0001	1.61207	0.0214
DAB2	P98082	2.32533	0	2.45652	0.0004
DACT3	Q96B18	-0.590962	0.0693	-1.51334	0.0175
DAP	P51397	1.23824	0.0019	1.64939	0.016
DBP	Q10586	-0.929885	0.0024	-0.933739	0.1137
DCN	P07585	2.10209	0.0001	1.32849	0.0646
DCUN1D4	Q92564	-0.575615	0.1006	-1.45285	0.0202
DDIT4	Q9NX09	-0.734083	0.0186	-0.866436	0.1749
DDOST	P39656	0.499374	0.1636	1.12473	0.1228
DDX21	Q9NR30	1.7592	0.0001	1.30521	0.0622
DGKB	Q9Y6T7	-1.12816	0.0006	-1.71596	0.0078
DGKG	P49619	-0.880179	0.004	-0.791108	0.1861
DIXDC1	Q155Q3	-0.525746	0.1352	-1.50881	0.0201
DLGAP1	O14490	-0.600555	0.0877	-1.74952	0.0068
DNAJC3	Q13217	0.776357	0.0278	1.3259	0.055
DNAJC6	O75061	-0.787368	0.0113	-2.30757	0.0003
DNM1	Q05193	-0.552791	0.1251	-1.93733	0.0021
DTYMK	P23919	0.562377	0.1144	1.28842	0.0622
DUSP6	Q16828	1.73357	0.0001	1.74127	0.0102
DYNLRB2	Q8TF09	-1.22668	0.0002	-0.845287	0.1685
EBF3	Q9H4W6	-1.53868	0	-1.72881	0.0094
EDEM1	Q92611	0.684908	0.0527	2.227	0.0012
EEF1D	P29692	0.604546	0.0809	1.0031	0.1852
EGR1	P18146	1.39764	0.0006	1.63385	0.0218
EHD4	Q9H223	1.25556	0.0018	1.36468	0.0474
EIF1AY	O14602	1.39506	0.0005	1.0943	0.136
EIF2S1	P05198	0.671203	0.0542	1.18034	0.0981
EIF3C	Q99613	0.479644	0.1776	0.991608	0.1934
EIF4A1	P60842	1.14542	0.0028	1.33805	0.0525
ELAVL1	Q15717	1.21524	0.0021	1.3062	0.0586
ELAVL2	Q12926	-0.625934	0.0528	-3.70463	0
ELK3	P41970	1.93765	0.0001	2.5473	0.0004
ELMOD1	Q8N336	-0.809701	0.0103	-3.64025	0
ELOVL2	Q9NXB9	-0.597933	0.0687	-1.56064	0.0242
EMP1	P54849	3.45407	0	3.22753	0
ENPP2	Q13822	-0.695489	0.0216	-0.964658	0.128
ERAP1	Q9NZ08	0.928579	0.0124	1.02006	0.1763
ERP44	Q9BS26	0.504163	0.1597	1.27071	0.066
ETS1	P14921	0.981268	0.0081	1.12334	0.1222
EXOSC8	Q96B26	0.529171	0.1322	0.998123	0.1934
EZH2	Q15910	0.916553	0.0117	1.43696	0.0346
EZR	P15311	2.1376	0	1.97959	0.0043
F13A1	P00488	3.33728	0	1.3867	0.0444
FA2H	Q7L5A8	-0.594443	0.066	-1.16101	0.0634
FADS1	O60427	-0.580353	0.0772	-0.903468	0.1298
FAIM2	Q9BWQ8	-0.520769	0.1635	-2.17723	0.0008
FAM120B	Q96EK7	-0.618384	0.0695	-1.33134	0.0314
FAM126B	Q8IXS8	-0.605157	0.0752	-1.94286	0.0017
FAM129B	Q96TA1	1.1375	0.0034	1.56628	0.0236
FAM131B	Q86XD5	-0.483985	0.1746	-0.868806	0.1429
FAM198B	Q6UWH4	1.68621	0.0001	2.25837	0.001
FAM69B	Q5VUD6	-0.557455	0.1252	-1.0807	0.0725
FAM96A	Q9H5X1	0.627233	0.071	1.29619	0.0593
FBL	P22087	0.850239	0.017	1.69546	0.0132
FBN1	P35555	1.49534	0.0006	2.64824	0.0002
FCER1G	P30273	1.6149	0.0003	2.00123	0.004
FGF12	P61328	-0.611535	0.063	-2.20889	0.0006
FGF13	Q92913	-1.0743	0.0008	-2.68409	0
FGF9	P31371	-0.632182	0.0559	-3.37034	0
FGL2	Q14314	1.1746	0.0045	1.52747	0.0288
FKBP5	Q13451	1.07464	0.0046	1.10575	0.1198
FN1	P02751	2.41649	0	2.67405	0.0002
FNBP1	Q96RU3	-0.512514	0.1534	-1.36179	0.026
FNDC3B	Q53EP0	1.2326	0.002	1.90816	0.0053
FOS	P01100	2.30833	0	2.14558	0.0021
FRMD5	Q7Z6J6	-0.533451	0.1265	-1.0625	0.0814
FRY	Q5TBA9	-0.673923	0.0404	-1.23718	0.0395
FXYD5	Q96DB9	2.14757	0.0001	2.68731	0.0002
GABRA2	P47869	-0.733843	0.0146	-2.39214	0.0002
GABRG1	Q8N1C3	-0.94536	0.0017	-1.36476	0.0315
GAD1	Q99259	-0.987074	0.0016	-1.75098	0.007
GADD45A	P24522	1.28398	0.0016	1.54087	0.0248
GCA	P28676	-0.682928	0.0305	-0.923304	0.1558
GCH1	P30793	1.32602	0.0011	1.53321	0.0262
GCNT2	Q8NFS9	2.15572	0	1.07656	0.1511
GDA	Q9Y2T3	1.19074	0.0025	2.68495	0.0002
GJA1	P17302	-0.988218	0.001	-1.49208	0.0182
GLIPR1	P48060	1.53017	0.0003	2.85876	0
GMFG	O60234	0.529171	0.1496	2.84042	0
GMPS	P49915	0.62068	0.0714	1.61056	0.0182
GNAI1	P63096	-0.821126	0.0067	-1.72547	0.0088
GNB1	P62873	0.874758	0.015	1.01064	0.1821
GNB2L1	P63244	0.886121	0.0136	1.18707	0.0953
GOT1	P17174	-0.522219	0.1573	-1.391	0.0238
GPD1	P21695	1.58217	0.0002	1.01257	0.1635
GPR37	O15354	-0.698295	0.021	-1.38345	0.0301
GPR85	P60893	-0.585973	0.0894	-1.39707	0.0288
GPRASP1	Q5JY77	-0.669097	0.046	-1.69572	0.0093
GPRC5B	Q9NZH0	-0.94203	0.0016	-2.23514	0.0005
GPX1	P07203	0.976877	0.0078	2.21465	0.0016
GRIA3	P42263	-0.589008	0.0919	-1.39365	0.0252
GRM3	Q14832	-1.12564	0.0006	-2.17592	0.0008
GUCY1B3	Q02153	-0.720707	0.0254	-1.98622	0.0019
GUSB	P08236	1.42385	0.0005	1.81787	0.0071
HAP1	P54257	-0.578629	0.0924	-0.904008	0.1376
HAPLN4	Q86UW8	-0.506968	0.1725	-2.58901	0.0002
HDAC1	Q13547	0.501516	0.1588	1.02453	0.1698
HDLBP	Q00341	0.837217	0.0187	1.04194	0.1655
HERC3	Q15034	-0.630171	0.0578	-1.68733	0.0093
HEY1	Q9Y5J3	-0.573252	0.1035	-1.1016	0.0709
HEY2	Q9UBP5	-0.773738	0.01	-0.924947	0.126
HHATL	Q9HCP6	-0.89459	0.0022	-2.07097	0.0011
HK2	P52789	1.62494	0.0003	1.59503	0.0216
HMGB2	P26583	1.06433	0.0068	2.86122	0
HN1	Q9UK76	0.575506	0.1037	1.57628	0.0201
HNRNPAB	Q99729	0.870976	0.0152	1.34931	0.0524
HNRNPF	P52597	1.00065	0.0069	1.29936	0.0621
HOXB5	P09067	-1.02093	0.0012	-1.11404	0.0603
HOXB6	P17509	-1.19067	0.0006	-1.2923	0.0366
HSPA1A	P08107	0.601221	0.1167	1.16446	0.0979
HSPA4L	O95757	-0.637334	0.0472	-1.59684	0.0139
HSPB1	P04792	4.13368	0	1.39715	0.045
HTR2C	P28335	-0.651314	0.051	-4.17919	0
ID4	P47928	-1.1181	0.0007	-1.72213	0.0093
IER3	P46695	1.7236	0.0001	2.50253	0.0005
IER5	Q5VY09	0.89243	0.0148	1.43574	0.0355
IER5L	Q5T953	1.02396	0.007	1.96934	0.0043
IFI30	P13284	2.25393	0	2.9472	0
IFI35	P80217	1.68581	0.0002	1.46702	0.033
IFITM2	Q01629	1.99295	0.0001	1.06537	0.1561
IL10RB	Q08334	1.29072	0.0016	1.41056	0.0395
IL13RA1	P78552	1.47197	0.0004	1.88577	0.0055
IL17RA	Q96F46	0.870976	0.0154	1.5945	0.02
IL33	O95760	1.36211	0.0008	3.29013	0
IMPDH2	P12268	0.790021	0.0243	1.15309	0.1046
INA	Q16352	-0.560005	0.1079	-3.67853	0
IPO5	O00410	0.918005	0.0114	1.15231	0.1035
IQGAP1	P46940	1.60843	0.0002	2.75114	0
ITGB1	P05556	1.15756	0.0028	1.6783	0.0139
ITGB2	P05107	2.12294	0	2.43744	0.0004
IWS1	Q96ST2	0.565987	0.1038	1.11803	0.1154
KCND2	Q9NZV8	-1.05649	0.0008	-1.8863	0.0037
KHDRBS3	O75525	-0.748069	0.0114	-0.973129	0.1111
KIAA0101	Q15004	1.63696	0.0003	4.36244	0
KIF3A	Q9Y496	-0.602526	0.0671	-0.955956	0.1167
KIFC2	Q96AC6	-0.639804	0.0569	-1.15361	0.0559
KLF6	Q99612	1.6783	0.0001	1.87869	0.0054
KLHL4	Q9C0H6	-0.637109	0.0373	-1.29018	0.0484
KLHL6	Q8WZ60	1.2163	0.0023	1.55748	0.0235
LAMC1	P11047	0.573762	0.1111	1.11503	0.1226
LAPTM5	Q13571	0.591009	0.0913	1.99556	0.004
LCP1	P13796	1.30958	0.0011	2.24863	0.0012
LDB2	O43679	-0.866436	0.0052	-1.16974	0.0515
LDHA	P00338	1.04838	0.0051	2.5556	0.0003
LDHB	P07195	-0.504509	0.1799	-1.6144	0.0112
LGALS1	P09382	1.9087	0.0001	2.06122	0.0028
LGALS3	P17931	4.54653	0	2.27408	0.0012
LGALS3BP	Q08380	0.872632	0.0182	1.8076	0.0096
LIG1	P18858	0.489748	0.1725	1.30819	0.0579
LIMA1	Q9UHB6	0.800496	0.0312	1.73453	0.0106
LITAF	Q99732	0.731531	0.0366	1.66257	0.0151
LMNA	P02545	1.35738	0.0011	2.08263	0.0028
LMNB1	P20700	0.564329	0.1121	2.44522	0.0005
LPAR6	P43657	0.656542	0.0565	1.33228	0.0574
LPXN	O60711	1.5429	0.0003	2.24501	0.0012
LRRC4C	Q9HCJ2	-0.565545	0.1013	-1.98108	0.0021
LRRC59	Q96AG4	0.687598	0.049	1.37923	0.0444
LRRFIP1	Q32MZ4	2.75619	0	3.67378	0
LSAMP	Q13449	-0.83908	0.0059	-2.37482	0.0002
LTBP1	Q14766	1.36412	0.0008	1.28137	0.082
LY86	O95711	1.12433	0.0034	1.94909	0.0046
LYN	P07948	1.31452	0.0011	2.37	0.0009
MAGEE1	Q9HCI5	-0.564905	0.1159	-2.46674	0.0001
MAGI1	Q96QZ7	-0.666118	0.0331	-1.25291	0.0409
MAGI2	Q86UL8	-0.555333	0.1208	-1.71738	0.0084
MAP2K3	P46734	0.922807	0.0113	1.7629	0.0098
MAPKAPK2	P49137	0.568421	0.1075	1.08488	0.1481
MAPRE1	Q15691	0.471135	0.1941	1.35806	0.0504
MAPT	P10636	-0.560643	0.0974	-1.91594	0.0028
MBD2	Q9UBB5	0.813689	0.0211	1.01557	0.1792
MCL1	Q07820	1.91659	0.0001	1.1896	0.0948
MDFIC	Q9P1T7	1.76371	0.0001	1.2731	0.07
MEMO1	Q9Y316	0.636915	0.0657	1.22608	0.0801
METRNL	Q641Q3	0.639788	0.0734	2.85559	0
MFSD1	Q9H3U5	0.552672	0.1274	2.15147	0.0018
MGAT2	Q10469	0.580435	0.099	1.3531	0.0522
MGP	P08493	1.53521	0.002	2.26475	0.001
MLEC	Q14165	0.797511	0.0243	1.15872	0.1032
MMD2	Q8IY49	-0.66246	0.032	-1.09203	0.0825
MRC1	P22897	1.91265	0.0001	3.60684	0
MSN	P26038	1.91073	0.0001	1.93682	0.005
MT1E	P04732	1.05262	0.0071	1.62522	0.0189
MYH9	P35579	1.45433	0.0003	1.35688	0.0523
MYO9B	Q13459	0.485736	0.1707	1.06888	0.1561
MYRIP	Q8NFW9	-0.591397	0.0737	-0.85022	0.157
MYT1L	Q9UL68	-0.807427	0.0134	-1.72499	0.0069
NALCN	Q8IZF0	-0.769059	0.0147	-1.4274	0.0226
NAP1L3	Q99457	-0.537634	0.1417	-2.59859	0.0002
NAP1L5	Q96NT1	-0.518701	0.1782	-2.34593	0.0002
NCKAP1L	P55160	0.890563	0.0144	1.77155	0.01
NDN	Q99608	-0.636212	0.0541	-1.85778	0.0047
NEK6	Q9HC98	1.64741	0.0002	1.53366	0.0261
NES	P48681	1.9728	0.0001	2.16633	0.0017
NFKBIA	P25963	0.961697	0.0089	1.15173	0.1167
NFKBIE	O00221	0.771209	0.029	1.16697	0.1046
NHP2	Q9NX24	1.18922	0.0024	1.5911	0.0194
NINJ1	Q92982	0.512985	0.1509	2.52792	0.0003
NIP7	Q9Y221	0.702835	0.0431	1.04886	0.1693
NIPA2	Q8N8Q9	0.537147	0.1252	1.4471	0.0365
NIPSNAP3B	Q9BS92	0.523662	0.1404	1.77298	0.0091
NLGN1	Q8N2Q7	-0.650861	0.0475	-1.061	0.0745
NLN	Q9BYT8	1.3497	0.001	1.3794	0.0486
NME2	P22392	0.889941	0.0134	1.15322	0.1088
NNAT	Q16517	-0.958196	0.0021	-1.5649	0.0127
NOP58	Q9Y2X3	0.941031	0.0098	1.22045	0.0805
NPTX1	Q15818	-0.694088	0.0436	-2.81909	0
NR3C2	P08235	-0.57025	0.1015	-1.21793	0.0436
NRIP3	Q9NQ35	-0.545403	0.1135	-0.971714	0.1026
NSF	P46459	-0.537843	0.1428	-2.41427	0.0003
NT5E	P21589	1.1113	0.0051	1.59154	0.0216
NTM	Q9P121	-0.859614	0.0053	-2.57519	0.0002
NTRK2	Q16620	-0.808185	0.0104	-2.6144	0.0002
NUDT11	Q96G61	-0.643405	0.0535	-1.58381	0.0154
NUP205	Q92621	0.514905	0.1426	1.67731	0.0137
NXPH1	P58417	-0.911587	0.0021	-1.89218	0.0033
OLFML1	Q6UWY5	-1.15232	0.0006	-1.87356	0.0031
OMG	P23515	-0.851261	0.0048	-1.64205	0.0114
OPALIN	Q96PE5	-0.493906	0.1744	-1.2049	0.0564
OPCML	Q14982	-0.540568	0.1297	-0.853605	0.1771
OSTC	Q9NRP0	0.610795	0.0804	1.11157	0.1226
OSTF1	Q92882	0.821057	0.0201	1.64814	0.0158
P4HB	P07237	0.849038	0.0172	1.31916	0.0573
PA2G4	Q9UQ80	0.866394	0.0157	1.11603	0.1189
PABPC4	Q13310	0.561595	0.1104	1.78128	0.0088
PADI2	Q9Y2J8	-1.04662	0.0006	-0.95288	0.1109
PAMR1	Q6UXH9	-0.927688	0.0022	-1.16521	0.0705
PANK1	Q8TE04	-0.731206	0.018	-1.37744	0.0246
PBX3	P40426	-0.657673	0.0358	-1.12973	0.0688
PCDH20	Q8N6Y1	-0.654717	0.0587	-0.907522	0.1301
PCDH7	O60245	-0.790359	0.0121	-2.10718	0.0009
PCDH8	O95206	-1.43518	0	-1.62415	0.0116
PCDH9	Q9HC56	-0.611755	0.0587	-1.49452	0.021
PCNA	P12004	0.905967	0.0124	1.43643	0.0356
PCP4	P48539	-0.537634	0.1485	-2.2856	0.0003
PCSK1N	Q9UHG2	-0.511279	0.1881	-1.72213	0.0083
PDE3B	Q13370	0.656268	0.058	1.15069	0.1044
PDIA6	Q15084	0.871292	0.015	1.05068	0.1534
PDPN	Q86YL7	2.412	0	1.21847	0.0866
PDS5B	Q9NTI5	-0.701342	0.0326	-0.97852	0.1031
PEG3	Q9GZU2	-0.757306	0.0161	-1.59684	0.0136
PF4	P02776	2.85927	0	2.72437	0
PFN1	P07737	1.01307	0.0066	1.57802	0.0213
PGM2L1	Q6PCE3	-0.653355	0.0461	-1.50471	0.0162
PHGDH	O43175	-0.691756	0.0218	-0.864334	0.1704
PHLPP1	O60346	-0.576691	0.0804	-0.993666	0.1074
PJA2	O43164	-0.673233	0.0383	-1.29477	0.0344
PLCB1	Q9NQ66	-0.77152	0.0131	-1.12973	0.0651
PLCB4	Q15147	-0.694788	0.0325	-1.31007	0.0323
PLEKHH1	Q9ULM0	-0.808437	0.0057	-1.40507	0.0267
PLEKHO1	Q53GL0	0.993711	0.0077	1.18098	0.0962
PLK4	O00444	0.477056	0.1954	1.96794	0.004
PLS1	Q14651	-0.860923	0.0041	-1.07006	0.0806
PLXNB2	O15031	0.647361	0.0645	1.45828	0.0338
PNMAL2	Q9ULN7	-0.818579	0.0103	-3.04573	0
PNO1	Q9NRX1	0.545277	0.1199	1.04761	0.1592
POR	P16435	0.611456	0.0802	1.63283	0.0177
PPAPDC1B	Q8NEB5	0.787265	0.0256	1.43707	0.0367
PPFIBP1	Q86W92	0.555424	0.1234	1.00691	0.1891
PPM1K	Q8N3J5	-0.680613	0.0305	-0.853605	0.1611
PPP1R14B	Q96C90	1.45948	0.0003	2.20564	0.0016
PPP1R15A	O75807	0.853916	0.0178	1.03752	0.1798
PPP1R3C	Q9UQK1	-0.521391	0.145	-1.41312	0.0254
PPP2R1B	P30154	0.786345	0.0257	1.18948	0.0905
PPP2R2B	Q00005	-0.537634	0.1325	-1.18442	0.0541
PREPL	Q4J6C6	-0.520149	0.1593	-1.25154	0.041
PRKACB	P22694	-0.613079	0.0695	-0.937326	0.1196
PRKCDBP	Q969G5	0.856707	0.0176	1.8892	0.0054
PRKCE	Q02156	-0.635764	0.0648	-1.71359	0.0074
PROM1	O43490	-0.482775	0.1971	-0.875672	0.145
PROS1	P07225	1.79102	0.0001	1.30574	0.0608
PRSS23	O95084	2.30679	0	1.59603	0.02
PSIP1	O75475	-0.503691	0.1814	-1.03949	0.0839
PSMB10	P40306	0.508327	0.1505	1.56194	0.0226
PSME1	Q06323	0.481506	0.1892	1.39977	0.0421
PSME2	Q9UL46	0.654802	0.0652	1.1818	0.0965
PTBP1	P26599	1.32175	0.0011	1.67455	0.0141
PTGFRN	Q9P2B2	0.880568	0.0149	1.31034	0.0594
PTGR1	Q14914	0.885496	0.0205	1.32377	0.0535
PTPN12	Q05209	0.968644	0.0081	1.27673	0.066
PTPN2	P17706	0.715454	0.0398	1.35693	0.0484
PTPRC	P08575	1.55282	0.0003	2.74797	0
PTTG1IP	P53801	1.25942	0.0016	1.057	0.1639
PXN	P49023	0.717561	0.0402	1.61282	0.0187
PYCARD	Q9ULZ3	2.40169	0	2.51987	0.0004
RAB3A	P20336	-0.582512	0.0936	-3.18442	0
RAB9B	Q9NP90	-0.769059	0.014	-1.93071	0.0026
RAC2	P15153	0.714048	0.0434	2.55667	0.0003
RAI14	Q9P0K7	2.00263	0.0001	1.37484	0.0461
RALB	P11234	0.83463	0.0183	1.06667	0.1522
RAN	P62826	0.474462	0.1834	1.01778	0.1763
RAP1B	P61224	1.07519	0.0044	1.40817	0.0418
RAP2B	P61225	0.702569	0.0483	1.76922	0.0092
RAPGEF5	Q92565	-0.720707	0.0179	-0.882837	0.1397
RARS	P54136	0.536948	0.1252	1.00533	0.1861
RBBP8	Q99708	0.550507	0.135	1.18536	0.0942
RBM3	P98179	1.54151	0.0003	2.81566	0
RBMS1	P29558	1.00935	0.0069	1.60545	0.02
RDH10	Q8IZV5	1.67902	0.0001	1.18434	0.1022
RESP18	Q5W5W9	-0.740577	0.0211	-1.02327	0.1181
REXO2	Q9Y3B8	0.617204	0.0794	1.3527	0.0478
RFX4	Q33E94	-0.751222	0.0114	-1.06431	0.0964
RHOC	P08134	1.56745	0.0002	1.42148	0.0386
RIT2	Q99578	-0.971148	0.0014	-1.8329	0.004
RLBP1	P12271	-1.0508	0.0006	-1.23107	0.0501
RND2	P52198	-0.599681	0.0741	-1.46674	0.0205
RPL10A	P62906	0.607295	0.0807	1.42905	0.0355
RPL15	P61313	0.548042	0.1188	1.13731	0.1132
RPL18	Q07020	0.934101	0.0103	1.34369	0.0524
RPL22	P35268	0.641639	0.0649	0.997762	0.1934
RPLP0	P05388	0.950767	0.0091	1.31591	0.0574
RPSA	P08865	0.712376	0.0412	1.52947	0.0252
RRAS2	P62070	1.91096	0.0001	1.32947	0.0536
RUNDC3B	Q96NL0	-0.632629	0.0605	-1.79336	0.0052
RUNX1T1	Q06455	-0.998846	0.0015	-1.45364	0.0201
S100A10	P60903	1.7219	0.0001	1.80356	0.0076
S100A11	P31949	2.81342	0	3.70288	0
S100A4	P26447	3.08049	0	1.20301	0.095
S100A6	P06703	2.60822	0	2.54555	0.0003
SALL2	Q9Y467	-0.541198	0.1306	-1.03062	0.0788
SAR1A	Q9NR31	0.919683	0.0115	1.0968	0.1278
SASH3	O75995	0.615887	0.0866	1.47332	0.0308
SAT1	P21673	0.727006	0.0386	2.13366	0.0022
SATB1	Q01826	-0.644307	0.0547	-1.0221	0.0924
SDF2L1	Q9HCN8	1.33256	0.0011	1.60706	0.0186
SEC11A	P67812	0.615699	0.0769	1.30492	0.0604
SEC13	P55735	0.480369	0.1886	1.33668	0.0525
SEC24D	O94855	1.18206	0.0027	1.20214	0.0889
SEC61A1	P61619	1.30106	0.0012	1.56857	0.0216
SEC61B	P60468	0.917546	0.0117	1.90281	0.0054
SEMA5A	Q13591	-0.571322	0.0924	-1.27299	0.0393
SERP1	Q9Y6X1	0.987175	0.0075	1.33999	0.0534
SERPINI1	Q99574	-0.605596	0.0643	-2.662	0
SF3B3	Q15393	0.472904	0.1891	1.0425	0.163
SGK1	O00141	1.36692	0.0011	1.6025	0.0181
SGPL1	O95470	1.35834	0.0008	2.31947	0.001
SH3BGRL3	Q9H299	0.554343	0.1166	1.49488	0.0283
SHISA5	Q8N114	1.03879	0.0058	1.0655	0.1595
SHROOM2	Q13796	-0.774725	0.0141	-1.31545	0.0315
SKAP2	O75563	1.06791	0.0045	1.62424	0.0177
SLC10A3	P09131	0.609093	0.088	1.11383	0.1227
SLC12A5	Q9H2X9	-0.594879	0.0936	-2.89325	0
SLC17A6	Q9P2U8	-0.757306	0.0145	-2.26951	0.0003
SLC22A17	Q8WUG5	-0.626157	0.063	-1.57347	0.015
SLC24A3	Q9HC58	-0.643405	0.059	-1.99597	0.0018
SLC25A24	Q6NUK1	2.14189	0	2.10219	0.0026
SLC2A13	Q96QE2	-0.905359	0.0051	-0.914032	0.1317
SLC30A7	Q8NEW0	1.19118	0.0025	1.59927	0.0195
SLC31A1	O15431	0.703898	0.0432	1.86068	0.0059
SLC38A1	Q9H2H9	-0.585107	0.0782	-0.852563	0.1644
SLC39A1	Q9NY26	1.31863	0.0011	1.27035	0.073
SLC39A8	Q9C0K1	0.608242	0.0845	2.36776	0.0008
SLC4A4	Q9Y6R1	-0.558942	0.1058	-1.81655	0.0063
SLC6A1	P30531	-0.993953	0.001	-2.15264	0.001
SLC6A15	Q9H2J7	-0.697125	0.0272	-3.18968	0
SLC6A6	P31641	0.583134	0.1039	1.72796	0.0107
SLC6A9	P48067	-0.5664	0.0857	-1.66703	0.0103
SLCO1C1	Q9NYB5	-0.660178	0.04	-1.93126	0.0029
SLITRK1	Q96PX8	-0.680613	0.0358	-2.64656	0.0002
SMARCA2	P51531	-0.562985	0.1029	-0.95316	0.1103
SNAP23	O00161	0.865444	0.016	1.25465	0.0749
SNCA	P37840	-0.987932	0.0016	-1.26188	0.0395
SNRPB	P14678	0.514299	0.1429	1.41045	0.0407
SNRPG	P62308	0.542704	0.125	1.41943	0.0396
SNX7	Q9UNH6	0.53834	0.1291	1.55395	0.0219
SOAT1	P35610	1.16266	0.0028	2.70164	0.0002
SORT1	Q99523	-0.586623	0.0777	-0.957916	0.1138
SPARCL1	Q14515	-0.511896	0.1758	-2.39289	0.0002
SPOCK2	Q92563	-0.588574	0.0904	-2.27369	0.0005
SPOCK3	Q9BQ16	-1.11622	0.0007	-2.96691	0
SPTLC2	O15270	0.482539	0.1834	1.03429	0.1621
SRA1	Q9HD15	0.518535	0.1487	1.04264	0.162
SRM	P19623	0.772561	0.0289	1.22355	0.0834
SRXN1	Q9BYN0	1.20721	0.0022	1.48176	0.0286
SSR1	P43307	0.604546	0.0837	1.50309	0.0278
SSR4	P51571	0.734655	0.0361	1.40261	0.0408
SST	P61278	-1.21759	0.0005	-1.71028	0.0092
ST8SIA3	O43173	-0.622376	0.0786	-1.1769	0.0489
STAU2	Q9NUL3	-0.592484	0.0832	-2.50717	0.0002
STEAP2	Q8NFT2	-0.64679	0.0432	-1.08865	0.0718
STT3B	Q8TCJ2	0.9151	0.0113	1.36003	0.0475
SURF4	O15260	0.906121	0.0129	1.37028	0.0485
SYNCRIP	O60506	0.744592	0.0371	1.30609	0.0587
SYNPR	Q8TBG9	-1.35255	0.0002	-1.87091	0.0042
SYT1	P21579	-1.23277	0.0006	-0.889503	0.1302
TAF10	Q12962	0.488618	0.1749	1.07245	0.1466
TAGLN3	Q9UI15	-0.71241	0.0229	-2.03327	0.0016
TBRG1	Q3YBR2	0.557189	0.1157	1.43504	0.0342
TCEAL1	Q15170	-0.831358	0.0059	-1.31653	0.0332
TCEB3	Q14241	1.09505	0.0046	1.2356	0.0798
TECR	Q9NZ01	-0.645209	0.0483	-1.12973	0.0602
TGFBI	Q15582	3.45716	0	2.54293	0.0003
TGM2	P21980	2.66891	0	2.30185	0.001
THBD	P07204	2.46994	0	2.11527	0.0026
THBS2	P35442	2.16147	0	2.28771	0.001
THRSP	Q92748	-1.4112	0	-2.11029	0.0007
THSD7A	Q9UPZ6	-0.578844	0.0861	-1.04662	0.0793
TLCD1	Q96CP7	-1.26569	0	-1.19429	0.0476
TLN1	Q9Y490	0.842939	0.018	1.31412	0.0591
TM4SF1	P30408	3.81544	0	1.37351	0.0472
TM7SF2	O76062	-0.538471	0.131	-1.04275	0.0866
TMED9	Q9BVK6	0.529671	0.1339	1.09903	0.1279
TMEFF1	Q8IYR6	-1.07006	0.0006	-1.26916	0.0419
TMEM123	Q8N131	0.606347	0.0817	1.55827	0.024
TMEM130	Q8N3G9	-0.744439	0.0188	-2.26604	0.0005
TMEM150C	B9EJG8	-0.55703	0.1175	-2.4572	0.0003
TMEM176A	Q96HP8	1.725	0.0001	1.12287	0.1321
TMEM176B	Q3YBM2	0.820077	0.0204	1.0545	0.1656
TMEM179B	Q7Z7N9	0.610133	0.0842	1.36882	0.0485
TMEM229A	B2RXF0	-0.663831	0.0324	-2.53366	0.0002
TMEM35	Q53FP2	-0.636661	0.0588	-2.08314	0.0011
TMEM43	Q9BTV4	0.859334	0.0164	1.32487	0.0569
TMEM47	Q9BQJ4	-0.619936	0.0544	-1.6206	0.0136
TMEM59L	Q9UK28	-0.577121	0.0977	-1.75341	0.0068
TMOD3	Q9NYL9	1.10722	0.0043	1.3034	0.0613
TNFAIP8	O95379	0.767231	0.0312	1.29319	0.0672
TNFRSF12A	Q9NP84	2.76825	0	2.28431	0.0011
TNFRSF1A	P19438	1.97288	0.0001	1.96868	0.0043
TP53BP2	Q13625	-0.616392	0.0541	-1.48681	0.0185
TRAM1	Q15629	0.829362	0.0205	1.18472	0.0953
TRIM25	Q14258	0.951066	0.0101	1.6832	0.0139
TSPAN7	P41732	-0.682001	0.0306	-1.48277	0.0198
TSPO	P30536	2.56716	0	2.72137	0.0002
TSPYL1	Q9H0U9	-0.757062	0.0142	-0.943694	0.1166
TSPYL4	Q9UJ04	-0.610213	0.0765	-2.60121	0.0002
TST	Q16762	-0.815275	0.0062	-1.52741	0.0174
TTC3	P53804	-0.661319	0.0426	-1.29407	0.034
TTLL7	Q6ZT98	-0.688729	0.0279	-1.72023	0.0078
TTYH1	Q9H313	-0.56918	0.0836	-2.53282	0.0002
TUBB	P07437	1.03393	0.0059	2.09714	0.0026
TWF1	Q12792	0.627233	0.0708	1.24294	0.0739
TXN	P10599	0.871449	0.0154	1.21531	0.0847
TYROBP	O43914	1.24993	0.0018	2.08059	0.0032
UAP1L1	Q3KQV9	0.56179	0.1219	1.23444	0.0815
UGDH	O60701	0.485324	0.1735	1.04439	0.1562
UGT8	Q16880	-0.923304	0.0016	-1.32518	0.0394
USP24	Q9UPU5	1.0077	0.0069	1.05873	0.1474
USP29	Q9HBJ7	-0.90996	0.004	-1.88683	0.0033
USP33	Q8TEY7	-0.50943	0.1722	-0.989077	0.0955
VAMP8	Q9BV40	0.819178	0.0233	1.26951	0.0718
VASP	P50552	0.969749	0.0081	1.89165	0.0058
VAT1	Q99536	0.530271	0.1471	1.92535	0.0051
VCAN	P13611	0.745366	0.0354	1.90339	0.0051
VGF	O15240	1.59158	0.0002	2.33894	0.0008
VIM	P08670	2.97205	0	1.89542	0.0053
VSNL1	P62760	-1.07036	0.0006	-3.90401	0
WDR1	O75083	1.00123	0.0073	1.0309	0.1644
YBX1	P67809	0.905197	0.0125	1.30439	0.0574
ZC3H6	P61129	-0.7413	0.0341	-1.13765	0.0635
ZCCHC12	Q6PEW1	-1.0499	0.001	-1.58035	0.0148
ZWILCH	Q9H900	0.66612	0.0585	1.88131	0.0054
ZYX	Q15942	0.562768	0.1076	1.05005	0.1698
GPM6A	P51674	-0.91376	0.0036	-2.31833	0.0003
NRXN1	Q9ULB1	-0.769797	0.0136	-1.81858	0.0055
GDAP1	Q8TB36	-0.675535	0.032	-3.32482	0
GLRB	P48167	-0.642955	0.0463	-2.64928	0
ATP1A3	P13637	-0.591397	0.0788	-2.83753	0
RTN1	Q16799	-0.582944	0.1014	-1.46116	0.0215
FEZ1	Q99689	-0.57497	0.0819	-1.7617	0.0068
VAMP2	P63027	-0.544771	0.1318	-0.859876	0.1546
ATP1B1	P05026	-0.532825	0.1423	-1.50717	0.0158
DCTPP1	Q9H773	0.487692	0.1815	1.55189	0.023
SMC2	O95347	0.613815	0.0817	1.80719	0.0077
SMC4	Q9NTJ3	0.736994	0.0357	1.92315	0.0051
KPNA2	P52292	0.754374	0.0301	2.30176	0.001
CENPK	Q9BS16	0.796515	0.0246	1.84177	0.0066
MCM4	P33991	0.85814	0.0164	2.49723	0.0003
HSD3B7	Q9H2F3	1.2532	0.0018	1.20877	0.0904
TRIP13	Q15645	1.57928	0.0002	2.06129	0.003
