# Supplementary material for: E2F4 Promotes Neuronal Regeneration and Functional Recovery after Spinal Cord Injury in Zebrafish
Source: Front Pharmacol. 2016 May 9;7:119. doi: 10.3389/fphar.2016.00119 (PMC4860404; doi:10.3389/fphar.2016.00119)
Supplement: Table S2 — DEGs in each SCI model and the overlap at 3 dpi. S2-1, DEGs in mouse SCI at 3 dpi; S2-2, DEGs in rat SCI at 3 dpi; S2-3, DEGs in zebrafish SCI at 3 dpi; S2-4, DEGs common among mouse, rat, and zebrafish SCI at 3 dpi; S2-5, DEGs showing opposite differential expression between zebrafish and mouse/rat SCI at 3 dpi; S2-6, DEGs unique in zebrafish SCI at 3 dpi; S2-7, DEGs unique in mouse and rat SCI at 3 dpi; S2-8, DEGs specific for zebrafish SCI at 3 dpi; S2-9, DEGs specific for mouse/rat SCI at 3 dpi. [file Table2.XLSX]

## Sheet: M DEG
Table S2-1 DEG in mouse SCI at 3 dpi
probe ID	Mm symbol	Hs symbol	SwissProt	log(SCI/sham) M	FDR M
1434719_at	A2m	A2M	P01023	1.2806	0.0203
1438782_at	Cntn4	AAK1	Q2M2I8	-1.19133	0.0032
1434528_at	Aard	AARD	Q4LEZ3	-0.734803	0.1544
1428742_at	Fbxo45	ABAT	P80404	-0.712882	0.1422
1421840_at	Abca1	ABCA1	O95477	2.15484	0.0015
1419758_at	Abcb1a	ABCB1	P08183	1.19447	0.0266
1443870_at	Abcc4	ABCC4	O15439	1.34857	0.0129
1435752_s_at	Abcc9	ABCC9	O60706	0.675545	0.1759
1422906_at	Abcg2	ABCG2	Q9UNQ0	1.01593	0.0488
1424437_s_at	Abcg4	ABCG4	Q9H172	-1.00636	0.0176
1435653_at	Abhd2	ABHD2	P08910	0.665938	0.1839
1417946_at	Abhd3	ABHD3	Q8WU67	-0.707218	0.1923
1416863_at	Abhd8	ABHD8	Q96I13	-0.786373	0.0883
1451355_at	Acer2	ACER2	Q5QJU3	1.18008	0.038
1429520_a_at	Acer3	ACER3	Q9NUN7	0.857424	0.0842
1422635_at	Ache	ACHE	P22303	-0.911316	0.043
1425326_at	Acly	ACLY	P53396	-0.811979	0.0905
1428387_at	Acsl3	ACSL3	O95573	-1.85413	0
1457867_at	Sgpp2	ACSL5	Q9ULC5	-1.52866	0
1437031_at	Acsl6	ACSL6	Q9UKU0	-0.897275	0.0541
1422479_at	Acss2	ACSS2	Q9NR19	-1.12092	0.0062
1416454_s_at	Acta2	ACTA2	P62736	2.27337	0.001
1428585_at	Actn1	ACTN1	P12814	1.61433	0.0056
1423449_a_at	Actn4	ACTN4	O43707	0.938474	0.065
1435788_at	Actr10	ACTR10	Q9NZ32	-1.05799	0.0117
1435605_at	Actr3b	ACTR3B	Q9P1U1	-0.783887	0.0881
1417125_at	Ahcy	ACVR1C	Q8NER5	0.823179	0.1048
1435825_at	Acvrl1	ACVRL1	P37023	0.775598	0.1394
1428103_at	Adam10	ADAM10	O14672	0.731878	0.1368
1421172_at	Adam12	ADAM12	O43184	1.47918	0.0095
1421858_at	Adam17	ADAM17	P78536	0.853676	0.0922
1435293_at	Adam22	ADAM22	Q9P0K1	-0.721183	0.1737
1423378_at	Adam23	ADAM23	O75077	-0.878056	0.0522
1416094_at	Adam9	ADAM9	Q13443	1.08739	0.0354
1450716_at	Adamts1	ADAMTS1	Q9UHI8	1.81057	0.0031
1422561_at	Adamts5	ADAMTS5	Q9UNA0	1.37095	0.015
1430352_at	Adamts9	ADAMTS9	Q9P2N4	0.860287	0.0955
1425639_at	Adap2	ADAP2	Q9NPF8	1.63664	0.0055
1458112_at	Adarb2	ADARB2	Q9NS39	-0.813753	0.0233
1455462_at	Adcy2	ADCY2	Q08462	-0.787617	0.0888
1455296_at	Adcy5	ADCY5	O95622	-0.72738	0.1421
1450065_at	Adcy7	ADCY7	P51828	0.771379	0.1167
1449620_s_at	Adcy9	ADCY9	O60503	-0.687335	0.1799
1431076_at	Add2	ADD2	P35612	-0.734083	0.1538
1424312_at	Adipor1	ADIPOR1	Q96A54	0.787098	0.16
1434329_s_at	Adipor2	ADIPOR2	Q86V24	0.772561	0.1396
1451992_at	Adrbk1	ADRBK1	P25098	0.770871	0.1283
1422514_at	Aebp1	AEBP1	Q8IUX7	0.726134	0.1784
1436870_s_at	Afap1l2	AFAP1L2	Q8N4X5	1.40866	0.0123
1418135_at	Aff1	AFF1	P51825	0.983897	0.0526
1433939_at	Aff3	AFF3	P51826	-0.829306	0.0853
1434665_at	Aga	AGA	P20933	0.688762	0.165
1453257_at	Agpat5	AGPAT5	Q9NUQ2	0.810237	0.1021
1425576_at	Ahcyl1	AHCYL1	O43865	-0.914847	0.0424
1439083_at	Ahi1	AHI1	Q8N157	-1.09265	0.0041
1452217_at	Ahnak	AHNAK	Q09666	2.27486	0.001
1422631_at	Ahr	AHR	P35869	1.1839	0.0255
1418204_s_at	Aif1	AIF1	P55008	1.77294	0.005
1451287_s_at	Aif1l	AIF1L	Q9BQI0	-0.810207	0.0854
1434742_s_at	Aifm3	AIFM3	Q96NN9	-0.879383	0.0588
1456197_x_at	Ajap1	AJAP1	Q9UKB5	-0.683159	0.1831
1448450_at	Ak2	AK2	P54819	0.7612	0.1221
1421830_at	Ak4	AK4	P27144	-0.845028	0.0757
1457032_at	Ak5	AK5	Q9Y6K8	-0.955396	0.0278
1443923_at	Akap13	AKAP13	Q12802	1.0916	0.0368
1436142_at	Akap5	AKAP5	P24588	-1.36699	0.0001
1456590_x_at	Akr1b3	AKR1B1	P15121	0.653243	0.1849
1448894_at	Akr1b8	AKR1B10	O60218	3.2358	0
1436119_at	Aldh1l2	ALDH1L2	Q3SY69	1.09457	0.0421
1453065_at	Aldh5a1	ALDH5A1	P51649	-0.911044	0.0508
1424714_at	Aldoc	ALDOC	P09972	-0.719044	0.1736
1424160_at	Alg5	ALG5	Q9Y673	0.668664	0.187
1452016_at	Alox5ap	ALOX5AP	P20292	2.98098	0.0001
1451440_at	Chodl	AMDHD2	Q9Y303	-1.4024	0
1428785_at	Amotl1	AMOTL1	Q8IY63	0.815903	0.1078
1438941_x_at	Ampd2	AMPD2	Q01433	-0.735043	0.1612
1422573_at	Ampd3	AMPD3	Q01432	1.52431	0.008
1427044_a_at	Amph	AMPH	P49418	-0.925495	0.0341
1417765_a_at	Amy1	AMY1A	P04745	-0.653128	0.1075
1415680_at	Anapc1	ANAPC1	Q9H1A4	0.701771	0.1615
1438937_x_at	Ang	ANG	P03950	1.94216	0.0025
1436610_at	Ankrd12	ANKRD12	Q6UB98	-0.734563	0.1264
1460428_at	Ankrd13a	ANKRD13A	Q8IZ07	0.784085	0.1195
1447738_s_at	Ankrd13d	ANKRD13D	Q6ZTN6	-0.728574	0.1438
1434630_at	Ankrd28	ANKRD28	O15084	0.658646	0.1924
1438756_at	Ankrd29	ANKRD29	Q8N6D5	-1.00433	0.0199
1435307_at	Ankrd34b	ANKRD34B	A5PLL1	-1.47193	0
1450227_at	Ankrd6	ANKRD6	Q9Y2G4	-0.956796	0.0323
1457990_at	Anks1b	ANKS1B	Q7Z6G8	-0.966348	0.0352
1439648_at	Anln	ANLN	Q9NQW6	-0.730009	0.1271
1455392_at	Prr18	ANO4	Q32M45	-0.876996	0.0579
1455308_at	Ano6	ANO6	Q4KMQ2	1.48646	0.0089
1417082_at	Anp32b	ANP32B	Q92688	0.652418	0.1887
1420592_a_at	Anp32e	ANP32E	Q9BTT0	1.31051	0.0154
1448213_at	Anxa1	ANXA1	P04083	2.22373	0.0011
1418468_at	Anxa11	ANXA11	P50995	0.652601	0.1992
1419091_a_at	Anxa2	ANXA2	P07355	2.38841	0.0006
1460330_at	Anxa3	ANXA3	P12429	3.13986	0.0002
1421223_a_at	Anxa4	ANXA4	P09525	1.75232	0.0044
1416138_at	Anxa7	ANXA7	P20073	1.04628	0.0422
1460036_at	Ap1s2	AP1S2	P56377	1.00259	0.0488
1452870_at	Apaf1	APAF1	O14727	0.982656	0.0511
1433748_at	Zdhhc18	APCDD1	Q8J025	0.867501	0.0837
1438651_a_at	Aplnr	APLNR	P35414	-0.899157	0.0468
1416134_at	Aplp1	APLP1	P51693	-0.70275	0.1623
1432344_a_at	Aplp2	APLP2	Q06481	-0.79011	0.0879
1444564_at	Apod	APOD	P05090	2.14143	0.0013
1418384_at	Apool	APOOL	Q6UXV4	0.727964	0.1398
1451703_s_at	Aprt	APRT	P07741	1.40103	0.0109
1455647_at	Ar	AR	P10275	-1.16553	0.0031
1428607_at	Araf	ARAF	P10398	-1.02239	0.0132
1419833_s_at	Arap3	ARAP3	Q8WWN8	1.37345	0.0128
1418822_a_at	Arf6	ARF6	P62330	0.905967	0.0715
1438434_at	Arhgap11a	ARHGAP11A	Q6P4F7	1.46341	0.0095
1451526_at	Arhgap12	ARHGAP12	Q8IWW6	-0.913216	0.0359
1426623_a_at	Arhgap17	ARHGAP17	Q68EM7	0.711671	0.1486
1426952_at	Arhgap18	ARHGAP18	Q8N392	0.797428	0.1098
1429918_at	Arhgap20	ARHGAP20	Q9P2F6	-0.851782	0.0546
1437072_at	Arhgap25	ARHGAP25	P42331	1.9138	0.0023
1454745_at	Arhgap29	ARHGAP29	Q52LW3	1.26933	0.0234
1436171_at	Arhgap30	ARHGAP30	Q7Z6I6	1.97666	0.002
1455164_at	Arhgap31	ARHGAP31	Q2M1Z3	0.983167	0.0518
1417704_a_at	Arhgap6	ARHGAP6	O43182	-0.791358	0.0667
1451168_a_at	Arhgdia	ARHGDIA	P52565	0.680054	0.1689
1448660_at	Arhgdig	ARHGDIG	Q99819	-0.803141	0.0865
1435033_at	Arhgef4	ARHGEF4	Q9NR80	-0.858829	0.0682
1424482_at	Arhgef7	ARHGEF7	Q14155	-0.929885	0.0331
1435974_at	Arhgef9	ARHGEF9	O43307	-0.96917	0.0232
1434951_at	Armc8	ARMC8	Q8IUR7	-0.896737	0.0555
1416226_at	Arpc1b	ARPC1B	O15143	2.74099	0.0001
1437148_at	Arpc2	ARPC2	O15144	0.685447	0.163
1448279_at	Arpc3	ARPC3	O15145	0.799833	0.108
1448129_at	Arpc5	ARPC5	O15511	0.919912	0.0666
1419028_at	Arpp21	ARPP21	Q9UBL0	-0.907793	0.0371
1426818_at	Arrdc4	ARRDC4	Q8NCT1	0.848798	0.0935
1452277_at	Arsg	ARSG	Q96EG1	-0.726902	0.1353
1416735_at	Asah1	ASAH1	Q13510	0.746571	0.1273
1450726_at	Asah2	ASAH2	Q9NR71	-0.947584	0.0332
1419401_at	Asb13	ASB13	Q8WXK3	-0.933739	0.0332
1430656_a_at	Asnsd1	ASNSD1	Q9NWL6	0.663208	0.1775
1436455_at	Asph	ASPH	Q12797	-1.18246	0.0038
1435077_at	Asxl1	ASXL1	Q8IXJ9	0.691623	0.1946
1435892_at	Asxl3	ASXL3	Q9C0F0	-0.649729	0.1298
1417555_at	Atad1	ATAD1	Q8NBU5	-0.830332	0.0742
1436174_at	Atad2	ATAD2	Q6PL18	1.31034	0.0158
1434466_at	Atcay	ATCAY	Q86WG3	-0.986502	0.0196
1417296_at	Atf1	ATF1	P18846	0.932968	0.0648
1425927_a_at	Atf5	ATF5	Q9Y2D1	0.756084	0.1419
1449192_at	Atf7ip	ATF7IP	Q6VMQ6	0.766553	0.1282
1435501_at	Atg2b	ATG2B	Q96BY7	-0.763416	0.1175
1424784_at	Gm13139	ATG4A	Q8WYN0	0.693766	0.1706
1434014_at	Atg4c	ATG4C	Q96DT6	-0.79937	0.1173
1452711_at	Atl1	ATL1	Q8WXF7	-0.872235	0.0473
1435594_at	Atl2	ATL2	Q8NHH9	-0.936773	0.0312
1434513_at	Atp13a3	ATP13A3	Q9H7F0	0.65581	0.1907
1455136_at	Atp1a2	ATP1A2	P50993	-0.853345	0.0529
1427481_a_at	Atp1a3	ATP1A3	P13637	-1.1131	0.0044
1418453_a_at	Atp1b1	ATP1B1	P05026	-1.09296	0.0078
1452363_a_at	Atp2a2	ATP2A2	P16615	-0.846324	0.0668
1420402_at	Atp2b2	ATP2B2	Q01814	-1.17462	0.0031
1442742_at	Atp2c1	ATP2C1	P98194	-1.14083	0.0057
1416328_a_at	Atp6v0e	ATP6V0E1	O15342	1.23591	0.0203
1417799_at	Atp6v1g2	ATP6V1G2	O95670	-0.912945	0.0369
1418774_a_at	Atp7a	ATP7A	Q04656	0.795268	0.1087
1433965_at	Atp8a1	ATP8A1	Q9Y2Q0	-0.796862	0.1057
1455396_at	Atp8b1	ATP8B1	O43520	1.1139	0.0327
1427604_a_at	Atp9a	ATP9A	O75110	-0.710284	0.1354
1436358_at	Atpaf1	ATPAF1	Q5TC12	-0.803141	0.0746
1420776_a_at	Auh	AUH	Q13825	-0.7413	0.1405
1423586_at	Axl	AXL	P30530	1.18187	0.025
1422702_at	Azin1	AZIN1	O14977	0.860685	0.0914
1449289_a_at	B2m	B2M	P61769	1.32625	0.0143
1450530_at	B3galt1	B3GALT1	Q9Y5Z6	-0.778927	0.1061
1454821_at	B3gat1	B3GAT1	Q9P2W7	-0.675074	0.1841
1435650_at	Hapln4	B4GALNT4	Q76KP1	-1.18672	0.0026
1440831_at	Bach1	BACH1	O14867	1.0504	0.0399
1439024_at	Bag4	BAG4	O95429	-0.678072	0.1591
1455450_at	Ptpn3	BAIAP3	O94812	-0.760235	0.1413
1418991_at	Bak1	BAK1	Q16611	0.959473	0.0618
1423753_at	Bambi	BAMBI	Q13145	0.705757	0.1557
1421081_a_at	Banf1	BANF1	O75531	0.683831	0.1641
1416837_at	Bax	BAX	Q07812	0.960363	0.0581
1459030_at	Bbox1	BBOX1	O75936	-0.730488	0.1645
1455823_at	Bbs4	BBS4	Q96RK4	-0.676226	0.1456
1416718_at	Bcan	BCAN	Q96GW7	-1.23379	0.001
1427153_at	Bckdhb	BCKDHB	P21953	-0.68571	0.1965
1418970_a_at	Bcl10	BCL10	O95999	0.650856	0.1979
1419406_a_at	Bcl11a	BCL11A	Q9H165	-1.04603	0.006
1452966_at	Bcl11b	BCL11B	Q9C0K0	-0.994528	0.0123
1456005_a_at	Bcl2l11	BCL2L11	O43521	0.761626	0.1213
1428207_at	Bcl7a	BCL7A	Q4VC05	-0.689893	0.1753
1442645_at	Atp2b3	BEND6	Q5SZJ8	-0.803141	0.0745
1417388_at	Bex2	BEX2	Q9BXY8	-0.759502	0.1031
1440350_at	Panx2	BEX4	Q9NWD9	-1.18869	0.0018
1448323_a_at	Bgn	BGN	P21810	1.55218	0.0097
1441137_at	Bicc1	BICC1	Q9H694	1.37701	0.0135
1438701_at	Bicd1	BICD1	Q96G01	-0.757306	0.1186
1417691_at	Bin3	BIN3	Q9NQY0	0.848157	0.0939
1451780_at	Blnk	BLNK	Q8WV28	1.99621	0.0025
1451386_at	Blvrb	BLVRB	P30043	1.21822	0.0214
1458370_at	Bmp2k	BMP2K	Q9NSY1	0.874443	0.08
1455851_at	Bmp5	BMP5	P22003	0.75232	0.142
1429273_at	Bmper	BMPER	Q8N8U9	-0.903468	0.0337
1422491_a_at	Bnip2	BNIP2	Q12982	1.33783	0.0133
1424629_at	Brca1	BRCA1	P38398	0.825053	0.1009
1438198_at	Bri3bp	BRI3BP	Q8WY22	-0.865385	0.0607
1423841_at	Brix1	BRIX1	Q8TDN6	-0.906169	0.0473
1431826_a_at	Brsk2	BRSK2	Q8IWQ3	-0.892178	0.0362
1427322_at	Brwd1	BRWD1	Q9NSI6	-0.743231	0.1623
1425660_at	Btbd3	BTBD3	Q9Y2F9	-0.819088	0.0642
1437455_a_at	Btg1	BTG1	P62324	0.79427	0.111
1457305_at	Btrc	BTRC	Q9Y297	-0.932361	0.0346
1450845_a_at	Bzw1	BZW1	Q7L1Q6	1.26243	0.0198
1424072_at	2010107G23Rik	C10orf35	Q96D05	-0.663602	0.1703
1416619_at	4632428N05Rik	C10orf54	Q9H7M9	0.925088	0.069
1436349_at	2700094K13Rik	C11orf31	Q8IZQ5	0.782996	0.1154
1428501_at	1110051M20Rik	C11orf49	Q9H6J7	-0.697827	0.1614
1450770_at	3632451O06Rik	C14orf37	Q86TY3	-0.84996	0.0765
1431393_at	4930447C04Rik	C14orf39	Q8N1H7	-0.843992	0.0467
1424624_at	2900011O08Rik	C16orf45	Q96MC5	-0.766848	0.1233
1457706_at	BC030336	C16orf52	Q8NHV5	-0.767094	0.098
1433465_a_at	AI467606	C16orf54	Q6UWD8	1.51758	0.0084
1450745_at	C1galt1	C1GALT1	Q9NS00	0.785174	0.1246
1457260_at	5730409E04Rik	C1orf216	Q8TAB5	-0.840113	0.0536
1427996_at	BC028528	C1orf54	Q8WWF1	1.75331	0.0037
1417381_at	C1qa	C1QA	P02745	2.38532	0.0007
1437726_x_at	C1qb	C1QB	P02746	2.69842	0.0002
1449401_at	C1qc	C1QC	P02747	2.58224	0.0004
1451620_at	C1ql3	C1QL3	Q5VWW1	-0.647467	0.1507
1417050_at	C1qtnf4	C1QTNF4	Q9BXJ3	-1.06462	0.0063
1436125_at	D16Ertd472e	C21orf91	Q9NYK6	-0.993666	0.026
1423261_at	1500015O10Rik	C2orf40	Q9H1Z8	-0.615066	0.103
1437818_at	9430016H08Rik	C2orf47	Q8WWC4	-0.797112	0.0865
1431183_at	1700066M21Rik	C2orf69	Q8N8R5	-0.709576	0.15
1430368_s_at	1700019D03Rik	C2orf88	Q9BSF0	-0.952043	0.0205
1442082_at	C3ar1	C3AR1	Q16581	5.05827	0
1433581_at	1190002N15Rik	C3orf58	Q8NDZ4	-0.81426	0.0987
1418021_at	C4b	C4A	P0C0L4	2.15843	0.0014
1434631_at	D3Ertd751e	C4orf33	Q8N1A6	-0.767094	0.1342
1423154_at	BC005537	C6orf62	Q9GZU0	0.645056	0.1955
1431359_a_at	1110007C09Rik	C9orf89	Q96LW7	1.09187	0.0363
1424547_at	Car10	CA10	Q9NS85	-1.09388	0.0093
1424379_at	Car11	CA11	O75493	-0.873556	0.0447
1421308_at	Car13	CA13	Q8N1Q1	1.84796	0.0026
1449434_at	Car3	CA3	P07451	0.00762609	0.1082
1443824_s_at	Car7	CA7	P43166	-0.971431	0.0204
1422477_at	Cables1	CABLES1	Q8TDN4	-0.739613	0.0518
1459823_at	Ehd2	CABLES2	Q9BTV7	1.95754	0.0023
1439612_at	Cacna1b	CACNA1B	Q00975	-0.768076	0.0721
1449999_a_at	Cacna2d1	CACNA2D1	P54289	-1.17332	0.0018
1450754_at	Cacna2d2	CACNA2D2	Q9NY47	-0.820107	0.0776
1419225_at	Cacna2d3	CACNA2D3	Q8IZS8	-0.943694	0.0287
1436912_at	Cacnb4	CACNB4	O00305	-0.919479	0.032
1420596_at	Cacng2	CACNG2	Q9Y698	-0.923578	0.0358
1436743_at	Cadm2	CADM2	Q8N3J6	-1.0616	0.0089
1448955_s_at	Cadps	CADPS	Q9ULU8	-0.793357	0.1055
1417504_at	Calb1	CALB1	P05937	-1.4135	0
1452004_at	Calca	CALCA	P06881	-0.715486	0.1196
1425814_a_at	Calcrl	CALCRL	Q16602	0.860605	0.0846
1425846_a_at	Caln1	CALN1	Q9BXU9	-1.14019	0.0042
1415870_at	Calu	CALU	O43852	1.08107	0.0371
1428813_a_at	Caly	CALY	Q9NYX4	-1.24811	0.0011
1417604_at	Camk1	CAMK1	Q14012	0.695727	0.162
1424633_at	Camk1g	CAMK1G	Q96NX5	-0.85491	0.0518
1457311_at	Camk2a	CAMK2A	Q9UQM7	-0.666347	0.152
1423942_a_at	Camk2g	CAMK2G	Q13555	-0.770043	0.124
1440455_at	Camk2n1	CAMK2N1	Q7Z7J9	-0.911858	0.0335
1439843_at	Camk4	CAMK4	Q16566	-1.02415	0.007
1418954_at	Camkk1	CAMKK1	Q8N5S9	-0.9771	0.0227
1456930_at	Camsap1	CAMSAP1	Q5T5Y3	-0.744681	0.1555
1433972_at	Camta1	CAMTA1	Q9Y6Y1	-0.908876	0.0424
1435781_at	Cand1	CAND1	Q86VP6	-1.02944	0.0149
1417461_at	Cap1	CAP1	Q01518	0.706553	0.1493
1450910_at	Cap2	CAP2	P40123	-0.91213	0.0521
1450355_a_at	Capg	CAPG	P40121	3.91984	0
1452959_a_at	Capn10	CAPN10	Q9HC96	-0.788614	0.0695
1416257_at	Capn2	CAPN2	P17655	0.934781	0.0625
1422825_at	Cartpt	CARTPT	Q16568	-0.888434	0.0329
1455406_at	Cask	CASK	O14936	-0.76048	0.1111
1448870_at	Ltbp1	CASKIN1	Q8WXD9	1.02233	0.0471
1449297_at	Casp12	CASP12	Q6UXS9	1.83774	0.0029
1449839_at	Casp3	CASP3	P42574	0.849119	0.0884
1415995_at	Casp6	CASP6	P55212	1.30749	0.0151
1448659_at	Casp7	CASP7	P55210	1.22897	0.0211
1424552_at	Casp8	CASP8	Q14790	2.3407	0.0008
1449145_a_at	Cav1	CAV1	Q03135	1.67496	0.0052
1417327_at	Cav2	CAV2	P51636	1.07005	0.0392
1423287_at	Cbln1	CBLN1	P23435	-1.3419	0.0004
1434779_at	Cbln2	CBLN2	Q8IUK8	-0.818325	0.0759
1433607_at	Cbln4	CBLN4	Q9NTU7	-1.04454	0.0036
1427912_at	Cbr3	CBR3	O75828	0.935611	0.064
1418382_at	Apcdd1	CBX6	O95503	1.71255	0.0047
1418778_at	Ccdc109b	CCDC109B	Q9NWR8	1.79656	0.0035
1429167_at	Ccdc112	CCDC112	Q8NEF3	-0.822911	0.0918
1436133_at	Ccdc127	CCDC127	Q96BQ5	-0.968605	0.0313
1435512_at	AI836003	CCDC184	Q52MB2	-1.17072	0.004
1451799_at	Ccdc25	CCDC25	Q86WR0	-1.23548	0.0011
1424186_at	Ccdc80	CCDC80	Q76M96	0.899408	0.0819
1452332_at	Ccdc85a	CCDC85A	Q96PX6	-0.802386	0.0754
1452414_s_at	Ccdc86	CCDC86	Q9H6F5	1.00353	0.0501
1449083_at	Ccdc91	CCDC91	Q7Z6B0	-0.856215	0.0749
1419473_a_at	Cck	CCK	P06307	-0.894858	0.0516
1417419_at	Ccnd1	CCND1	P24385	1.7707	0.0037
1416123_at	Ccnd2	CCND2	P30279	1.14796	0.0319
1415907_at	Ccnd3	CCND3	P30281	0.712904	0.1584
1422535_at	Ccne2	CCNE2	O96020	0.925316	0.0689
1450016_at	Ccng1	CCNG1	P51959	1.42159	0.0108
1418585_at	Ccnh	CCNH	P51946	-0.764395	0.1278
1435445_at	Ccnt2	CCNT2	O60583	-0.756331	0.1387
1428414_at	Ccny	CCNY	Q8ND76	0.752749	0.1428
1424727_at	Ccr5	CCR5	P51681	1.60478	0.0087
1430034_at	Cct4	CCT4	P50991	-0.929885	0.0437
1456085_x_at	Cd151	CD151	P48509	1.54453	0.0074
1421547_at	Cd180	CD180	Q99467	1.18352	0.0276
1428018_a_at	AF251705	CD300C	Q08708	1.73825	0.004
1445882_at	Cd300lb	CD300LB	A8K4G0	2.01468	0.0025
1452307_at	Cables2	CD300LF	Q8TDQ1	-0.821891	0.0858
1448919_at	Cd302	CD302	Q8IX05	1.11863	0.0319
1416072_at	Cd34	CD34	P28906	1.81811	0.0031
1434376_at	Cd44	CD44	P16070	2.31339	0.0009
1448617_at	Cd53	CD53	P19397	2.74138	0.0001
1449164_at	Cd68	CD68	P34810	4.36321	0
1416111_at	Cd83	CD83	Q01151	-1.01246	0.0188
1422875_at	Cd84	CD84	Q9UIB8	3.47926	0
1420404_at	Cd86	CD86	P42081	1.2397	0.02
1416066_at	Cd9	CD9	P21926	1.70013	0.005
1456046_at	Cd93	CD93	Q9NPY3	3.43648	0
1423966_at	Cd99l2	CD99L2	Q8TCZ2	-0.832899	0.087
1436913_at	Cdc14a	CDC14A	Q9UNH5	0.860685	0.0915
1439377_x_at	Cdc20	CDC20	Q12834	3.23395	0
1435807_at	Cdc42	CDC42	P60953	-0.774725	0.0776
1428132_at	Cdc42se1	CDC42SE1	Q9NRR8	1.60909	0.0057
1423682_a_at	Cdca4	CDCA4	Q9BXL8	1.214	0.0216
1436847_s_at	Cdca8	CDCA8	Q53HL2	3.10871	0
1435796_at	Wscd2	CDH10	Q9Y6N8	-1.00752	0.0162
1456397_at	Cdh4	CDH4	P55283	-0.841922	0.0735
1433956_at	Cdh5	CDH5	P33151	2.4134	0.0006
1460045_at	Cdh7	CDH7	Q9ULB5	-1.10098	0.0064
1422052_at	Cdh8	CDH8	P55286	-1.30829	0.0001
1419249_at	Cdk14	CDK14	O94921	-0.993953	0.0184
1416873_a_at	Cdk2	CDK2	P24941	0.863146	0.0827
1422439_a_at	Cdk4	CDK4	P11802	1.10367	0.0341
1433451_at	Cdk5r1	CDK5R1	Q15078	-0.856476	0.0443
1450466_at	Cdk5r2	CDK5R2	Q13319	-0.844251	0.0701
1439511_at	Cdk7	CDK7	P50613	-0.915664	0.0435
1457625_s_at	Cdkl2	CDKL2	Q92772	-0.863546	0.0456
1424638_at	Cdkn1a	CDKN1A	P38936	1.39287	0.014
1417649_at	Cdkn1c	CDKN1C	P49918	-1.39517	0.0001
1416868_at	Cdkn2c	CDKN2C	P42773	2.02949	0.002
1428680_at	Cds1	CDS1	Q92903	-1.00926	0.0154
1424143_a_at	Cdt1	CDT1	Q9H211	2.07762	0.0016
1418901_at	Cebpb	CEBPB	P17676	2.01838	0.0019
1423233_at	Cebpd	CEBPD	P49716	3.8437	0
1423693_at	Cela1	CELA1	Q9UNI1	1.51132	0.008
1426929_at	Celf4	CELF4	Q9BZC1	-0.848661	0.0588
1421349_x_at	Cend1	CEND1	Q8N111	-1.09111	0.0075
1418264_at	Cenpk	CENPK	Q9BS16	1.69809	0.0047
1429326_at	Cenpl	CENPL	Q8N0S6	1.15911	0.0281
1423620_at	Cenpq	CENPQ	Q7L2Z9	0.759667	0.1223
1428727_at	Cep192	CEP192	Q8TEP8	0.836328	0.0963
1454945_at	Cep97	CEP97	Q8IW35	-0.958757	0.0336
1450876_at	Cfh	CFH	P08603	2.29995	0.0009
1424996_at	Cflar	CFLAR	O15519	1.13645	0.0307
1455658_at	Cggbp1	CGGBP1	Q9UFW8	1.17031	0.0371
1432059_x_at	5031425E22Rik	CHD5	Q8TDI0	0.904426	0.0763
1427384_at	Chd6	CHD6	Q8TD26	-1.06794	0.0121
1450677_at	Chek1	CHEK1	O14757	1.08902	0.0371
1418149_at	Chga	CHGA	P10645	-1.11435	0.0059
1415885_at	Chgb	CHGB	P05060	-1.12406	0.0044
1439300_at	Chic1	CHIC1	Q5VXU3	-0.924125	0.0268
1429050_at	Chic2	CHIC2	Q9UKJ5	0.78576	0.1623
1417795_at	Chl1	CHL1	O00533	2.25245	0.0008
1420545_a_at	Chn1	CHN1	P15882	-1.12784	0.004
1428573_at	Chn2	CHN2	P52757	-0.924399	0.0437
1435870_at	Chpt1	CHPT1	Q8WUD6	-0.775219	0.1207
1440681_at	Chrna7	CHRNA7	P36544	-1.11404	0.0043
1426620_at	Chst10	CHST10	O43529	-0.905359	0.0358
1428902_at	Chst11	CHST11	Q9NPF2	1.1105	0.0322
1422758_at	Chst2	CHST2	Q9Y4C5	0.870345	0.093
1435138_at	Fam155a	CHSY1	Q86X52	-0.772998	0.0893
1448564_at	Cib1	CIB1	Q99828	0.717649	0.1438
1422852_at	Cib2	CIB2	O75838	-0.940091	0.0343
1417956_at	Cidea	CIDEA	O60543	-1.09974	0.005
1443822_s_at	Cisd1	CISD1	Q9NZ45	-1.0622	0.0144
1426028_a_at	Cit	CIT	O14578	-0.902389	0.0457
1435938_at	Ckap2l	CKAP2L	Q8IYA6	1.88014	0.0029
1455019_x_at	Ckap4	CKAP4	Q07065	1.04747	0.0423
1451374_x_at	Cklf	CKLF	Q9UBR5	0.850319	0.0938
1416698_a_at	Cks1b	CKS1B	P61024	2.7118	0.0002
1417458_s_at	Cks2	CKS2	P33552	2.24452	0.001
1456911_at	Clasp2	CLASP2	O75122	-0.762192	0.1274
1426147_s_at	Cldn10	CLDN10	P78369	-1.30936	0.0004
1417839_at	Cldn5	CLDN5	O00501	1.73894	0.004
1420699_at	Clec7a	CLEC7A	Q9BXN2	3.29343	0
1457829_at	Clgn	CLGN	O14967	-1.01421	0.0123
1416656_at	Clic1	CLIC1	O00299	2.80403	0.0001
1431098_at	Clip1	CLIP1	P30622	1.14861	0.0303
1429166_s_at	Clmn	CLMN	Q96JQ2	-1.13068	0.0063
1426886_at	Cln5	CLN5	O75503	0.965544	0.0575
1421861_at	Clstn1	CLSTN1	O94985	-0.671393	0.186
1441165_s_at	Clstn2	CLSTN2	Q9H4D0	-0.864334	0.0535
1426989_at	Clstn3	CLSTN3	Q9BQT9	-0.780909	0.1107
1437292_at	Clvs2	CLVS2	Q5SYC1	-0.911858	0.0306
1440308_at	Cmpk1	CMPK1	P30085	-1.02885	0.0139
1450484_a_at	Cmpk2	CMPK2	Q5EBM0	-1.07309	0.0106
1448316_at	Cmtm3	CMTM3	Q96MX0	1.93206	0.0025
1429798_s_at	Cmtm5	CMTM5	Q96DZ9	-1.00926	0.0168
1423792_a_at	Cmtm6	CMTM6	Q9NX76	0.783834	0.112
1448263_a_at	Cndp2	CNDP2	Q96KP4	1.18612	0.0246
1429763_at	Cnih4	CNIH4	Q9P003	0.731965	0.1368
1426724_at	Cnn3	CNN3	Q15417	1.05401	0.0404
1420354_at	Cnnm1	CNNM1	Q9NRU3	-0.925495	0.0285
1420999_at	Cnot4	CNOT4	O95628	-0.748554	0.1585
1426683_at	Cnot6	CNOT6	Q9ULM6	1.24689	0.0192
1434172_at	Cnr1	CNR1	P21554	-1.02915	0.0097
1436553_at	Lhfpl4	CNTN4	Q8IWV2	-0.652675	0.1808
1422649_at	Cntn6	CNTN6	Q9UQ52	-1.01392	0.0158
1437782_at	Cntnap2	CNTNAP2	Q9UHC6	-1.00694	0.0087
1419044_at	Cntnap4	CNTNAP4	Q9C0A0	-1.21524	0.0019
1434411_at	Col12a1	COL12A1	Q99715	1.67166	0.0071
1427168_a_at	Col14a1	COL14A1	Q05707	0.66102	0.1838
1427986_a_at	Col16a1	COL16A1	Q07092	0.902498	0.0767
1421698_a_at	Col19a1	COL19A1	Q14993	-1.22061	0.0013
1423110_at	Col1a2	COL1A2	P08123	1.1562	0.0611
1438540_at	Col25a1	COL25A1	Q9BXS0	-1.24605	0.001
1427883_a_at	Col3a1	COL3A1	P02461	2.62176	0.0002
1452035_at	Col4a1	COL4A1	P02462	2.88364	0.0001
1424051_at	Col4a2	COL4A2	P08572	2.00159	0.0019
1425476_at	Col4a5	COL4A5	P29400	1.27471	0.022
1416740_at	Col5a1	COL5A1	P20908	2.04159	0.0021
1422437_at	Col5a2	COL5A2	P05997	2.18843	0.0013
1419703_at	Col5a3	COL5A3	P25940	1.4517	0.0096
1448590_at	Col6a1	COL6A1	P12109	0.964583	0.084
1424131_at	Col6a3	COL6A3	P12111	1.13054	0.0486
1455627_at	Col8a1	COL8A1	P27658	1.86592	0.0046
1419693_at	Colec12	COLEC12	Q5KU26	1.23646	0.0256
1433495_at	Glt25d1	COLGALT1	Q8NBJ5	0.795684	0.1102
1455269_a_at	Coro1a	CORO1A	P31146	0.931759	0.0624
1436838_x_at	Cotl1	COTL1	Q14019	1.51546	0.008
1448734_at	Cp	CP	P00450	2.79927	0.0001
1456048_at	Cpeb3	CPEB3	Q8NE35	-0.980227	0.02
1417747_at	Cplx1	CPLX1	O14810	-0.809701	0.0872
1421477_at	Cplx2	CPLX2	Q6PUV4	-1.03298	0.0102
1452814_at	Cpne3	CPNE3	O75131	0.823423	0.0972
1429443_at	Cpne4	CPNE4	Q96A23	-1.66155	0
1422493_at	Cpox	CPOX	P36551	-0.883901	0.0367
1456487_at	Adcy1	CPSF6	Q16630	-0.723087	0.1422
1438156_x_at	Cpt1a	CPT1A	P50416	0.64321	0.1994
1448326_a_at	Crabp1	CRABP1	P29762	-1.04008	0.0055
1423094_at	Crbn	CRBN	Q96SW2	-0.730009	0.1411
1434618_at	Crebzf	CREBZF	Q9NS37	-0.683391	0.186
1451750_at	Irak4	CREG2	Q8IUH2	0.893285	0.0766
1452754_at	Creld2	CRELD2	Q6UXH1	0.849759	0.0953
1449037_at	Crem	CREM	Q03060	1.47098	0.0091
1457984_at	Crh	CRH	P06850	2.21472	0.001
1436127_at	Crhbp	CRHBP	P24387	-0.825977	0.057
1416326_at	Crip1	CRIP1	P50238	2.10846	0.0017
1417311_at	Crip2	CRIP2	P52943	0.791772	0.1163
1418097_a_at	Crlf2	CRLF2	Q9HC73	0.890641	0.0758
1426606_at	Crtac1	CRTAC1	Q9NQ79	-0.995678	0.0188
1448592_at	Crtap	CRTAP	O75718	1.39149	0.0118
1416795_at	Cryl1	CRYL1	Q9Y2S2	0.722991	0.1399
1430546_at	Cryzl1	CRYZL1	O95825	-1	0.0259
1460220_a_at	Csf1	CSF1	P09603	0.96266	0.057
1419873_s_at	Csf1r	CSF1R	P07333	1.19875	0.0254
1420703_at	Csf2ra	CSF2RA	P15509	1.12002	0.032
1455660_at	Csf2rb	CSF2RB	P32927	3.43783	0
1438572_at	Csmd3	CSMD3	Q7Z407	-0.955116	0.0199
1429384_at	Csnk1g3	CSNK1G3	Q9Y6M4	0.695014	0.1658
1455516_at	Csrnp3	CSRNP3	Q8WYN3	-0.96804	0.0205
1420731_a_at	Csrp2	CSRP2	Q16527	0.964731	0.0605
1422507_at	Cstb	CSTB	P04080	1.6063	0.0057
1423661_s_at	Ctdsp2	CTDSP2	O14595	1.29995	0.0188
1416953_at	Ctgf	CTGF	P29279	2.33743	0.001
1437807_x_at	Ctnna1	CTNNA1	P35221	0.873892	0.0813
1448128_at	Ctsa	CTSA	P10619	1.12327	0.0322
1448732_at	Ctsb	CTSB	P07858	1.94325	0.0023
1416382_at	Ctsc	CTSC	P53634	3.48948	0
1448118_a_at	Ctsd	CTSD	P07339	2.11962	0.0015
1443814_x_at	Ctsh	CTSH	P09668	2.58734	0.0004
1448591_at	Ctss	CTSS	P25774	1.66912	0.0052
1451310_a_at	Ctsl	CTSV	O60911	1.84663	0.0027
1417869_s_at	Ctsz	CTSZ	Q9UBR2	2.49178	0.0005
1433908_a_at	Cttn	CTTN	Q14247	0.754717	0.1281
1449300_at	Cttnbp2nl	CTTNBP2NL	Q9P2B4	1.32803	0.015
1443541_at	Gm5148	CTXN2	P0C2S0	-0.690824	0.175
1419765_at	Cul2	CUL2	Q13617	-0.6333	0.1809
1422795_at	Cul3	CUL3	Q13618	-0.852303	0.0581
1417453_at	Cul4b	CUL4B	Q13620	0.97284	0.0561
1447500_at	Cux2	CUX2	O14529	-0.873291	0.0511
1415803_at	Cx3cl1	CX3CL1	P78423	-0.920844	0.0376
1450020_at	Cx3cr1	CX3CR1	P49238	1.10091	0.0387
1453282_at	Cxadr	CXADR	P78310	0.814427	0.1206
1422185_a_at	Cyb5r3	CYB5R3	P00387	1.301	0.0156
1454268_a_at	Cyba	CYBA	P13498	3.1986	0
1436778_at	Cybb	CYBB	P04839	1.93832	0.0031
1416329_at	Cyfip1	CYFIP1	Q7L576	0.710437	0.1453
1449273_at	Cyfip2	CYFIP2	Q96F07	-0.912401	0.0359
1423630_at	Cygb	CYGB	Q8WWM9	-0.871707	0.0521
1435328_at	Cyhr1	CYHR1	Q6ZMK1	-0.760235	0.1374
1429201_at	Cyld	CYLD	Q9NQC7	-0.737447	0.1544
1416612_at	Cyp1b1	CYP1B1	Q16678	2.58628	0.0004
1417709_at	Cyp46a1	CYP46A1	Q9Y6A2	-0.972563	0.0203
1417071_s_at	Cyp4v3	CYP4V2	Q6ZWL3	0.971369	0.0572
1441662_at	Cyp4x1	CYP4X1	Q8N118	-0.998558	0.0139
1450646_at	Cyp51	CYP51A1	Q16850	-0.814768	0.0799
1418944_at	Cysltr1	CYSLTR1	Q9Y271	1.38222	0.0128
1435701_at	Cyyr1	CYYR1	Q96J86	1.58106	0.0068
1421100_a_at	Dab1	DAB1	O75553	-0.956796	0.0182
1420498_a_at	Dab2	DAB2	P98082	3.1541	0
1433743_at	Dach1	DACH1	Q9UI36	-0.731446	0.1229
1439056_at	Gm9866	DACT3	Q96B18	-1.31509	0.001
1451112_s_at	Dap	DAP	P51397	1.98899	0.002
1418334_at	Dbf4	DBF4	Q9UBU7	2.81385	0.0001
1418174_at	Dbp	DBP	Q10586	-1.01537	0.0182
1456392_at	Negr1	DCAF5	Q96JK2	-1.12816	0.0037
1440487_at	Dcc	DCC	P43146	-1.1367	0.0065
1436659_at	Dclk1	DCLK1	O15075	1.017	0.0467
1436532_at	Dclk3	DCLK3	Q9C098	-0.750009	0.1233
1449368_at	Dcn	DCN	P07585	2.19966	0.0015
1455070_at	Dcp2	DCP2	Q8IU60	-0.743231	0.1473
1458541_at	Dctn4	DCTN4	Q9UJW0	-0.720945	0.1281
1455079_at	Dcun1d4	DCUN1D4	Q92564	-0.943139	0.0329
1435590_at	Dcun1d5	DCUN1D5	Q9BTE7	-0.992517	0.019
1418141_at	Dcx	DCX	O43602	-1.00029	0.0124
1455400_at	Ddah1	DDAH1	O94760	0.989212	0.0502
1455321_at	Ddhd1	DDHD1	Q8NEL9	-0.737928	0.1625
1417516_at	Ddit3	DDIT3	P35638	0.766468	0.1187
1439096_at	Ddo	DDO	Q99489	-0.853345	0.0673
1416493_at	Ddost	DDOST	P39656	0.753947	0.1246
1455688_at	Ddr2	DDR2	Q16832	1.24001	0.0303
1417927_at	Ddx19a	DDX19A	Q9NUU7	0.641361	0.1992
1448271_a_at	Ddx21	DDX21	Q9NR30	1.29202	0.0159
1418263_at	Ddx25	DDX25	Q9UHL0	-1.06341	0.0078
1455814_x_at	Ddx39	DDX39A	O00148	1.38001	0.0118
1424569_at	Ddx46	DDX46	Q7L014	0.69964	0.1729
1419367_at	Decr1	DECR1	Q16698	0.715893	0.1505
1452796_at	Def6	DEF6	Q9H4E7	0.836086	0.1083
1457523_at	9530056K15Rik	DENND5B	Q6ZUT9	-0.742265	0.1409
1424303_at	Depdc7	DEPDC7	Q96QD5	-0.965503	0.0351
1424047_at	Dera	DERA	Q9Y315	1.35834	0.0128
1423082_at	Derl1	DERL1	Q9BUN8	0.703544	0.1554
1448438_at	Derl2	DERL2	Q9GZP9	1.12015	0.0315
1417903_at	Dfna5	DFNA5	O60443	-0.801883	0.1072
1455361_at	Dgkb	DGKB	Q9Y6T7	-1.23074	0.0025
1431167_at	Dgkg	DGKG	P49619	-1.21357	0.0015
1445504_at	Gm5124	DGKK	Q5KSL6	-0.964939	0.0241
1418129_at	Dhcr24	DHCR24	Q15392	-0.949533	0.0204
1448619_at	Dhcr7	DHCR7	Q9UBM7	-1.03268	0.0123
1419172_at	Dhfr	DHFR	P00374	0.863383	0.0855
1415677_at	Dhrs1	DHRS1	Q96LJ7	1.79044	0.0032
1448390_a_at	Dhrs3	DHRS3	O75911	1.22663	0.0254
1428267_at	Dhx40	DHX40	Q8IX18	0.709026	0.1506
1442003_at	Diap2	DIAPH2	O60879	0.778293	0.1198
1422944_a_at	Diap3	DIAPH3	Q9NSV4	1.12578	0.0313
1427941_at	Dicer1	DICER1	Q9UPY3	0.766468	0.1557
1455436_at	Diras2	DIRAS2	Q96HU8	-1.06281	0.0128
1426609_at	Dis3	DIS3	Q9Y2L1	0.878215	0.1026
1435404_at	Disp2	DISP2	A7MBM2	-0.700169	0.1871
1434052_at	AI593442	DIXDC1	Q155Q3	-1.02034	0.0144
1452005_at	Dlat	DLAT	P10515	-0.997982	0.0184
1442180_at	Dleu7	DLEU7	Q6UYE1	-1.13226	0.0073
1437927_at	Dlg2	DLG2	Q15700	-1.13638	0.0043
1419581_at	Dlg4	DLG4	P78352	-1.00491	0.0145
1439767_at	Dlgap2	DLGAP2	Q9P1A6	-0.819597	0.0561
1442724_at	Dlk1	DLK1	P80370	-0.962407	0.0209
1441579_at	Dmrta1	DMRTA1	Q5VZB9	-0.593572	0.0824
1456856_at	Ppfia2	DNA2	P51530	-1.03446	0.0087
1423151_at	Dnajb11	DNAJB11	Q9UBS4	0.644595	0.1962
1420500_at	Dnajc1	DNAJC1	Q96KC8	0.796515	0.1084
1417441_at	Dnajc12	DNAJC12	Q9UKB3	-0.749523	0.1388
1457281_at	Dnajc21	DNAJC21	Q5F1R6	-0.684086	0.1808
1435117_a_at	Dnajc27	DNAJC27	Q9NZQ0	-0.987074	0.0208
1427994_at	Cd300lf	DNAJC28	Q9NX36	2.66626	0.0002
1429922_at	Gm13629	DNAJC3	Q13217	-1.14688	0.004
1433596_at	Dnajc6	DNAJC6	O75061	-1.04305	0.0124
1423671_at	Dner	DNER	Q8NFT8	-0.778432	0.1093
1460365_a_at	Dnm1	DNM1	Q05193	-1.00839	0.0164
1436875_at	Dnm3	DNM3	Q9UQ16	-0.993666	0.0173
1428852_at	Dock3	DOCK3	Q8IZD9	-0.840888	0.058
1448892_at	Dock7	DOCK7	Q96N67	0.888772	0.0765
1449419_at	Dock8	DOCK8	Q8NF50	1.32372	0.0171
1419353_at	Dpm1	DPM1	O60762	-1.13511	0.004
1439748_at	Dpp6	DPP6	P42658	-0.858567	0.0576
1441082_at	Dscam	DSCAM	O60469	-0.841404	0.0539
1417139_at	Dsn1	DSN1	Q9H410	0.858379	0.0873
1451040_at	Dtd1	DTD1	Q8TEA8	-0.790859	0.1011
1439825_at	Dtx3l	DTX3L	Q8TDB6	0.730575	0.1404
1449116_a_at	Dtymk	DTYMK	P23919	0.683562	0.1692
1448830_at	Dusp1	DUSP1	P28562	1.09687	0.0442
1456769_at	Dusp3	DUSP3	P51452	0.748547	0.1368
1415834_at	Dusp6	DUSP6	Q16828	1.61772	0.0056
1416361_a_at	Dync1i1	DYNC1I1	O14576	-0.897275	0.0425
1428469_a_at	Dzip1	DZIP1	Q86YF9	-0.912673	0.0356
1444058_at	Dzip3	DZIP3	Q86Y13	-0.955956	0.0376
1416302_at	Ebf1	EBF1	Q9UH73	-0.887367	0.0205
1418494_at	Ebf2	EBF2	Q9HAK2	-1.18804	0.001
1460666_a_at	Ebf3	EBF3	Q9H4W6	-1.29796	0
1423358_at	Ece2	ECE2	O60344	1.17543	0.0265
1437451_at	Ecscr	ECSCR	Q19T08	2.811	0.0001
1451218_at	Edem1	EDEM1	Q92611	0.836732	0.0962
1425622_at	Edil3	EDIL3	O43854	-0.945082	0.0295
1439439_x_at	Eef1d	EEF1D	P29692	0.640713	0.1992
1427183_at	Efemp1	EFEMP1	Q12805	1.54092	0.0123
1448507_at	Efhd1	EFHD1	Q9BUP0	-0.705806	0.178
1455344_at	Efna3	EFNA3	P52797	-0.77868	0.0893
1423085_at	Efnb3	EFNB3	Q15768	-0.610433	0.1866
1419332_at	Egfl6	EGFL6	Q8IUX8	-1.26743	0.001
1424932_at	Egfr	EGFR	P00533	0.873498	0.0834
1417065_at	Egr1	EGR1	P18146	0.8819	0.0837
1436329_at	Egr3	EGR3	Q06889	-0.870124	0.0536
1416010_a_at	Ehd1	EHD1	Q9H4M9	1.23603	0.02
1424588_at	Srgap3	EHD2	Q9NZN4	-0.709576	0.1847
1449852_a_at	Ehd4	EHD4	Q9H223	1.27352	0.0183
1437071_at	Eif1ax	EIF1AX	P47813	-0.964095	0.0166
1424344_s_at	Eif1a	EIF1AY	O14602	1.28576	0.0183
1440866_at	Eif2ak2	EIF2AK2	P19525	1.18098	0.0254
1430980_a_at	Eif4a1	EIF4A1	P60842	0.98251	0.0518
1435803_a_at	Eif4e2	EIF4E2	O60573	1.57439	0.0067
1434976_x_at	Eif4ebp1	EIF4EBP1	Q13541	3.09253	0.0002
1436158_at	Eif4ebp2	EIF4EBP2	Q13542	1.37651	0.0124
1434593_at	Eif5a2	EIF5A2	Q9GZV4	-0.90996	0.0337
1453061_at	Elac1	ELAC1	Q9H777	-0.718094	0.0916
1448151_at	Elavl1	ELAVL1	Q15717	1.18333	0.0255
1421881_a_at	Elavl2	ELAVL2	Q12926	-1.19959	0.0026
1455484_at	Elavl3	ELAVL3	Q14576	-0.703689	0.1975
1452894_at	Elavl4	ELAVL4	P26378	-1.12532	0.005
1417540_at	Elf1	ELF1	P32519	1.12684	0.031
1456202_at	Elfn2	ELFN2	Q5R3F8	-0.733843	0.1605
1448797_at	Elk3	ELK3	P41970	2.50398	0.0004
1455188_at	Ephb1	ELMOD1	Q8N336	-0.765131	0.1374
1451308_at	Elovl4	ELOVL4	Q9GZR5	-0.92139	0.0355
1417403_at	Elovl6	ELOVL6	Q9H5J4	-0.993666	0.024
1440354_at	Elovl7	ELOVL7	A1L3X0	-1.06431	0.0121
1425582_a_at	Emcn	EMCN	Q9ULC0	1.78919	0.0031
1428321_at	Eml1	EML1	O00423	-1.01392	0.0159
1416529_at	Emp1	EMP1	P54849	3.45811	0
1433670_at	Emp2	EMP2	P54851	0.714927	0.1455
1417104_at	Emp3	EMP3	P54852	3.324	0
1449938_at	Endou	ENDOU	P21128	0.672108	0.1744
1452893_s_at	Enho	ENHO	Q6UWT2	-0.744439	0.1558
1423705_at	Enoph1	ENOPH1	Q9UHY7	-0.728096	0.1755
1440339_at	Enpp1	ENPP1	P22413	-1.07248	0.0102
1448136_at	Enpp2	ENPP2	Q13822	-0.737447	0.1598
1425702_a_at	Enpp5	ENPP5	Q9UJA9	-0.746132	0.1282
1433883_at	Tpm4	ENPP6	Q6UWR7	2.23269	0.001
1434049_at	Entpd3	ENTPD3	O75355	-0.714775	0.1442
1426010_a_at	Epb4.1l3	EPB41L3	Q9Y2J2	-0.691057	0.1872
1429021_at	Epha4	EPHA4	P54764	-0.827256	0.0887
1435286_at	Epha5	EPHA5	P54756	-1.00029	0.0205
1452380_at	Epha7	EPHA7	Q15375	-0.853605	0.0439
1434914_at	Rab6b	EPHB1	P54762	-0.807427	0.0966
1435261_at	Tmtc1	EPHX4	Q8IUS5	-0.787368	0.0905
1434105_at	Epm2aip1	EPM2AIP1	Q7L775	-0.877526	0.058
1422824_s_at	Eps8	EPS8	Q12929	0.634686	0.1988
1439068_at	Erap1	ERAP1	Q9NZ08	0.799087	0.1137
1423333_at	Ergic1	ERGIC1	Q969X5	0.976364	0.0548
1424693_at	Erlec1	ERLEC1	Q96DZ1	-0.800877	0.1055
1440902_at	Ermn	ERMN	Q8TAM6	-0.753409	0.1412
1419029_at	Ero1l	ERO1L	Q96HE7	0.678973	0.1759
1460356_at	Esam	ESAM	Q96AP7	1.53137	0.008
1417825_at	Esd	ESD	P10768	1.10822	0.0332
1460591_at	Esr1	ESR1	P03372	-0.793357	0.1018
1455267_at	Esrrg	ESRRG	P62508	-1.37744	0
1451208_at	Etf1	ETF1	P62495	1.00655	0.0503
1433515_s_at	Etnk1	ETNK1	Q9HBU6	-0.93016	0.0191
1452163_at	Ets1	ETS1	P14921	1.53112	0.008
1450684_at	Etv1	ETV1	P50549	-0.803645	0.0773
1434880_at	Etv6	ETV6	P41212	0.837297	0.0956
1455594_at	Exoc3	EXOC3	O60645	-0.759991	0.1361
1455385_at	Exoc6	EXOC6	Q8TAG9	0.94028	0.0693
1422538_at	Extl2	EXTL2	Q9UBQ6	-0.736966	0.1504
1442542_at	Eya4	EYA4	O95677	1.02368	0.0483
1416544_at	Ezh2	EZH2	Q15910	1.48656	0.0087
1450850_at	Ezr	EZR	P15311	2.14701	0.0012
1424595_at	F11r	F11R	Q9Y624	1.01621	0.047
1448929_at	F13a1	F13A1	P00488	4.09225	0
1417408_at	F3	F3	P13726	0.720103	0.1428
1454746_at	Plekhm1	FA2H	Q7L5A8	0.768756	0.1198
1416023_at	Fabp3	FABP3	P05413	-0.880976	0.0588
1416022_at	Fabp5	FABP5	Q01469	0.790438	0.115
1450779_at	Fabp7	FABP7	O15540	0.775261	0.0975
1455410_at	Faim2	FAIM2	Q9BWQ8	-1.06552	0.008
1434846_at	Dennd4c	FAM102B	Q5T8I3	0.679244	0.1697
1435375_at	Fam105a	FAM105A	Q9NUU6	1.46053	0.0104
1437150_at	Fam110b	FAM110B	Q8TC76	-0.760235	0.127
1429843_at	Grrp1	FAM110D	Q8TAY7	0.999856	0.0533
1422628_at	Fam111a	FAM111A	Q96PZ2	2.35648	0.0008
1417272_at	Fam114a1	FAM114A1	Q8IWE2	1.01164	0.0544
1433572_a_at	Fam120a	FAM120A	Q9NZB2	0.692963	0.16
1435668_at	Fam120b	FAM120B	Q96EK7	-1.07066	0.014
1456320_at	Fam126b	FAM126B	Q8IXS8	-1.04216	0.0106
1450080_at	Cxx1c	FAM127B	Q9BWD3	-1.03712	0.013
1422567_at	Fam129a	FAM129A	Q9BZQ8	0.729531	0.1506
1426812_a_at	Fam129b	FAM129B	Q96TA1	1.28599	0.0167
1455421_x_at	Fam131b	FAM131B	Q86XD5	-0.596623	0.1841
1439422_a_at	Fam132a	FAM132A	Q5T7M4	0.842536	0.0996
1456611_at	Fam13a	FAM13A	O94988	-0.669327	0.1913
1437950_at	Fam149a	FAM149A	A5PLN7	-0.893518	0.0542
1447987_at	Letm2	FAM155A	B1AL88	-0.71052	0.1972
1455753_at	Fam163b	FAM163B	P0C2L3	-0.920025	0.0201
1455340_at	Dennd5b	FAM169A	Q9Y6X4	-0.734803	0.1389
1419171_at	Fam174a	FAM174A	Q8TBP5	-0.802386	0.1028
1433945_at	Fam189a1	FAM189A1	O60320	-0.919752	0.0208
1455271_at	Gm13889	FAM196B	A6NMK8	0.784001	0.1131
1416805_at	Fam198b	FAM198B	Q6UWH4	1.85256	0.0027
1445081_at	Scai	FAM19A1	Q7Z5A9	-0.672773	0.0853
1437868_at	Fam46a	FAM46A	Q96IP4	0.777535	0.1196
1448021_at	Fam46c	FAM46C	Q5VWP2	2.05717	0.0015
1436088_at	Fam49b	FAM49B	Q9NUQ9	-0.809954	0.0755
1452806_at	Fam57b	FAM57B	Q71RH2	-1.1078	0.0053
1417147_at	Fam69b	FAM69B	Q5VUD6	-0.95009	0.0278
1437002_at	Fam73a	FAM73A	Q8NAN2	-0.771274	0.1059
1426986_at	Fam76b	FAM76B	Q5HYJ3	0.74485	0.1409
1425213_at	Fam81a	FAM81A	Q8TBF8	-0.839338	0.064
1425452_s_at	Fam84a	FAM84A	Q96KN4	-0.92221	0.0453
1416633_a_at	Fam96a	FAM96A	Q9H5X1	1.03274	0.0424
1435315_s_at	Far1	FAR1	Q8WVX9	-0.755356	0.1422
1434083_a_at	Elmod1	FAT3	Q8TDW7	-1.2059	0.0017
1416164_at	Fbln5	FBLN5	Q9UBX5	0.797262	0.1162
1425896_a_at	Fbn1	FBN1	P35555	2.02006	0.0021
1440286_at	Fbxl16	FBXL16	Q8N461	-0.731446	0.1258
1428427_at	Fbxl2	FBXL2	Q9UKC9	-1.16683	0.0038
1436550_at	Fbxo30	FBXO30	Q8TB52	-0.707218	0.1745
1455659_at	Tmcc1	FBXO41	Q8TF61	-0.712882	0.1813
1434455_at	Fbxo44	FBXO44	Q9H4M3	-0.709576	0.1614
1435895_at	Lsamp	FBXO45	P0C2W1	-1.00636	0.0179
1429499_at	Fbxo5	FBXO5	Q9UKT4	1.54042	0.008
1432211_a_at	Fbxo9	FBXO9	Q9UK97	-1.10222	0.0064
1451558_at	Fbxw7	FBXW7	Q969H0	-0.768076	0.1093
1418340_at	Fcer1g	FCER1G	P30273	2.79211	0.0001
1417876_at	Fcgr1	FCGR1A	P12314	2.89809	0.0001
1448620_at	Fcgr3	FCGR2A	P12318	2.77566	0.0001
1435477_s_at	Fcgr2b	FCGR2B	P31994	4.12155	0
1448130_at	Fdft1	FDFT1	P37268	-0.869069	0.0444
1423418_at	Fdps	FDPS	P14324	-0.984788	0.0171
1421731_a_at	Fen1	FEN1	P39748	0.815739	0.1094
1456014_s_at	Fermt3	FERMT3	Q86UX7	2.70142	0.0002
1454674_at	Fez1	FEZ1	Q99689	-0.779422	0.114
1425037_at	Fgd4	FGD4	Q96M96	1.00641	0.0478
1439959_at	Fgf11	FGF11	Q92914	-0.908876	0.0362
1440270_at	Fgf12	FGF12	P61328	-1.04752	0.0095
1418497_at	Fgf13	FGF13	Q92913	-1.1047	0.006
1435747_at	Fgf14	FGF14	Q92915	-1.05379	0.0074
1438718_at	Fgf9	FGF9	P31371	-1.19727	0.0018
1433489_s_at	Fgfr2	FGFR2	P21802	-0.762926	0.1389
1451912_a_at	Fgfrl1	FGFRL1	Q8N441	0.664301	0.1758
1421855_at	Fgl2	FGL2	Q14314	1.1604	0.0363
1438954_x_at	Figf	FIGF	O43915	0.677982	0.1844
1442873_at	Fign	FIGN	Q5HY92	-0.840371	0.0515
1428861_at	Filip1l	FILIP1L	Q4L180	1.16582	0.0322
1449429_at	Fkbp1b	FKBP1B	P68106	-0.962126	0.0223
1416125_at	Fkbp5	FKBP5	Q13451	1.1139	0.0476
1416803_at	Fkbp7	FKBP7	Q9Y680	1.15659	0.0341
1437687_x_at	Fkbp9	FKBP9	O95302	0.72779	0.15
1433512_at	Fli1	FLI1	Q01543	2.67733	0.0002
1426677_at	Flna	FLNA	P21333	1.87959	0.0024
1434008_at	Scn4b	FLRT1	Q9NZU1	-1.27614	0.0006
1440926_at	Flt1	FLT1	P17948	0.788017	0.1204
1419538_at	Flt3	FLT3	P36888	-0.77769	0.1131
1452267_at	Flywch1	FLYWCH1	Q4VC44	-0.699935	0.1465
1438982_s_at	Flywch2	FLYWCH2	Q96CP2	-0.740818	0.1173
1456084_x_at	Fmod	FMOD	Q06828	0.723864	0.163
1426642_at	Fn1	FN1	P02751	3.18884	0
1437351_at	Cxxc4	FNDC3A	Q9Y2H6	-0.905088	0.0358
1433833_at	Fndc3b	FNDC3B	Q53EP0	1.39083	0.0116
1434526_at	Ephx4	FNDC5	Q8NAU1	-0.854649	0.0543
1434497_at	4933431E20Rik	FNIP2	Q9P278	-0.975397	0.0226
1423100_at	Fos	FOS	P01100	1.62611	0.0056
1437247_at	Fosl2	FOSL2	P15408	1.99722	0.002
1419485_at	Foxc1	FOXC1	Q12948	1.67057	0.0087
1418876_at	Foxd1	FOXD1	Q16676	2.18606	0.0018
1421141_a_at	Foxp1	FOXP1	Q9H334	0.68446	0.1708
1440108_at	Foxp2	FOXP2	O15409	-0.722848	0.0783
1436243_at	Frmd5	FRMD5	Q7Z6J6	-0.665889	0.1941
1423465_at	Frrs1	FRRS1	Q6ZNA5	2.75939	0.0001
1416658_at	Frzb	FRZB	Q92765	-0.669786	0.1616
1448259_at	Fstl1	FSTL1	Q12841	0.659194	0.1993
1436800_at	Fstl5	FSTL5	Q8N475	-1.13701	0.0032
1418364_a_at	Ftl1	FTL	P02792	2.72413	0.0002
1460434_at	Fundc2	FUNDC2	Q9BWH2	-0.733363	0.167
1435308_at	Fut9	FUT9	Q9Y231	-0.767094	0.141
1436400_at	Fxr1	FXR1	P51114	-0.727618	0.1728
1418296_at	Fxyd5	FXYD5	Q96DB9	2.77728	0.0001
1419200_at	Fxyd7	FXYD7	P58549	-0.863546	0.058
1418533_s_at	Fzd2	FZD2	Q14332	1.20777	0.029
1417301_at	Fzd6	FZD6	O60353	1.14202	0.0297
1450044_at	Fzd7	FZD7	O75084	0.791439	0.1243
1455355_at	G2e3	G2E3	Q7L622	0.873577	0.0802
1448354_at	G6pdx	G6PD	P11413	0.719315	0.1407
1416418_at	Gabarapl1	GABARAPL1	Q9H0R8	-0.726424	0.1358
1421281_at	Gabra1	GABRA1	P14867	-1.56619	0
1455444_at	Gabra2	GABRA2	P47869	-0.990796	0.0295
1436957_at	Gabra3	GABRA3	P34903	-1.07826	0.009
1433602_at	Gabra5	GABRA5	P31644	-1.21524	0.0014
1429685_at	Gabrb2	GABRB2	P47870	-1.64837	0
1421190_at	Gabrb3	GABRB3	P28472	-1.06643	0.0049
1460408_at	Gabrg1	GABRG1	Q8N1C3	-0.902929	0.0502
1437147_at	Gabrg2	GABRG2	P18507	-1.41658	0
1416561_at	Gad1	GAD1	Q99259	-0.944804	0.033
1421978_at	Gad2	GAD2	Q05329	-1.0265	0.0096
1449519_at	Gadd45a	GADD45A	P24522	1.06185	0.0423
1449773_s_at	Gadd45b	GADD45B	O75293	1.28777	0.0264
1453851_a_at	Gadd45g	GADD45G	O95257	1.09653	0.0348
1460668_at	Gal	GAL	P22466	0.780394	0.1227
1417177_at	Galk1	GALK1	P51570	0.643394	0.1954
1448744_at	Galns	GALNS	P34059	1.09963	0.0339
1437760_at	Galnt12	GALNT12	Q8IXK2	0.750349	0.1273
1457118_at	Shc4	GALNT13	Q8IUC8	0.941858	0.062
1426756_at	Galnt2	GALNT2	Q10471	0.728051	0.1407
1455915_at	Galnt4	GALNT4	Q8N4A0	0.863463	0.0874
1434399_at	Galnt6	GALNT6	Q8NCL4	0.829038	0.0971
1452232_at	Galnt7	GALNT7	Q86SF2	0.671927	0.1776
1455980_a_at	Gas2l3	GAS2L3	Q86XJ1	1.8431	0.0028
1437044_a_at	Gba	GBA	P04062	1.14424	0.0285
1418392_a_at	Gbp3	GBP4	Q96PP9	1.14071	0.0313
1451800_at	Gcc2	GCC2	Q8IWJ2	-0.841404	0.0577
1429692_s_at	Gch1	GCH1	P30793	0.999856	0.0518
1425503_at	Gcnt2	GCNT2	Q8NFS9	2.17485	0.001
1435749_at	Gda	GDA	Q9Y2T3	1.57396	0.0074
1423329_at	Gdap1	GDAP1	Q8TB36	-1.10036	0.0044
1424076_at	Gdpd1	GDPD1	Q8N9F7	-0.703924	0.1839
1440142_s_at	Gfap	GFAP	P14136	1.12393	0.033
1439015_at	Gfra1	GFRA1	P56159	0.721504	0.1408
1419595_a_at	Ggh	GGH	Q92820	0.701682	0.156
1429356_s_at	Ggps1	GGPS1	O95749	-0.752923	0.1421
1419502_at	Ghdc	GHDC	Q8N2G8	0.645794	0.1994
1451501_a_at	Ghr	GHR	P10912	0.819832	0.1099
1457472_at	Gigyf2	GIGYF2	Q6Y7W6	-1.40736	0.001
1449094_at	Gjc1	GJC1	P36383	1.59369	0.0066
1435297_at	Gjd2	GJD2	Q9UKL4	-1.49696	0
1418248_at	Gla	GLA	P06280	1.26496	0.0194
1426218_at	Glcci1	GLCCI1	Q86VQ1	-1.00173	0.019
1424927_at	Glipr1	GLIPR1	P48060	2.89803	0.0001
1430353_at	Glis3	GLIS3	Q8NEA6	1.29149	0.0171
1436070_at	Glo1	GLO1	Q04760	-0.818834	0.0954
1422277_at	Glra1	GLRA1	P23415	-1.14784	0.0059
1434098_at	Glra2	GLRA2	P23416	-1.30223	0.0004
1422504_at	Glrb	GLRB	P48167	-1.10749	0.0063
1435245_at	Gls2	GLS2	Q9UI32	-0.95288	0.0269
1419194_s_at	Gmfg	GMFG	O60234	1.43973	0.0103
1417506_at	Gmnn	GMNN	O75496	1.03485	0.0445
1435656_at	Gmps	GMPS	P49915	-0.891108	0.0428
1430295_at	Gna13	GNA13	Q14344	1.07416	0.0466
1434440_at	Gnai1	GNAI1	P63096	-1.12218	0.0049
1419449_a_at	Gnai2	GNAI2	P04899	0.755742	0.1273
1428645_at	Gnai3	GNAI3	P08754	0.885809	0.0768
1435268_at	Gnaz	GNAZ	P19086	-0.772259	0.0995
1417432_a_at	Gnb1	GNB1	P62873	1.41711	0.0104
1455168_a_at	Gnb2l1	GNB2L1	P63244	0.925164	0.0651
1422208_a_at	Gnb5	GNB5	O14775	-0.722848	0.1531
1421947_at	Gng12	GNG12	Q9UBI6	0.82603	0.0956
1419414_at	Gng13	GNG13	Q9P2W3	-0.941199	0.0282
1418452_at	Gng2	GNG2	P59768	-0.920025	0.0099
1417428_at	Gng3	GNG3	P63215	-0.772259	0.12
1447669_s_at	Gng4	GNG4	P50150	-0.99223	0.0158
1423985_at	Gng5	GNG5	P63218	1.01514	0.0475
1457755_at	Gng8	GNG8	Q9UK08	-0.841404	0.0532
1418647_at	Gnl1	GNL1	P36915	-0.733843	0.131
1433488_x_at	Gns	GNS	P15586	1.05894	0.039
1415698_at	Golm1	GOLM1	Q8NBJ4	1.93783	0.0022
1449859_at	Golt1b	GOLT1B	Q9Y3E0	1.07142	0.038
1450970_at	Got1	GOT1	P17174	-0.85909	0.0672
1419499_at	Gpam	GPAM	Q9HCL2	0.629846	0.1924
1457536_at	Gpc5	GPC5	P78333	-0.868015	0.0475
1437417_s_at	Gpc6	GPC6	Q9Y625	0.845189	0.1026
1448249_at	Gpd1	GPD1	P21695	1.01078	0.0501
1456741_s_at	Gpm6a	GPM6A	P51674	-0.873027	0.059
1425942_a_at	Gpm6b	GPM6B	Q13491	-0.67992	0.1929
1441382_at	Gpr101	GPR101	Q96P66	-1.50267	0
1436611_at	Slc39a12	GPR107	Q5VW38	-0.815275	0.0955
1459274_at	Gpr135	GPR135	Q8IZ08	-0.971148	0.0178
1418611_at	Gpr162	GPR162	Q16538	-0.772998	0.1212
1434672_at	Gpr22	GPR22	Q99680	-1.29195	0.0004
1422542_at	Gpr34	GPR34	Q9UPC5	1.25405	0.0255
1436972_at	Gpr61	GPR61	Q9BZJ8	-0.724516	0.1475
1455000_at	Gpr68	GPR68	Q15743	-1.04365	0.0102
1439569_at	Gpr83	GPR83	Q9NYM4	-1.04067	0.0144
1424896_at	Gpr85	GPR85	P60893	-0.793857	0.0771
1424455_at	Gprasp1	GPRASP1	Q5JY77	-0.820362	0.0766
1424613_at	Gprc5b	GPRC5B	Q9NZH0	-1.05859	0.0158
1435462_at	Plcxd2	GPRIN2	O60269	-1.23006	0.0014
1418396_at	Gpsm3	GPSM3	Q9Y4H4	1.19478	0.0267
1460671_at	Gpx1	GPX1	P07203	1.5362	0.0075
1417836_at	Gpx7	GPX7	Q96SL4	1.94651	0.0023
1424099_at	Gpx8	GPX8	Q8TED1	2.25758	0.001
1430038_at	Gphn	GREB1	Q4ZG55	-0.767585	0.0695
1433914_at	Lipo1	GREB1L	Q9C091	0.81295	0.0991
1434146_at	Gria2	GRIA2	P42262	-0.955396	0.02
1434728_at	Gria3	GRIA3	P42263	-0.928237	0.0337
1440891_at	Gria4	GRIA4	P48058	-1.48843	0
1441499_at	Grid1	GRID1	Q9ULK0	-1.06915	0.0147
1427676_a_at	Grik1	GRIK1	P39086	-0.962969	0.0208
1437968_at	Grin1	GRIN1	Q05586	-0.749281	0.1178
1436575_at	Grin3a	GRIN3A	Q8TCU5	-0.911587	0.0425
1435951_at	Grip1	GRIP1	Q9Y3R0	-0.690591	0.1544
1449514_at	Grk5	GRK5	P34947	0.701948	0.1683
1430136_at	Grm3	GRM3	Q14832	-1.43987	0.0001
1455272_at	Grm5	GRM5	P41594	-1.03209	0.0156
1443119_at	Grm7	GRM7	Q14831	-0.995678	0.02
1448148_at	Grn	GRN	P28799	2.76835	0.0001
1426736_at	Gspt1	GSPT1	P15170	0.725523	0.1383
1418109_at	Gspt2	GSPT2	Q8IYD1	-0.794357	0.1051
1426626_at	Gtf2f2	GTF2F2	P13984	0.669752	0.1956
1434141_at	Gucy1a3	GUCY1A3	Q02108	-0.823167	0.0927
1420871_at	Gucy1b3	GUCY1B3	Q02153	-0.893518	0.0459
1448124_at	Gusb	GUSB	P08236	2.93638	0.0001
1418927_a_at	Habp4	HABP4	Q5JVS0	-0.848141	0.0607
1428630_x_at	Haghl	HAGHL	Q6PII5	-0.777195	0.1334
1416997_a_at	Hap1	HAP1	P54257	-0.799621	0.0579
1438020_at	Hapln1	HAPLN1	P10915	-1.80692	0
1428510_at	Lphn1	HAPLN4	Q86UW8	-0.729292	0.155
1451103_at	Haus4	HAUS4	Q9H6D7	1.06454	0.0392
1418350_at	Hbegf	HBEGF	Q99075	1.67021	0.005
1449455_at	Hck	HCK	P08631	1.8157	0.0031
1451229_at	Hdac11	HDAC11	Q96DB2	-0.993092	0.0191
1439704_at	Hdac2	HDAC2	Q92769	-0.695489	0.1089
1415987_at	Hdlbp	HDLBP	Q00341	0.989648	0.0515
1455537_at	6430547I21Rik	HEATR5A	Q86XA9	-0.828025	0.0428
1441101_at	Hecw1	HECW1	Q76N89	-1.38873	0
1434989_at	Unc80	HECW2	Q9P2P5	-0.932361	0.0407
1417541_at	Hells	HELLS	Q9NRZ9	1.49319	0.0088
1444228_s_at	Herc2	HERC2	O95714	-0.961564	0.0158
1431202_at	Herc3	HERC3	Q15034	-0.88071	0.0536
1438037_at	Herc6	HERC6	Q8IVU3	1.3815	0.0122
1449024_a_at	Hexa	HEXA	P06865	1.22811	0.0259
1460180_at	Hexb	HEXB	P07686	1.50167	0.0092
1422645_at	Hfe	HFE	Q30201	1.44917	0.0097
1424553_at	Hhatl	HHATL	Q9HCP6	-1.11123	0.0056
1423319_at	Hhex	HHEX	Q03014	1.5864	0.0064
1455277_at	Hhip	HHIP	Q96QV1	-1.3812	0.0002
1427418_a_at	Hif1a	HIF1A	Q16665	0.845831	0.0878
1455014_at	Hint3	HINT3	Q9NQE9	-0.914575	0.0471
1434557_at	Hip1	HIP1	O00291	0.736302	0.1361
1436994_a_at	Hist1h1c	HIST1H1C	P16403	0.923035	0.0685
1422612_at	Hk2	HK2	P52789	2.1114	0.0016
1425336_x_at	H2-K1	HLA-B	Q95365	1.30609	0.0156
1435290_x_at	H2-Aa	HLA-DQA1	P01909	2.01303	0.0029
1434735_at	Hlf	HLF	Q16534	-1.0604	0.0093
1455631_at	H13	HM13	Q8TCT9	-0.750494	0.139
1426475_at	Hmbs	HMBS	P08397	0.75369	0.1283
1450780_s_at	Hmga2	HMGA2	P52926	1.71484	0.0047
1452534_a_at	Hmgb2	HMGB2	P26583	2.32196	0.0008
1427229_at	Hmgcr	HMGCR	P04035	-1.01683	0.0097
1433446_at	Hmgcs1	HMGCS1	Q01581	-1.32446	0.0003
1448180_a_at	Hn1	HN1	Q9UK76	1.05388	0.0404
1417702_a_at	Hnmt	HNMT	P50135	-0.904818	0.0389
1453849_s_at	Hnrnpab	HNRNPAB	Q99729	0.774165	0.1218
1458273_at	Hnrnpd	HNRNPD	Q14103	-0.913216	0.0471
1450963_at	Hnrnpf	HNRNPF	P52597	1.04026	0.0422
1434551_at	Hnrnpul2	HNRNPUL2	Q1KMD3	-0.73889	0.1625
1457671_at	Homer2	HOMER2	Q9NSB8	-0.974829	0.0264
1439173_at	Hook1	HOOK1	Q9UJC3	-0.951206	0.0179
1431475_a_at	Hoxa10	HOXA10	P31260	1.3409	0.0185
1418415_at	Hoxb5	HOXB5	P09067	-0.932912	0.032
1451660_a_at	Hoxb6	HOXB6	P17509	-1.19232	0.0027
1439798_at	Hoxc10	HOXC11	O43248	0.717123	0.1598
1450930_at	Hpca	HPCA	P84074	-1.244	0.0006
1433987_at	Hpcal4	HPCAL4	Q9UM19	-1.18541	0.0025
1419905_s_at	Hpgd	HPGD	P15428	2.18549	0.0019
1421492_at	Hpgds	HPGDS	O60760	1.50106	0.0095
1423450_a_at	Hs3st1	HS3ST1	O14792	-0.7413	0.1455
1438624_x_at	Hs3st2	HS3ST2	Q9Y278	-1.16327	0.0047
1420938_at	Hs6st2	HS6ST2	Q96MM7	-1.49777	0
1449038_at	Hsd11b1	HSD11B1	P28845	-0.931811	0.0205
1416968_a_at	Hsd3b7	HSD3B7	Q9H2F3	1.447	0.0103
1434051_s_at	Hspa12a	HSPA12A	O43301	-0.773985	0.1284
1427127_x_at	Hspa1b	HSPA1A	P08107	0.833254	0.1278
1416147_at	Hspa4	HSPA4	P34932	-0.831101	0.0879
1458385_at	Hspa4l	HSPA4L	O95757	-1.12343	0.0044
1427464_s_at	Hspa5	HSPA5	P11021	0.664028	0.1783
1425964_x_at	Hspb1	HSPB1	P04792	3.49897	0
1436332_at	Hspb6	HSPB6	O14558	1.83135	0.0028
1417013_at	Hspb8	HSPB8	Q9UJY1	0.83131	0.1005
1423566_a_at	Hsph1	HSPH1	Q92598	-1.02093	0.0178
1451814_a_at	Htatip2	HTATIP2	Q9BUP3	0.714839	0.1439
1450477_at	Htr2c	HTR2C	P28335	-0.994816	0.0119
1435332_at	Htr7	HTR7	P34969	-1.10967	0.0063
1419292_at	Htra3	HTRA3	P83110	0.913646	0.0858
1431644_a_at	Ica1	ICA1	Q05084	-1.10749	0.0037
1425895_a_at	Id1	ID1	P41134	1.49124	0.0097
1453596_at	Id2	ID2	Q02363	0.759667	0.1266
1416630_at	Id3	ID3	Q02535	0.796182	0.12
1450928_at	Id4	ID4	P47928	-0.953998	0.0312
1422500_at	Idh3a	IDH3A	P50213	-0.821126	0.0857
1458779_at	8030445P17Rik	IDI1	Q13907	-0.702515	0.1841
1439251_at	Idua	IDUA	P35475	0.74485	0.1381
1416442_at	Ier2	IER2	Q9BTL4	1.24653	0.0208
1419647_a_at	Ier3	IER3	P46695	1.55837	0.0074
1417612_at	Ier5	IER5	Q5VY09	0.926986	0.0661
1422476_at	Ifi30	IFI30	P13284	3.46375	0
1445897_s_at	Ifi35	IFI35	P80217	1.72098	0.005
1426276_at	Ifih1	IFIH1	Q9BYX4	1.29831	0.0167
1418293_at	Ifit2	IFIT2	P09913	0.694925	0.1656
1424254_at	Ifitm1	IFITM1	P13164	2.90371	0.0001
1423754_at	Ifitm3	IFITM2	Q01629	2.09812	0.0016
1449026_at	Ifnar1	IFNAR1	P17181	0.644133	0.1988
1451462_a_at	Ifnar2	IFNAR2	P48551	1.15601	0.0278
1448167_at	Ifngr1	IFNGR1	P15260	0.851199	0.0878
1416067_at	Ifrd1	IFRD1	O00458	0.854554	0.0914
1416474_at	Igdcc4	IGDCC4	Q8TDY8	-0.764641	0.1401
1419519_at	Igf1	IGF1	P05019	1.35197	0.024
1454159_a_at	Igfbp2	IGFBP2	P18065	2.06416	0.0019
1417933_at	Igfbp6	IGFBP6	P24592	1.01407	0.0667
1423584_at	Igfbp7	IGFBP7	Q16270	2.4046	0.0006
1433652_at	Igsf1	IGSF1	Q8N6C5	-0.819088	0.0633
1429219_at	Ikbip	IKBIP	Q70UQ0	1.10969	0.0325
1419455_at	Il10rb	IL10RB	Q08334	1.97321	0.0022
1454783_at	Il13ra1	IL13RA1	P78552	1.85356	0.0027
1420905_at	Il17ra	IL17RA	Q96F46	1.01164	0.0476
1449585_at	Il1rap	IL1RAP	Q9NPH3	0.852319	0.0972
1433787_at	Nell1	IL1RAPL1	Q9NZN1	-1.20091	0.0017
1416200_at	Il33	IL33	O95760	0.900336	0.0724
1452416_at	Il6ra	IL6R	P08887	1.89227	0.0023
1452843_at	Il6st	IL6ST	P40189	0.672652	0.1774
1452231_x_at	Mndal	ILDR2	Q71H61	1.79577	0.0046
1449942_a_at	Ilk	ILK	Q13418	0.700351	0.1688
1415911_at	Impact	IMPACT	Q9P2X3	-0.698295	0.1868
1448992_at	Ina	INA	Q16352	-1.15875	0.0039
1418983_at	Inadl	INADL	Q8NI35	-1.34924	0.0001
1439436_x_at	Incenp	INCENP	Q9NQS7	1.4401	0.0099
1422053_at	Inhba	INHBA	P08476	1.41652	0.011
1416026_a_at	Rpl12	INPP4A	Q96PE3	0.898557	0.0742
1441416_at	Inpp4b	INPP4B	O15327	-0.858829	0.0521
1454671_at	Insig1	INSIG1	O15503	-0.905629	0.019
1456259_at	Ints10	INTS10	Q9NVR2	-0.819852	0.0611
1439887_at	Rnf152	IQCB1	Q15051	-0.77152	0.0954
1417379_at	Iqgap1	IQGAP1	P46940	2.30249	0.0008
1437912_at	Iqsec3	IQSEC3	Q9UPP2	-0.758038	0.1213
1457726_at	Rps15a	IRAK4	Q9NWZ3	-0.812992	0.0447
1416714_at	Irf8	IRF8	Q02556	2.05155	0.0019
1421322_a_at	Irf9	IRF9	Q00978	0.854395	0.0888
1418825_at	Irgm1	IRGM	A1A4Y4	1.33674	0.0142
1418450_at	Islr	ISLR	O14498	1.03506	0.068
1422444_at	Itga6	ITGA6	P23229	1.47597	0.0091
1454966_at	Itga8	ITGA8	P53708	0.753605	0.1366
1422046_at	Itgam	ITGAM	P11215	2.66612	0.0002
1452784_at	Itgav	ITGAV	P06756	0.895845	0.0736
1426918_at	Itgb1	ITGB1	P05556	1.59741	0.0062
1450678_at	Itgb2	ITGB2	P05107	3.12625	0
1456097_a_at	Itgb3bp	ITGB3BP	Q13352	0.737341	0.1348
1456195_x_at	Itgb5	ITGB5	P18084	1.40588	0.0118
1449123_at	Itih3	ITIH3	Q06033	-1.13258	0.006
1436579_s_at	Itsn1	ITSN1	Q15811	-0.983361	0.0236
1434070_at	Jag1	JAG1	P78504	1.30182	0.0168
1441317_x_at	Jakmip1	JAKMIP1	Q96N16	-0.761947	0.1375
1449408_at	Jam2	JAM2	P57087	0.937194	0.0621
1451878_a_at	Jmy	JMY	Q8N9B5	-0.726424	0.0744
1418161_at	Jph3	JPH3	Q8WXH2	-0.847881	0.0626
1457163_at	D730035F11Rik	JPH4	Q96JJ6	0.76528	0.1202
1417409_at	Jun	JUN	P05412	1.0895	0.0363
1427509_at	Baiap3	KALRN	O60229	-1.1933	0.0019
1460559_at	Kank2	KANK2	Q63ZY3	1.30842	0.0182
1448839_at	Kank3	KANK3	Q6NY19	0.784588	0.1195
1436425_at	Kank4	KANK4	Q5T7N3	-0.960721	0.0218
1439606_at	Katnal1	KATNAL1	Q9BW62	-0.753409	0.1536
1436528_at	Kazald1	KAZALD1	Q96I82	-0.924673	0.0286
1428192_at	Kbtbd7	KBTBD7	Q8WVZ9	-0.714302	0.1816
1433902_at	Kbtbd8	KBTBD8	Q8NFY9	-0.881507	0.0639
1438613_at	Kcna4	KCNA4	P22459	-1.00839	0.0144
1454043_a_at	Kcnab1	KCNAB1	Q14722	-1.16845	0.0032
1416956_at	Kcnab2	KCNAB2	Q13303	-0.861186	0.0521
1443855_at	Kcnc1	KCNC1	P48547	-1.25705	0.001
1435644_at	Sh3pxd2b	KCNC2	Q96PR1	0.901881	0.072
1440861_a_at	Kcnc3	KCNC3	Q14003	-0.761213	0.1064
1422834_at	Kcnd2	KCND2	Q9NZV8	-1.04246	0.0158
1435720_at	Kcnd3	KCND3	Q9UK17	-0.877261	0.0311
1428536_at	Kcng4	KCNG4	Q8TDN1	-1.05289	0.0098
1449544_a_at	Kcnh2	KCNH2	Q12809	-1.09357	0.0084
1440980_at	Kcnh8	KCNH8	Q96L42	-1.04633	0.0062
1448459_at	Kcnip1	KCNIP1	Q9NZI2	-1.04901	0.0043
1451840_at	Kcnip4	KCNIP4	Q6PIL6	-1.56619	0
1422871_at	Kcnj12	KCNJ12	Q14500	-0.655853	0.1979
1452243_at	Kcnj14	KCNJ14	Q9UNX9	-0.992804	0.0238
1444025_at	Kcnj3	KCNJ3	P48549	-1.61794	0
1435342_at	Kcnk6	KCNK6	Q9Y257	1.85707	0.0028
1424848_at	Kcnma1	KCNMA1	Q12791	-0.73889	0.1011
1431844_at	Kcnmb2	KCNMB2	Q9Y691	-0.768568	0.0776
1448927_at	Kcnn2	KCNN2	Q9H2S1	-0.801883	0.1132
1440258_at	Kcnq2	KCNQ2	O43526	-0.88977	0.0402
1457587_at	Kcnq5	KCNQ5	Q9NR82	-0.887367	0.041
1457325_at	Kcns2	KCNS2	Q9ULS6	-1.05949	0.0062
1458428_at	Kcnt1	KCNT1	Q5JUK3	-0.666576	0.1584
1459971_at	Kcnt2	KCNT2	Q6UVM3	-0.882837	0.0358
1429019_s_at	Pon2	KCTD10	Q9H3F6	0.657457	0.184
1442562_at	Zfp827	KCTD21	Q4G0X4	-0.744681	0.1399
1441801_at	Kctd4	KCTD4	Q8WVF5	-1.71786	0
1456092_at	Kctd7	KCTD7	Q96MP8	-0.800626	0.1013
1455923_at	Kctd8	KCTD8	Q6ZWB6	-1.43284	0
1453071_s_at	Kdelc2	KDELC2	Q7Z4H8	0.773068	0.1244
1417205_at	Kdelr2	KDELR2	P33947	1.08902	0.0355
1449379_at	Kdr	KDR	P35968	1.10943	0.0322
1422117_s_at	Khdrbs2	KHDRBS2	Q5VWX1	-0.852303	0.0648
1437900_at	4930523C07Rik	KIAA0040	Q15053	0.882682	0.0826
1419153_at	2810417H13Rik	KIAA0101	Q15004	2.76615	0.0001
1443327_at	D130043K22Rik	KIAA0319	Q5VV43	-1.13384	0.0051
1439127_at	AI314180	KIAA0368	Q5VYK3	-0.662689	0.167
1438720_at	9330159F19Rik	KIAA0408	Q6ZU52	-0.774972	0.1017
1437501_at	AF529169	KIAA1024	Q9UPX6	-1.16004	0.0031
1449056_at	E330009J07Rik	KIAA1147	A4D1U4	-0.940645	0.0387
1426880_at	Etl4	KIAA1217	Q5T5P2	-0.903738	0.0495
1427063_at	5330417C22Rik	KIAA1324	Q6UXG2	-0.726902	0.1282
1435848_at	D430041D05Rik	KIAA1549L	Q6ZVL6	-1.03801	0.0142
1427334_s_at	2810474O19Rik	KIAA1551	Q9HCM1	0.706199	0.1622
1456859_at	Lnp	KIAA1715	Q9C0E8	-0.743231	0.1276
1436692_at	E130308A19Rik	KIAA1958	Q8N8K9	-0.795859	0.1045
1440910_at	C77370	KIAA2022	Q5QGS0	-0.85726	0.0511
1436607_a_at	Kidins220	KIDINS220	Q9ULH0	-0.875672	0.0625
1450738_at	Kif21a	KIF21A	Q7Z4S6	-0.674614	0.1954
1437716_x_at	Kif22	KIF22	Q14807	1.11989	0.0313
1436560_at	Kif3a	KIF3A	Q9Y496	-0.961002	0.0332
1434947_at	Kif3c	KIF3C	O14782	-0.825721	0.0755
1434670_at	Kif5a	KIF5A	Q12840	-0.72977	0.133
1417181_a_at	Kifap3	KIFAP3	Q92845	-0.759258	0.1328
1421312_a_at	Kifc2	KIFC2	Q96AC6	-0.80138	0.0852
1431402_at	Kirrel3	KIRREL3	Q8IZU9	-0.776207	0.1316
1415855_at	Kitl	KITLG	P21583	1.09511	0.0354
1448541_at	Klc1	KLC1	Q07866	-0.840371	0.0611
1416029_at	Klf10	KLF10	Q13118	1.10333	0.0363
1448890_at	Klf2	KLF2	Q9Y5W3	1.5656	0.0076
1417394_at	Klf4	KLF4	O43474	1.15795	0.0407
1451021_a_at	Klf5	KLF5	Q13887	1.2286	0.0388
1447448_s_at	Klf6	KLF6	Q99612	1.40936	0.0117
1436465_at	Klhl1	KLHL1	Q9NR64	-0.975964	0.0211
1435818_at	Klhl15	KLHL15	Q96M94	-0.717145	0.1342
1439078_at	Klhl4	KLHL4	Q9C0H6	-0.795358	0.0833
1437886_at	Klhl6	KLHL6	Q8WZ60	2.13291	0.0014
1415860_at	Kpna2	KPNA2	P52292	1.62817	0.0056
1416925_at	Kpnb1	KPNB1	Q14974	1.12188	0.031
1451979_at	Kras	KRAS	P01116	0.708231	0.1599
1444726_at	Krr1	KRR1	Q13601	-0.761458	0.1344
1450435_at	L1cam	L1CAM	P32004	-0.724516	0.1683
1425140_at	Lactb2	LACTB2	Q53H82	0.930472	0.068
1444040_at	Lair1	LAIR1	Q6GTX8	1.29419	0.0183
1424114_s_at	Lamb1	LAMB1	P07942	1.93953	0.0023
1416513_at	Lamb2	LAMB2	P55268	0.793521	0.1234
1423885_at	Lamc1	LAMC1	P11047	0.77602	0.1278
1428094_at	Lamp2	LAMP2	P13473	1.2509	0.0188
1427012_at	Lancl1	LANCL1	O43813	-0.873291	0.0406
1436905_x_at	Laptm5	LAPTM5	Q13571	2.00684	0.002
1438634_x_at	Lasp1	LASP1	Q14847	0.725436	0.1378
1429088_at	Lbh	LBH	Q53QV2	0.730749	0.1369
1427747_a_at	Lcn2	LCN2	P80188	3.27123	0
1415983_at	Lcp1	LCP1	P13796	1.77074	0.004
1439557_s_at	Ldb2	LDB2	O43679	-1.04692	0.0159
1419737_a_at	Ldha	LDHA	P00338	1.27536	0.017
1421821_at	Ldlr	LDLR	P01130	-0.709104	0.1209
1424378_at	Ldlrap1	LDLRAP1	Q5SW96	1.05811	0.0407
1435300_at	Letm1	LETM1	O95202	-0.71596	0.152
1455439_a_at	Lgals1	LGALS1	P09382	2.74618	0.0001
1426808_at	Lgals3	LGALS3	P17931	5.51074	0
1448380_at	Lgals3bp	LGALS3BP	Q08380	1.04369	0.0463
1421217_a_at	Lgals9	LGALS9	O00182	1.43328	0.0104
1435851_at	Lgi1	LGI1	O95970	-1.07218	0.0159
1433667_at	Lgi3	LGI3	Q8N145	-0.730727	0.1103
1448883_at	Lgmn	LGMN	Q99538	1.12744	0.0301
1450988_at	Lgr5	LGR5	O75473	-0.843733	0.0658
1433776_at	Lhfp	LHFP	Q9Y693	1.26909	0.0184
1434129_s_at	Lhfpl2	LHFPL2	Q6ZUX7	0.901803	0.0788
1434316_at	Chsy1	LHFPL4	Q7Z7J7	1.01314	0.0479
1457105_at	Pkd2l1	LHFPL5	Q8TAF8	-0.83908	0.0435
1416641_at	Lig1	LIG1	P18858	0.773659	0.1174
1450629_at	Lima1	LIMA1	Q9UHB6	1.22965	0.0239
1456377_x_at	Limd2	LIMD2	Q9BT23	0.993638	0.0519
1417627_a_at	Limk1	LIMK1	P53667	-0.736485	0.1457
1435805_at	Lin7a	LIN7A	O14910	-0.884168	0.0491
1449172_a_at	Lin7b	LIN7B	Q9HAP6	-1.84788	0
1428639_at	Lin9	LIN9	Q5TKA1	0.64441	0.1902
1450872_s_at	Lipa	LIPA	P38571	1.39775	0.012
1416303_at	Litaf	LITAF	Q99732	0.860605	0.0851
1426318_at	Serpinb1b	LIX1L	Q8IVB5	-1.05529	0.0064
1428129_at	Lman1	LMAN1	P49257	1.78994	0.0034
1425186_at	Lmbrd1	LMBRD1	Q9NUN5	-0.731206	0.1629
1457670_s_at	Lmna	LMNA	P02545	1.43365	0.0112
1423521_at	Lmnb1	LMNB1	P20700	1.00727	0.0506
1454086_a_at	Lmo2	LMO2	P25791	0.78509	0.1167
1455754_at	Lmo3	LMO3	Q8TAP4	-1.12753	0.0043
1455018_at	Lmtk2	LMTK2	Q8IWU2	-0.715249	0.1639
1436493_at	Ctxn2	LONRF2	Q1L5Z9	-1.11279	0.0039
1429863_at	Lonrf3	LONRF3	Q496Y0	1.7657	0.0035
1431004_at	Loxl2	LOXL2	Q9Y4K0	1.83066	0.0033
1418269_at	Loxl3	LOXL3	P58215	1.1308	0.0348
1426110_a_at	Lpar1	LPAR1	Q92633	-0.90644	0.0368
1428615_at	Lpar6	LPAR6	P43657	0.917241	0.0666
1451359_at	Lpcat1	LPCAT1	Q8NF37	0.660929	0.1794
1423960_at	Lpcat3	LPCAT3	Q6P1A2	0.745625	0.1282
1431056_a_at	Lpl	LPL	P06858	2.2711	0.0011
1455314_at	Lpp	LPP	Q93052	1.39944	0.0112
1424965_at	Lpxn	LPXN	O60711	2.86162	0.0001
1439341_at	Greb1l	LRCH1	Q9Y2L9	-0.795108	0.0685
1454687_at	Lrfn5	LRFN5	Q96NI6	-1.09912	0.0052
1456280_at	Clspn	LRIG2	O94898	1.59192	0.0063
1442849_at	Lrp1	LRP1	Q07954	0.859015	0.0914
1416836_at	Lrp10	LRP10	Q7Z4F1	0.77703	0.1187
1433536_at	Lrp11	LRP11	Q86VZ4	-0.76783	0.1185
1457235_at	Lrp1b	LRP1B	Q9NZR2	-0.70934	0.1954
1451245_at	Lrrc3b	LRRC3B	Q96PB8	-0.943139	0.0273
1435832_at	Lrrc4	LRRC4	Q9HBW1	-1.20324	0.004
1451173_at	Lrrc49	LRRC49	Q8IUZ0	-1.02915	0.0078
1456759_at	Lrrc4c	LRRC4C	Q9HCJ2	-0.781405	0.1122
1434694_at	Lrrc8a	LRRC8A	Q8IWT6	0.750521	0.138
1433842_at	Lrrfip1	LRRFIP1	Q32MZ4	3.05325	0.0002
1451986_s_at	Lrrk1	LRRK1	Q38SD2	1.8109	0.0038
1455883_a_at	Lrrtm1	LRRTM1	Q86UE6	-1.38685	0
1456637_at	Lrrtm2	LRRTM2	O43300	-0.876466	0.0434
1434760_at	Lrrtm3	LRRTM3	Q86VH5	-1.08651	0.0106
1455937_at	Lrrtm4	LRRTM4	Q86VH4	-0.934014	0.0199
1455397_at	Caskin1	LSAMP	Q13449	-0.98593	0.0201
1420013_s_at	Lss	LSS	P48449	-0.691057	0.1605
1454701_at	4930503L19Rik	LTBP1	Q14766	0.688225	0.1629
1416435_at	Ltbr	LTBR	P36941	1.29213	0.0167
1423607_at	Lum	LUM	P51884	2.22011	0.0011
1436095_at	Chd5	LUZP1	Q86V48	-0.823677	0.0735
1416503_at	Lxn	LXN	Q9BS40	0.680504	0.1628
1453304_s_at	Ly6e	LY6E	Q16553	0.795434	0.1138
1422625_at	Ly6h	LY6H	O94772	-0.923304	0.0263
1422903_at	Ly86	LY86	O95711	1.87153	0.0027
1449874_at	Ly96	LY96	Q9Y6Y9	1.75617	0.0038
1451318_a_at	Lyn	LYN	P07948	2.2372	0.001
1417283_at	Lynx1	LYNX1	Q9BZG9	-0.766112	0.1014
1431569_a_at	Lypd1	LYPD1	Q8N2G4	-1.24332	0.0015
1429274_at	Lypd6b	LYPD6B	Q8NI32	-1.2186	0.0015
1444291_at	Lysmd4	LYSMD4	Q5XG99	-0.902659	0.0358
1435514_at	Lztfl1	LZTFL1	Q9NQ48	-0.881773	0.0443
1419687_at	Macrod1	MACROD1	Q9BQ69	-0.709104	0.1857
1422460_at	Mad2l1	MAD2L1	Q13257	1.64247	0.0053
1444073_at	Maf	MAF	O75444	0.951215	0.0593
1451716_at	Mafb	MAFB	Q9Y5Q3	2.14776	0.0015
1422431_at	Magee1	MAGEE1	Q9HCI5	-0.878321	0.0543
1440071_at	Magi1	MAGI1	Q96QZ7	-0.982221	0.0252
1427042_at	Mal2	MAL2	Q969L2	-1.55852	0
1417110_at	Man1a	MAN1A1	P33908	1.3784	0.0118
1448647_at	Man2a1	MAN2A1	Q16706	2.16253	0.0011
1416340_a_at	Man2b1	MAN2B1	O00754	0.703101	0.1561
1450626_at	Manba	MANBA	O00462	0.737168	0.1339
1455202_at	Maneal	MANEAL	Q5VSG8	-0.834185	0.0674
1428112_at	Manf	MANF	P55145	0.939001	0.0629
1451714_a_at	Map2k3	MAP2K3	P46734	0.78902	0.1187
1426233_at	Map2k4	MAP2K4	P45985	-0.973979	0.0191
1436522_at	Map3k3	MAP3K3	Q99759	0.677621	0.1792
1426960_a_at	Fa2h	MAP3K9	P80192	-1.00607	0.0229
1433630_at	Map6d1	MAP6D1	Q9H9H5	-0.787866	0.0824
1419568_at	Mapk1	MAPK1	P28482	0.760434	0.1393
1448342_at	Mapk10	MAPK10	P53779	-0.845806	0.0739
1440856_at	Mapk8	MAPK8	P45983	-1.05859	0.0093
1455194_at	Mapk8ip2	MAPK8IP2	Q13387	-1.04841	0.0085
1426648_at	Mapkapk2	MAPKAPK2	P49137	0.682663	0.172
1422764_at	Mapre1	MAPRE1	Q15691	0.808097	0.1028
1451990_at	Mapre2	MAPRE2	Q15555	-1.15586	0.005
1424719_a_at	Mapt	MAPT	P10636	-0.746616	0.154
1415972_at	Marcks	MARCKS	P29966	0.679063	0.1689
1425510_at	Mark1	MARK1	Q9P0L2	-0.935669	0.0354
1432329_a_at	Matk	MATK	P42679	-1.081	0.0102
1419442_at	Matn2	MATN2	O00339	1.27673	0.0203
1439185_x_at	Mavs	MAVS	Q7Z434	0.672833	0.1728
1417165_at	Mbd2	MBD2	Q9UBB5	0.858777	0.0854
1437704_at	Mblac2	MBLAC2	Q68D91	-0.825977	0.0526
1419021_at	Mcf2	MCF2	P10911	-1.18377	0.0029
1416881_at	Mcl1	MCL1	Q07820	1.9095	0.0022
1434079_s_at	Mcm2	MCM2	P49736	0.970486	0.0579
1420028_s_at	Mcm3	MCM3	P25205	2.25523	0.0011
1436708_x_at	Mcm4	MCM4	P33991	1.01428	0.0471
1436808_x_at	Mcm5	MCM5	P33992	2.44663	0.0006
1438852_x_at	Mcm6	MCM6	Q14566	2.82741	0.0001
1438320_s_at	Mcm7	MCM7	P33993	1.43467	0.0103
1427040_at	Mdfic	MDFIC	Q9P1T7	2.76873	0.0001
1455702_at	Dcaf5	MDGA2	Q7Z553	-0.851782	0.0585
1448172_at	Mdh1	MDH1	P40925	-0.757306	0.1343
1438930_s_at	Mecp2	MECP2	P51608	-0.803141	0.0958
1439189_at	Fnip2	MED12L	Q86YW9	1.85595	0.0025
1443904_at	Fads6	MED13	Q9UHV7	-0.889503	0.0447
1437632_at	Med14	MED14	O60244	0.802648	0.1059
1453197_at	Med25	MED25	Q71SY5	0.683472	0.1732
1451507_at	Mef2c	MEF2C	Q06413	0.652234	0.185
1449821_a_at	Memo1	MEMO1	Q9Y316	0.748547	0.1286
1422869_at	Mertk	MERTK	Q12866	1.45581	0.0095
1418454_at	Mfap5	MFAP5	Q13361	1.90111	0.0055
1451247_at	Mfsd1	MFSD1	Q9H3U5	1.23579	0.0201
1455487_at	Mfsd11	MFSD11	O43934	0.640621	0.1925
1455623_at	Mfsd4	MFSD4	Q8N468	-0.695723	0.1951
1419124_at	Mfsd6	MFSD6	Q6ZSS7	-0.792857	0.0971
1422646_at	Mga	MGA	Q8IWI9	-0.644984	0.1544
1448416_at	Mgp	MGP	P08493	2.02443	0.0037
1415897_a_at	Mgst1	MGST1	P10620	1.31197	0.0157
1448300_at	Mgst3	MGST3	O14880	-0.845028	0.063
1456439_x_at	Mical1	MICAL1	Q8TDZ2	1.52497	0.0081
1438239_at	Mid1	MID1	O15344	0.728748	0.1599
1449188_at	Midn	MIDN	Q504T8	0.752492	0.1338
1426817_at	Mki67	MKI67	P46013	3.34929	0
1416733_at	Mkln1	MKLN1	Q9UL63	0.929564	0.068
1418300_a_at	Mknk2	MKNK2	Q9HBH9	1.00576	0.0476
1434853_x_at	Mkrn1	MKRN1	Q9UHC7	-0.665432	0.1624
1418160_at	Mkrn3	MKRN3	Q13064	-0.853345	0.0499
1437492_at	Mkx	MKX	Q8IYA7	-0.749038	0.1411
1436509_at	Mlec	MLEC	Q14165	1.01707	0.0473
1448383_at	Mmp14	MMP14	P50281	1.05901	0.0423
1420276_x_at	Mmrn2	MMRN2	Q9H8L6	0.685447	0.1662
1440290_at	Gm10010	MN1	Q10571	-0.698764	0.1438
1453920_a_at	Mospd2	MOSPD2	Q8NHP6	0.644871	0.1962
1427076_at	Mpeg1	MPEG1	Q2M385	2.95386	0.0001
1419077_at	Mpp3	MPP3	Q13368	-0.915391	0.0373
1435285_at	Mpped2	MPPED2	Q15777	-0.762436	0.1053
1436274_at	Mrap2	MRAP2	Q96G30	-1.10098	0.0063
1450430_at	Mrc1	MRC1	P22897	2.64697	0.0002
1416748_a_at	Mre11a	MRE11A	P49959	0.875466	0.0841
1448190_at	Mrpl33	MRPL33	O75394	0.956131	0.0601
1440989_at	Mrpl35	MRPL35	Q9NZE8	-1.20224	0.0044
1415761_at	Mrpl52	MRPL52	Q86TS9	0.683202	0.1723
1443262_at	Mrps14	MRPS14	O60783	-0.708396	0.1396
1447585_s_at	Mrps6	MRPS6	P82932	1.29801	0.016
1419599_s_at	Ms4a6d	MS4A6A	Q9H2W1	5.43322	0
1423078_a_at	Sc4mol	MSMO1	Q15800	-0.927688	0.0227
1421814_at	Msn	MSN	P26038	2.07121	0.0015
1456828_at	C030023E24Rik	MSRB3	Q8IXL7	-1.01771	0.0062
1451612_at	Mt1	MT1E	P04732	1.44063	0.0107
1428942_at	Mt2	MT1H	P80294	0.972104	0.0554
1420575_at	Mt3	MT3	P25713	0.743472	0.1382
1434882_at	Mtdh	MTDH	Q86UE4	1.09903	0.0378
1447831_s_at	Mtmr7	MTMR7	Q9Y216	-0.89084	0.0498
1437457_a_at	Mtpn	MTPN	P58546	0.682304	0.1665
1432205_a_at	Mtus2	MTUS2	Q5JR59	-1.02298	0.012
1453135_at	Fndc5	MTX3	Q5HYI7	-1.14178	0.0057
1430133_at	Tbc1d8b	MUM1L1	Q5H9M0	0.686792	0.1662
1448663_s_at	Mvd	MVD	P53602	-1.05559	0.0099
1456586_x_at	Mvp	MVP	Q14764	1.07963	0.037
1440975_at	Mxra7	MXRA7	P84157	0.981049	0.0581
1452330_a_at	Mxra8	MXRA8	Q9BRK3	2.08406	0.0017
1439389_s_at	Myadm	MYADM	Q96S97	0.756596	0.1338
1445340_at	Mycbp2	MYCBP2	O75592	-0.690125	0.1251
1433517_at	Myeov2	MYEOV2	Q8WXC6	-0.787368	0.0821
1428835_at	Myh14	MYH14	Q7Z406	-0.762681	0.1061
1420171_s_at	Myh9	MYH9	P35579	2.00999	0.0018
1424988_at	Mylip	MYLIP	Q8WY64	0.878451	0.0868
1425506_at	Mylk	MYLK	Q15746	2.52945	0.0004
1448371_at	Mylpf	MYLPF	Q96A32	0.973281	0.0484
1459679_s_at	Myo1b	MYO1B	O43795	1.04215	0.0462
1419649_s_at	Myo1c	MYO1C	O00159	1.38416	0.0123
1429524_at	Myo1f	MYO1F	O00160	2.51379	0.0004
1435559_at	Myo6	MYO6	Q9UM54	-0.740818	0.1471
1451592_at	Mypop	MYPOP	Q86VE0	-0.913488	0.0418
1429738_at	Myt1l	MYT1L	Q9UL68	-0.962126	0.0191
1427434_at	Naip6	NAIP	Q13075	0.648465	0.1933
1455684_at	Map3k9	NALCN	Q8IZF0	-0.838822	0.0491
1417774_at	Nans	NANS	Q9NR45	0.64865	0.1885
1420478_at	Nap1l1	NAP1L1	P55209	0.75369	0.1273
1418046_at	Nap1l2	NAP1L2	Q9ULW6	-0.929061	0.0368
1418500_at	Nap1l3	NAP1L3	Q99457	-1.14178	0.0042
1417411_at	Nap1l5	NAP1L5	Q96NT1	-0.747342	0.1012
1452444_at	Napb	NAPB	Q9H115	-1.16586	0.0031
1424069_at	Napg	NAPG	Q99747	-0.720469	0.1672
1416042_s_at	Nasp	NASP	P49321	0.792189	0.1083
1444780_at	Nav2	NAV2	Q8IVL1	0.745625	0.1368
1417569_at	Ncald	NCALD	P61601	-0.820107	0.0912
1423847_at	Ncapd2	NCAPD2	Q15021	1.12446	0.0309
1417926_at	Ncapg2	NCAPG2	Q86XI2	1.30906	0.0158
1436707_x_at	Ncaph	NCAPH	Q15003	1.57085	0.0067
1416853_at	Ncdn	NCDN	Q9UBB6	-0.820616	0.0742
1456772_at	Ncf1	NCF1	P14598	2.32152	0.0009
1448561_at	Ncf2	NCF2	P19878	1.48228	0.009
1428786_at	Nckap1l	NCKAP1L	P55160	1.72199	0.0047
1454809_at	Ncoa7	NCOA7	Q8NI08	-0.752437	0.1388
1458103_at	Ncor1	NCOR1	O75376	-1.21893	0.0017
1434887_at	Ncs1	NCS1	P62166	-0.749766	0.1209
1417664_a_at	Ndrg3	NDRG3	Q9UGV2	-0.720707	0.1754
1436188_a_at	Ndrg4	NDRG4	Q9ULP0	-0.72261	0.1679
1460436_at	Ndst1	NDST1	P52848	0.915406	0.0681
1418117_at	Ndufs4	NDUFS4	O43181	-0.877261	0.0508
1437156_at	Necab1	NECAB1	Q8N987	-1.15136	0.0032
1418881_at	Necab2	NECAB2	Q7Z6G3	-0.843474	0.0576
1431946_a_at	Necab3	NECAB3	Q96P71	-0.864596	0.0361
1448106_at	Necap1	NECAP1	Q8NC96	-0.82521	0.078
1450899_at	Nedd1	NEDD1	Q8NHV4	0.954345	0.0579
1451109_a_at	Nedd4	NEDD4	P46934	0.814345	0.1013
1441305_at	Nedd4l	NEDD4L	Q96PU5	-1.05739	0.0117
1434754_at	Rap1gap2	NEFH	P12036	-0.843733	0.0552
1438746_at	A530058N18Rik	NEGR1	Q7Z3B1	-1.20158	0.0015
1438592_at	Nek1	NEK1	Q96PY6	-0.855693	0.0721
1423596_at	Nek6	NEK6	Q9HC98	1.54399	0.0072
1448083_at	Nalcn	NELL1	Q92832	-1.04038	0.0123
1418289_at	Nes	NES	P48681	1.98379	0.0021
1421321_a_at	Net1	NET1	Q7Z628	0.841007	0.0933
1426413_at	Neurod1	NEUROD1	Q13562	-0.709576	0.1449
1428479_at	Nfatc1	NFATC1	O95644	0.98448	0.0539
1426032_at	Nfatc2	NFATC2	Q13469	-0.881773	0.0515
1416543_at	Nfe2l2	NFE2L2	Q16236	0.864097	0.0914
1438157_s_at	Nfkbia	NFKBIA	P25963	1.37896	0.0123
1458299_s_at	Nfkbie	NFKBIE	O00221	0.874522	0.081
1417483_at	Nfkbiz	NFKBIZ	Q9BYH8	1.73955	0.0039
1435213_at	Nhlrc1	NHLRC1	Q6VVB1	-0.760235	0.1373
1416605_at	Nhp2	NHP2	Q9NX24	0.981195	0.0579
1426934_at	Nhsl1	NHSL1	Q5SYE7	0.903424	0.0708
1449376_at	Nicn1	NICN1	Q9BSH3	-0.761458	0.1388
1438928_x_at	Ninj1	NINJ1	Q92982	1.03752	0.0434
1452763_at	Nipa1	NIPA1	Q7RTP0	-0.991083	0.0238
1421968_a_at	Nipa2	NIPA2	Q8N8Q9	0.745625	0.1344
1424612_at	Nipal2	NIPAL2	Q9H841	-0.765376	0.1198
1441909_s_at	Nipal4	NIPAL4	Q0D2K0	-0.633076	0.1839
1448465_at	Nipsnap1	NIPSNAP1	Q9BPW8	-0.761213	0.1381
1428232_at	Cpsf6	NKAIN2	Q5VXU1	0.716332	0.1558
1428503_a_at	Nkiras1	NKIRAS1	Q9NYS0	-0.762436	0.1283
1434398_at	Nkrf	NKRF	O15226	-0.921663	0.0371
1437160_at	Nlgn1	NLGN1	Q8N2Q7	-0.76048	0.1125
1424981_at	Nln	NLN	Q9BYT8	1.48001	0.0095
1455358_at	Rbfox1	NLRC3	Q7RTR2	-0.750737	0.1278
1440441_at	Fbxl7	NLRC5	Q86WI3	0.80033	0.1225
1448808_a_at	Nme2	NME2	P22392	0.938022	0.0618
1425719_a_at	Nmi	NMI	Q13287	1.04984	0.0414
1453562_a_at	Nmral1	NMRAL1	Q9HBL8	-0.773985	0.0995
1415683_at	Nmt1	NMT1	P30419	0.701239	0.1561
1429887_at	Nos1	NOS1	P29475	-0.704865	0.1658
1422622_at	Nos3	NOS3	P29474	0.850479	0.0938
1418634_at	Notch1	NOTCH1	P46531	0.73266	0.1394
1455556_at	Notch2	NOTCH2	Q04721	1.00389	0.0547
1421965_s_at	Notch3	NOTCH3	Q9UM47	0.674551	0.1754
1449146_at	Notch4	NOTCH4	Q99466	1.53605	0.008
1426852_x_at	Nov	NOV	P48745	0.791522	0.1491
1444993_at	Gm7420	NOVA1	P51513	-1.07765	0.0077
1451827_a_at	Nox4	NOX4	Q9NPH5	1.60027	0.0066
1440240_at	Npb	NPB	Q8NG41	-1.45166	0
1424265_at	Npl	NPL	Q9BXD5	2.46315	0.0005
1452106_at	Npnt	NPNT	Q6UXI9	0.89243	0.0771
1435184_at	Npr3	NPR3	P17342	-1.02856	0.0057
1434877_at	Nptx1	NPTX1	Q15818	-1.10563	0.0039
1449312_at	Npy5r	NPY5R	Q15761	-1.29974	0.0004
1449983_a_at	Nqo2	NQO2	P16083	0.924024	0.0658
1416158_at	Nr2f2	NR2F2	P24468	0.738465	0.1558
1417985_at	Nrarp	NRARP	Q7Z6K4	-0.645661	0.1315
1422688_a_at	Nras	NRAS	P01111	1.30673	0.0157
1458307_at	B230334C09Rik	NRCAM	Q92823	-0.616171	0.1665
1421017_at	Nrg3	NRG3	P56975	-0.879648	0.0358
1433792_at	Nrip2	NRIP2	Q9BQI9	-0.959037	0.0215
1431597_a_at	Nrip3	NRIP3	Q9NQ35	-1.13955	0.001
1428393_at	Nrn1	NRN1	Q9NPD7	-1.27369	0.0009
1448944_at	Nrp1	NRP1	O14786	0.992623	0.0576
1435349_at	Nrp2	NRP2	O60462	1.31719	0.015
1428240_at	Nrxn1	NRXN1	Q9ULB1	-0.819852	0.0883
1416222_at	Nsdhl	NSDHL	Q15738	-0.697125	0.1694
1422455_s_at	Nsf	NSF	P46459	-0.939538	0.0305
1436121_a_at	Nsmce1	NSMCE1	Q8WV22	0.802235	0.1163
1433791_at	Rab9b	NT5DC1	Q5TFE4	-1.13226	0.0056
1428547_at	Nt5e	NT5E	P21589	1.14854	0.0473
1458492_x_at	Ntm	NTM	Q9P121	-1.27125	0.0019
1454974_at	Ntn1	NTN1	O95631	0.687867	0.1852
1449286_at	Ntng1	NTNG1	Q9Y2I2	-1.38383	0.0002
1458622_at	Ntrk2	NTRK2	Q16620	-1.16327	0.0036
1417151_a_at	Ntsr2	NTSR2	O95665	-1.34227	0.0005
1429049_at	Nuak2	NUAK2	Q9H093	1.07875	0.0368
1435061_at	Nudt10	NUDT11	Q96G61	-0.734323	0.1675
1456945_at	Nudt6	NUDT6	P53370	1.67564	0.005
1418530_at	Nup160	NUP160	Q12769	0.803558	0.1087
1424291_at	Nup93	NUP93	Q8N1F7	0.959399	0.0593
1419665_a_at	Nupr1	NUPR1	O60356	3.04614	0.0002
1440478_at	Nus1	NUS1	Q96E22	-0.710992	0.186
1438388_at	Nxph1	NXPH1	P58417	-1.3317	0.0005
1448873_at	Ocln	OCLN	Q16625	0.913263	0.0739
1438761_a_at	Odc1	ODC1	P11926	0.926759	0.068
1424413_at	Ogfrl1	OGFRL1	Q5TC84	-0.724993	0.173
1419663_at	Ogn	OGN	P20774	1.8658	0.0052
1452090_a_at	Olfm3	OLFM3	Q96PB7	-1.51046	0
1448475_at	Olfml3	OLFML3	Q9NRN5	2.39619	0.0007
1449214_a_at	Opa1	OPA1	O60313	0.743213	0.1383
1435854_at	Opalin	OPALIN	Q96PE5	-0.711937	0.0999
1444395_at	Dixdc1	OPCML	Q14982	-0.734323	0.1668
1451813_at	Oprk1	OPRK1	P41145	-0.807175	0.0658
1426204_a_at	Oprl1	OPRL1	P41146	-1.03416	0.0091
1416823_a_at	Osbpl1a	OSBPL1A	Q9BXW6	-0.840113	0.0739
1457881_at	Osbpl6	OSBPL6	Q9BZF3	-0.912945	0.0404
1418674_at	Osmr	OSMR	Q99650	3.60827	0
1452246_at	Ostf1	OSTF1	Q92882	1.33159	0.0136
1453119_at	Otud1	OTUD1	Q5VV17	1.14026	0.0348
1419853_a_at	P2rx7	P2RX7	Q99572	0.784085	0.1162
1428700_at	P2ry13	P2RY13	Q9BPV8	0.659651	0.1798
1424733_at	P2ry14	P2RY14	Q15391	0.816231	0.103
1440413_at	Vwc2l	P4HA3	Q7Z4N8	-1.55724	0
1437465_a_at	P4hb	P4HB	P07237	1.02935	0.0437
1428211_at	P4htm	P4HTM	Q9NXG6	-0.619049	0.1964
1418883_a_at	Pabpc1	PABPC1	P11940	1.05638	0.0394
1449381_a_at	Pacsin1	PACSIN1	Q9BY11	-1.04157	0.012
1418252_at	Padi2	PADI2	Q9Y2J8	-0.798366	0.0996
1451740_at	Paip1	PAIP1	Q9H074	-0.853866	0.059
1450070_s_at	Pak1	PAK1	Q13153	-0.822911	0.0814
1417924_at	Pak3	PAK3	O75914	-1.1691	0.0027
1440981_at	Pak7	PAK7	Q9P286	-1.01567	0.0229
1431028_a_at	Pank1	PANK1	Q8TE04	-0.78339	0.1143
1434960_at	Taf9b	PANX2	Q96RD6	0.769095	0.1196
1428859_at	Paox	PAOX	Q6QHF9	1.02226	0.0457
1419183_at	Papd4	PAPD4	Q6PIY7	0.719227	0.1515
1427544_a_at	Papola	PAPOLA	P51003	-0.89084	0.058
1432591_at	Pappa	PAPPA	Q13219	0.888383	0.0902
1434510_at	Papss2	PAPSS2	O95340	1.09214	0.0387
1427169_at	Pard3b	PARD3B	Q8TEW8	0.675364	0.1819
1428891_at	Parm1	PARM1	Q6UWI2	-0.967758	0.0287
1426774_at	Parp12	PARP12	Q9H0J9	0.91892	0.0709
1457886_at	LOC552873	PARP14	Q460N5	-0.782149	0.1091
1451969_s_at	Parp3	PARP3	Q9Y6F1	2.32366	0.0008
1416897_at	Parp9	PARP9	Q8IXQ6	1.3344	0.0154
1438672_at	Parvb	PARVB	Q9HBI1	0.750864	0.1363
1448627_s_at	Pbk	PBK	Q96KB5	4.03683	0
1451132_at	Pbxip1	PBXIP1	Q96AQ6	0.942683	0.0618
1438134_at	Pcdh10	PCDH10	Q9P2E7	-0.762681	0.1424
1436449_at	Pcdh11x	PCDH11X	Q9BZA7	-0.911858	0.024
1432750_at	Zfp711	PCDH11Y	Q9BZA8	-1.09265	0.0064
1424701_at	Pcdh20	PCDH20	Q8N6Y1	-0.879383	0.0268
1456214_at	Pcdh7	PCDH7	O60245	-1.01275	0.0185
1417051_at	Pcdh8	PCDH8	O95206	-1.51622	0
1429861_at	Pcdh9	PCDH9	Q9HC56	-0.744197	0.1481
1454120_a_at	Pcgf6	PCGF6	Q9BYE7	-0.759502	0.1368
1452423_at	Pclo	PCLO	Q9Y6V0	-1.30294	0.0005
1422665_a_at	Pcmt1	PCMT1	P22061	-0.730967	0.1545
1417947_at	Pcna	PCNA	P12004	0.968201	0.0568
1457589_at	Fat3	PCNXL2	A6NKB5	-0.894054	0.0541
1437165_a_at	Pcolce	PCOLCE	Q15113	1.60772	0.0111
1460214_at	Pcp4	PCP4	P48539	-0.989363	0.0201
1452913_at	Pcp4l1	PCP4L1	A6NKN8	-0.720707	0.1543
1416965_at	Pcsk1n	PCSK1N	Q9UHG2	-0.823677	0.0661
1447992_s_at	Pcsk2	PCSK2	P16519	-1.39176	0
1449674_s_at	Pdcd6ip	PDCD6IP	Q8WUM4	0.819259	0.1009
1439618_at	Pde10a	PDE10A	Q9Y233	-0.673693	0.1874
1433694_at	Pde3b	PDE3B	Q13370	1.12994	0.0302
1455970_at	Pde5a	PDE5A	O76074	0.954271	0.0877
1421917_at	Pdgfra	PDGFRA	P16234	0.801821	0.1218
1436970_a_at	Pdgfrb	PDGFRB	P09619	1.36536	0.0136
1428896_at	Pdgfrl	PDGFRL	Q15198	0.849599	0.1083
1445330_at	Pdia3	PDIA3	P30101	-0.722848	0.1456
1423648_at	Pdia6	PDIA6	Q15084	0.77484	0.1222
1423747_a_at	Pdk1	PDK1	Q15118	0.758303	0.1242
1417928_at	Pdlim4	PDLIM4	P50479	1.38499	0.0129
1422861_s_at	Pdlim5	PDLIM5	Q96HC4	1.61612	0.0063
1419309_at	Pdpn	PDPN	Q86YL7	2.59922	0.0004
1436161_at	Pds5b	PDS5B	Q9NTI5	-0.940368	0.0411
1417890_at	Pdxp	PDXP	Q96GD0	-1.06824	0.0071
1439088_at	Pdzd8	PDZD8	Q8NEN9	-0.794607	0.1044
1417356_at	Peg3	PEG3	Q9GZU2	-0.883635	0.0295
1449851_at	Per1	PER1	O15534	1.01464	0.0572
1422472_at	Pex13	PEX13	Q92968	-0.794858	0.1088
1448995_at	Pf4	PF4	P02776	4.16152	0
1421950_at	Pfdn2	PFDN2	Q9UHV9	-0.669786	0.1725
1449018_at	Pfn1	PFN1	P07737	1.18916	0.024
1437380_x_at	Pgd	PGD	P52209	1.34199	0.0133
1417722_at	Pgls	PGLS	O95336	0.663208	0.1786
1453283_at	Pgm1	PGM2	Q96G03	1.25659	0.0188
1456478_at	Pgm2l1	PGM2L1	Q6PCE3	-0.945916	0.0253
1418329_at	Pgpep1	PGPEP1	Q9NXJ5	0.591967	0.1417
1439527_at	Pgr	PGR	P06401	-1.05379	0.0097
1452882_at	Pgrmc2	PGRMC2	O15173	-0.808185	0.0765
1449085_at	Phf10	PHF10	Q8WUB8	0.643117	0.1955
1454862_at	Phldb2	PHLDB2	Q86SQ0	1.43365	0.0142
1416489_at	Pi4k2b	PI4K2B	Q8TCG2	1.08875	0.0361
1427305_at	Piga	PIGA	P37287	-0.711701	0.1068
1418964_at	Pigm	PIGM	Q9H3S5	0.792272	0.118
1417216_at	Pim2	PIM2	Q9P1W9	-0.706041	0.1994
1450389_s_at	Pip5k1b	PIP5K1B	O14986	-0.692455	0.17
1449374_at	Pipox	PIPOX	Q9P0Z9	1.09707	0.0371
1425760_a_at	Pitpnm1	PITPNM1	O00562	-0.717145	0.1482
1443698_at	Xaf1	PITPNM3	Q9BZ71	0.691713	0.1759
1426448_at	Pja1	PJA1	Q8NG27	-0.8879	0.0515
1452328_s_at	Pja2	PJA2	O43164	-1.07279	0.0087
1455150_at	Hecw2	PKD2L1	Q9P0L9	-0.985359	0.012
1434820_s_at	Pkig	PKIG	Q9Y2B9	0.829444	0.0962
1437296_at	Pkn2	PKN2	Q16513	0.750864	0.14
1430700_a_at	Pla2g7	PLA2G7	Q13093	-0.7051	0.1856
1451335_at	Plac8	PLAC8	Q9NZF1	0.847997	0.0789
1415806_at	Plat	PLAT	P00750	0.758985	0.1319
1452521_a_at	Plaur	PLAUR	Q03405	0.976877	0.062
1448786_at	Plbd1	PLBD1	Q6P4A8	1.20038	0.0271
1425600_a_at	Plcb1	PLCB1	Q9NQ66	-0.753653	0.1079
1425338_at	Plcb4	PLCB4	Q15147	-0.991943	0.0155
1452398_at	Plce1	PLCE1	Q9P212	0.811718	0.1067
1426926_at	Plcg2	PLCG2	P16885	1.28605	0.0171
1436821_at	Plcxd3	PLCXD3	Q63HM9	-1.07309	0.0078
1419835_s_at	Plec	PLEC	Q15149	0.685267	0.1705
1448748_at	Plek	PLEK	P08567	2.87466	0.0001
1457491_at	Plekha1	PLEKHA1	Q9HB21	0.678793	0.1988
1436128_at	Plekha8	PLEKHA8	Q96JA3	0.722204	0.1439
1418201_at	Plekhg2	PLEKHG2	Q9H7P9	1.73092	0.0045
1452517_at	Plekhh1	PLEKHH1	Q9ULM0	-0.89459	0.0435
1435823_x_at	Egfl7	PLEKHM1	Q9Y4G2	0.762306	0.1242
1417128_at	Plekho1	PLEKHO1	Q53GL0	1.4313	0.0104
1448318_at	Plin2	PLIN2	Q99541	2.79699	0.0001
1419838_s_at	Plk4	PLK4	O00444	1.36513	0.0126
1416289_at	Plod1	PLOD1	Q02809	0.642286	0.1992
1416687_at	Plod2	PLOD2	O00469	1.32889	0.0189
1453572_a_at	Plp2	PLP2	Q04941	3.07265	0.0001
1460406_at	Pls1	PLS1	Q14651	-0.834956	0.0829
1453181_x_at	Plscr1	PLSCR1	O15162	1.5878	0.0069
1431110_at	Plxdc2	PLXDC2	Q6UX71	-0.80869	0.1018
1416683_at	Plxnb2	PLXNB2	O15031	1.20301	0.0245
1450905_at	Plxnc1	PLXNC1	O60486	0.720454	0.1326
1422706_at	Pmepa1	PMEPA1	Q969W9	1.01528	0.0493
1417133_at	Pmp22	PMP22	Q01453	0.827169	0.0976
1422711_a_at	Pnck	PNCK	Q6P2M8	-1.10377	0.0062
1418746_at	Pnkd	PNKD	Q8N490	-1.03712	0.0115
1437018_at	Pnma2	PNMA2	Q9UL42	-1.02503	0.0116
1437176_at	Nlrc5	PNMAL2	Q9ULN7	1.68711	0.0049
1416530_a_at	Pnp	PNP	P00491	1.05852	0.0401
1451361_a_at	Pnpla7	PNPLA7	Q6ZV29	0.728225	0.1423
1448688_at	Podxl	PODXL	O00592	1.81057	0.0029
1437845_x_at	Pofut2	POFUT2	Q9Y2G5	0.755913	0.1308
1419397_at	Pola1	POLA1	P09884	0.985719	0.0576
1439840_at	Polb	POLB	P06746	-0.82521	0.0879
1427885_at	Pold4	POLD4	Q9HCU8	0.65471	0.1851
1429667_at	Pou4f1	POU4F1	Q01851	-1.04186	0.0059
1428154_s_at	Ppapdc1b	PPAPDC1B	Q8NEB5	0.97159	0.0557
1434099_at	Ppargc1a	PPARGC1A	Q9UBK2	-0.93429	0.0358
1449945_at	Ppargc1b	PPARGC1B	Q86YN6	-0.820107	0.0912
1452759_s_at	Ppfibp1	PPFIBP1	Q86W92	1.07032	0.0389
1437649_x_at	Ppib	PPIB	P23284	1.00748	0.0479
1416498_at	Ppic	PPIC	P45877	2.34335	0.0008
1434475_at	Ppig	PPIG	Q13427	-0.820616	0.0963
1452210_at	Dna2	PPIP5K1	Q6PFW1	1.3754	0.0124
1425537_at	Ppm1a	PPM1A	P35813	-0.927414	0.0447
1435699_at	Ppm1l	PPM1L	Q5SGD2	-0.765131	0.1205
1450914_at	Ppp1r14b	PPP1R14B	Q96C90	1.67252	0.005
1417341_a_at	Ppp1r2	PPP1R2	P41236	0.704075	0.1903
1456072_at	Ppp1r9a	PPP1R9A	Q9ULJ8	-0.750494	0.146
1428265_at	Ppp2r1b	PPP2R1B	P30154	0.817705	0.1012
1426621_a_at	Ppp2r2b	PPP2R2B	Q00005	-1.01246	0.0158
1438478_a_at	Ppp3ca	PPP3CA	Q08209	-0.70228	0.1623
1428474_at	Ppp3cb	PPP3CB	P16298	-0.825466	0.0825
1424294_at	Ppp4r1	PPP4R1	Q8TF05	0.819832	0.1046
1436139_at	Mdga2	PPTC7	Q8NI37	-0.874349	0.0637
1423775_s_at	Prc1	PRC1	O43663	2.69597	0.0001
1452190_at	Prcp	PRCP	P42785	0.848958	0.09
1433866_x_at	Prdx1	PRDX1	Q06830	0.671384	0.1742
1416166_a_at	Prdx4	PRDX4	Q13162	1.03168	0.0447
1423223_a_at	Prdx6	PRDX6	P30041	1.46707	0.0091
1426346_at	Prepl	PREPL	Q4J6C6	-0.769305	0.1087
1449824_at	Prg4	PRG4	Q92954	1.70951	0.007
1420610_at	Prkacb	PRKACB	P22694	-0.967758	0.019
1423831_at	Prkag2	PRKAG2	Q9UGJ0	-0.726424	0.161
1416753_at	Prkar1b	PRKAR1B	P31321	-0.739372	0.1278
1438664_at	Prkar2b	PRKAR2B	P31323	-1.04543	0.012
1422847_a_at	Prkcd	PRKCD	Q05655	0.787014	0.1104
1423771_at	Prkcdbp	PRKCDBP	Q969G5	0.97078	0.057
1452878_at	Prkce	PRKCE	Q02156	-0.89459	0.0421
1434248_at	Prkch	PRKCH	P24723	0.833254	0.0965
1454902_at	Prkcz	PRKCZ	Q05513	-1.08589	0.0104
1441102_at	Prlr	PRLR	P16471	-1.28947	0.0009
1426246_at	Pros1	PROS1	P07225	2.0634	0.0015
1420916_at	Prpf40a	PRPF40A	O75400	0.642471	0.1983
1435084_at	C730049O14Rik	PRR18	Q8N4B5	1.99574	0.0019
1451564_at	Parp14	PRRG1	O14668	1.47441	0.0096
1436850_at	Creg2	PRRT1	Q99946	-1.30365	0.0006
1437966_at	Prrt3	PRRT3	Q5FWE3	-1.1078	0.0049
1425528_at	Prrx1	PRRX1	P54821	1.53282	0.008
1437671_x_at	Prss23	PRSS23	O95084	2.83562	0.0001
1428268_at	Psd2	PSD2	Q9BQI7	-1.08743	0.0159
1418749_at	Psd3	PSD3	Q9NYI0	-0.688497	0.1982
1442148_at	Psip1	PSIP1	O75475	-0.816799	0.1027
1417056_at	Psme1	PSME1	Q06323	0.77197	0.1218
1417189_at	Psme2	PSME2	Q9UL46	0.705314	0.1557
1424874_a_at	Ptbp1	PTBP1	P26599	1.34534	0.0128
1445703_at	Ptchd1	PTCHD1	Q96NR3	-0.981366	0.0199
1423860_at	Ptgds	PTGDS	P41222	-0.603183	0.1314
1449310_at	Ptger2	PTGER2	P43116	0.74192	0.1424
1434891_at	Ptgfrn	PTGFRN	Q9P2B2	1.35755	0.0135
1417777_at	Ptgr1	PTGR1	Q14914	2.34273	0.0008
1436448_a_at	Ptgs1	PTGS1	P23219	1.40054	0.0111
1417068_a_at	Ptpn1	PTPN1	P18031	0.944484	0.0619
1455105_at	Ptpn12	PTPN12	Q05209	0.885418	0.0768
1455724_at	Prrg1	PTPN3	P26045	-0.777443	0.1208
1436367_at	Ptprb	PTPRB	P23467	1.6298	0.0054
1422124_a_at	Ptprc	PTPRC	P08575	2.2542	0.001
1434360_s_at	Ptprg	PTPRG	P23470	0.833254	0.0967
1435968_at	Ptprn2	PTPRN2	Q92932	-1.04692	0.0091
1439725_at	Ptprt	PTPRT	O14522	-0.993379	0.0168
1424130_a_at	Ptrf	PTRF	Q6NZI2	2.04166	0.002
1437342_x_at	Pttg1ip	PTTG1IP	P53801	1.1553	0.0299
1418666_at	Ptx3	PTX3	P26022	3.35382	0
1417653_at	Pvalb	PVALB	P20472	-1.06492	0.0106
1423331_a_at	Pvrl3	PVRL3	Q9NQS3	0.661476	0.1814
1456135_s_at	Pxn	PXN	P49023	1.17421	0.0258
1417346_at	Pycard	PYCARD	Q9ULZ3	2.99074	0.0001
1417741_at	Pygl	PYGL	P06737	1.47964	0.0095
1439610_at	Rab27b	RAB27B	O00194	-1.01246	0.0168
1455857_a_at	Rab2b	RAB2B	Q8WUD1	-0.803897	0.1009
1416165_at	Rab31	RAB31	Q13636	0.78668	0.1197
1416527_at	Rab32	RAB32	Q13637	2.91156	0.0001
1417529_at	Rab33a	RAB33A	Q14088	-0.76048	0.1154
1433947_at	Rab37	RAB37	Q96AX2	-1.04484	0.0053
1422589_at	Rab3a	RAB3A	P20336	-1.08865	0.0064
1449494_at	Rab3c	RAB3C	Q96E17	-1.3496	0
1436103_at	Rab3ip	RAB3IP	Q96QF0	-0.919479	0.0419
1436566_at	Rab40b	RAB40B	Q12829	-0.880179	0.0395
1424684_at	Rab5c	RAB5C	P51148	0.644225	0.1924
1436401_at	Ankdd1b	RAB6B	Q9NRW1	-0.77868	0.0871
1426799_at	Rab8b	RAB8B	Q92930	0.661932	0.1773
1455622_at	Podxl2	RAB9B	Q9NP90	-0.770043	0.1026
1434062_at	Rabgap1l	RABGAP1L	Q5R372	-0.719756	0.1368
1423734_at	Rac1	RAC1	P63000	0.863701	0.0871
1417620_at	Rac2	RAC2	P15153	1.38123	0.0124
1421546_a_at	Racgap1	RACGAP1	Q9H0H5	1.33365	0.0139
1424222_s_at	Rad23b	RAD23B	P54727	0.682124	0.1698
1417938_at	Rad51ap1	RAD51AP1	Q96B01	1.88959	0.0024
1433523_at	Radil	RADIL	Q96JH8	-0.902659	0.0512
1417400_at	Rai14	RAI14	Q9P0K7	2.29942	0.0008
1435517_x_at	Ralb	RALB	P11234	0.898634	0.0728
1458685_at	Ralgapa1	RALGAPA1	Q6GYQ0	-0.61772	0.199
1454715_at	Ralyl	RALYL	Q86SE5	-1.08131	0.0078
1418187_at	Ramp2	RAMP2	O60895	1.23481	0.0218
1435167_at	Ranbp6	RANBP6	O60518	-0.863021	0.056
1435518_at	Rap1b	RAP1B	P61224	1.4527	0.0095
1432282_a_at	Tlcd2	RAP1GAP2	Q684P5	0.734222	0.1453
1439548_at	Rap2b	RAP2B	P61225	0.974676	0.0563
1455137_at	Rapgef5	RAPGEF5	Q92565	-1.02093	0.0178
1428538_s_at	Rarres2	RARRES2	Q99969	1.15192	0.031
1435218_at	Rasgef1a	RASGEF1A	Q8N9B8	-0.929336	0.0303
1422600_at	Rasgrf1	RASGRF1	Q13972	-0.851261	0.054
1434295_at	Rasgrp1	RASGRP1	O95267	-0.900503	0.0421
1417804_at	Rasgrp2	RASGRP2	Q7LDG7	-1.20091	0.0018
1425115_at	Rbbp6	RBBP6	Q7Z6E9	-1.16036	0.0041
1427061_at	Rbbp8	RBBP8	Q99708	0.783834	0.1162
1433855_at	Abat	RBFOX1	Q9NWB1	-0.8847	0.0436
1424156_at	Rbl1	RBL1	P28749	1.72282	0.0048
1416928_at	Rbm12	RBM12	Q9NTZ6	0.801904	0.1406
1422660_at	Rbm3	RBM3	P98179	1.44536	0.0104
1430032_at	Rbm4b	RBM4B	Q9BQ04	-0.929611	0.0395
1434005_at	Rbms1	RBMS1	P29558	1.17632	0.0264
1433979_at	Rbms2	RBMS2	Q15434	0.852798	0.0961
1448754_at	Rbp1	RBP1	P09455	2.98309	0.0002
1426225_at	Rbp4	RBP4	P02753	0.763497	0.0836
1429359_s_at	Rbpms	RBPMS	Q93062	1.65755	0.0054
1424008_a_at	Rbpms2	RBPMS2	Q6ZRY4	0.811882	0.1054
1416600_a_at	Rcan1	RCAN1	P53805	0.804054	0.1101
1416389_a_at	Rcbtb2	RCBTB2	O95199	0.767994	0.1237
1417090_at	Rcn1	RCN1	Q15293	0.788686	0.12
1426968_a_at	Rdh10	RDH10	Q8IZV5	1.36938	0.0128
1438001_x_at	Reep5	REEP5	Q00765	0.671022	0.1783
1419536_a_at	Rela	RELA	Q04206	0.731878	0.1439
1452359_at	Rell1	RELL1	Q8IUW5	0.670659	0.1849
1451236_at	Rerg	RERG	Q96A58	-1.22871	0.0009
1417988_at	Resp18	RESP18	Q5W5W9	-1.00289	0.0182
1428227_at	Rest	REST	Q13127	0.735089	0.1404
1438161_s_at	Rfc4	RFC4	P35249	1.2356	0.0209
1449124_at	Rgl1	RGL1	Q9NZL6	0.679964	0.1796
1433587_at	Rgmb	RGMB	Q6NW40	-0.713119	0.1683
1450693_at	Rgs17	RGS17	Q9UGC6	-0.733843	0.1353
1434940_x_at	Rgs19	RGS19	P49795	1.14718	0.029
1443694_at	Rgs20	RGS20	O76081	1.18212	0.0249
1416287_at	Rgs4	RGS4	P49798	-0.943971	0.0181
1420941_at	Rgs5	RGS5	O15539	0.936289	0.0718
1458534_at	Rgs7bp	RGS7BP	Q6MZT1	-1.01683	0.0168
1453060_at	Rgs8	RGS8	P57771	-1.02356	0.0145
1424138_at	Rhbdf1	RHBDF1	Q96CC6	1.23548	0.0203
1426094_at	Rhbdl1	RHBDL1	O75783	-0.865911	0.0529
1455812_x_at	Vasn	RHBDL3	P58872	0.967685	0.0602
1437628_s_at	Rhoa	RHOA	P61586	0.8292	0.0956
1457009_at	Rhobtb3	RHOBTB3	O94955	-0.698529	0.1521
1435394_s_at	Rhoc	RHOC	P08134	2.00371	0.0019
1418892_at	Rhoj	RHOJ	Q9H4E5	2.72196	0.0001
1442939_at	Rif1	RIF1	Q5UIP0	-0.6878	0.1572
1423134_at	Rilpl2	RILPL2	Q969X0	0.736994	0.1351
1455378_at	Rimkla	RIMKLA	Q8IXN7	-1.06643	0.0119
1435667_at	Rims1	RIMS1	Q86UR5	-1.17169	0.0039
1436470_at	Rims2	RIMS2	Q9UQ26	-1.11279	0.0062
1435971_at	Rims3	RIMS3	Q9UJD0	-1.15682	0.0032
1422650_a_at	Riok3	RIOK3	O14730	0.975263	0.0609
1449485_at	Ripk1	RIPK1	Q13546	1.52572	0.0077
1428854_at	Tmed8	RIPPLY2	Q5TAB7	-0.693621	0.1788
1460166_at	Rit2	RIT2	Q99578	-1.45799	0
1422603_at	Rnase4	RNASE4	P34096	2.0858	0.0017
1426604_at	Rnasel	RNASEL	Q05823	0.80521	0.1059
1422670_at	Rnd2	RND2	P52198	-0.768322	0.1102
1456108_x_at	Rnf112	RNF112	Q9ULX5	-0.950369	0.0252
1443175_at	A830010M09Rik	RNF152	Q8N8N0	-0.847362	0.0757
1454953_at	Rnf157	RNF157	Q96PX1	-1.0619	0.0092
1435105_at	Rnf208	RNF208	Q9H0X6	-0.689893	0.1641
1427274_at	Rnf214	RNF214	Q8ND24	-0.694321	0.1778
1428078_at	Rnft1	RNFT1	Q5M7Z0	0.842054	0.0935
1451201_s_at	Rnh1	RNH1	P13489	1.35941	0.0124
1436328_at	Rnmt	RNMT	O43148	-0.701107	0.1288
1451243_at	Rnpep	RNPEP	Q9H4A4	0.814017	0.0998
1429313_at	Ror1	ROR1	Q01973	0.687419	0.1875
1449961_at	Rph3a	RPH3A	Q9Y2J0	-1.16262	0.0032
1431177_a_at	Rpl10a	RPL10A	P62906	0.671203	0.1759
1455559_at	Pcnxl2	RPL13	P26373	-0.83908	0.0723
1436699_x_at	Rpl18	RPL18	Q07020	0.858697	0.0859
1453118_s_at	Rpl22	RPL22	P35268	0.776525	0.1168
1435897_at	Rpl32	RPL32	P62910	0.672742	0.1761
1436840_x_at	Rpl35	RPL35	P42766	0.738379	0.136
1419441_at	Rplp0	RPLP0	P05388	1.06723	0.038
1454964_at	Rprd1a	RPRD1A	Q96P16	-0.780909	0.1294
1448739_x_at	Rps18	RPS18	P62269	0.773068	0.1211
1449243_a_at	Rps19	RPS19	P39019	0.673828	0.1775
1422156_a_at	Rps2	RPS2	P15880	0.871765	0.0817
1430978_at	Rps25	RPS25	P62851	1.07313	0.041
1450925_a_at	Rps27l	RPS27L	Q71UM5	1.3076	0.015
1427299_at	Rps6ka3	RPS6KA3	P51812	1.45702	0.0098
1440343_at	Rps6ka5	RPS6KA5	O75582	-1.12186	0.0082
1429759_at	Rps6ka6	RPS6KA6	Q9UK32	-0.944527	0.0332
1448245_at	Rpsa	RPSA	P08865	0.662661	0.1851
1418448_at	Rras	RRAS	P10301	1.19219	0.0252
1417398_at	Rras2	RRAS2	P62070	1.61546	0.0066
1428657_at	Rreb1	RREB1	Q92766	0.659285	0.1854
1415878_at	Rrm1	RRM1	P23921	1.22762	0.0207
1448226_at	Rrm2	RRM2	P31350	3.73998	0
1421009_at	Rsad2	RSAD2	Q8WXG1	0.910426	0.1218
1455893_at	Rspo2	RSPO2	Q6UXX9	-1.18902	0.0032
1419259_at	Rsu1	RSU1	Q15404	0.901263	0.0752
1429761_at	Rtn1	RTN1	Q16799	-0.786124	0.1061
1418580_at	Rtp4	RTP4	Q96DX8	1.02807	0.0501
1434347_s_at	Rufy2	RUFY2	Q8WXA3	-0.686406	0.0657
1424403_a_at	Rufy3	RUFY3	Q7L099	-0.840371	0.0765
1434456_at	Rundc3b	RUNDC3B	Q96NL0	-0.937049	0.0247
1427640_a_at	Runx1t1	RUNX1T1	Q06455	-1.0948	0.004
1424704_at	Runx2	RUNX2	Q13950	1.32998	0.0146
1428963_at	Rwdd2a	RWDD2A	Q9UIY3	-1.19496	0.0009
1450123_at	Ryr2	RYR2	Q92736	-1.05679	0.0108
1427427_at	Ryr3	RYR3	Q15413	-0.823167	0.0683
1416762_at	S100a10	S100A10	P60903	1.97229	0.0021
1460351_at	S100a11	S100A11	P31949	3.41899	0
1418704_at	S100a13	S100A13	Q99584	1.14835	0.0281
1424542_at	S100a4	S100A4	P26447	3.9732	0
1421375_a_at	S100a6	S100A6	P06703	2.95654	0.0001
1438658_a_at	S1pr3	S1PR3	Q99500	2.70644	0.0001
1416500_at	Sacm1l	SACM1L	Q9NTJ5	-0.724516	0.1623
1434590_at	Bend6	SAMD12	Q8N8I0	-0.92221	0.0355
1460603_at	Samd9l	SAMD9L	Q8IVG5	1.19301	0.0269
1418131_at	Samhd1	SAMHD1	Q9Y3Z3	0.852718	0.089
1417719_at	Sap30	SAP30	O75446	1.47897	0.0087
1423720_a_at	Sar1a	SAR1A	Q9NR31	1.02467	0.0458
1427007_at	Sash3	SASH3	O75995	1.39078	0.0117
1420502_at	Sat1	SAT1	P21673	1.36003	0.0124
1436182_at	Satb1	SATB1	Q01826	-0.85048	0.0783
1448204_at	Sav1	SAV1	Q9H4B6	0.95628	0.0616
1434520_at	Sc5d	SC5D	O75845	-1.12501	0.0072
1434770_at	Iqcb1	SCAI	Q8N9R8	-0.73865	0.1629
1416611_at	Scamp2	SCAMP2	O15127	0.821873	0.0995
1427020_at	Scara3	SCARA3	Q6AZY7	1.38929	0.0229
1437378_x_at	Scarb1	SCARB1	Q8WTV0	0.918005	0.0686
1460235_at	Scarb2	SCARB2	Q14108	0.877195	0.0819
1426510_at	Sccpdh	SCCPDH	Q8NBX0	-0.79611	0.0858
1441728_at	Scn1a	SCN1A	P35498	-1.98793	0
1427281_at	Scn2a1	SCN2A	Q99250	-1.074	0.0043
1436134_at	Scn2b	SCN2B	O60939	-1.17072	0.0039
1439204_at	Scn3a	SCN3A	Q9NY46	-0.594879	0.1783
1436044_at	Scn7a	SCN7A	Q01118	0.726657	0.1525
1451894_a_at	Scn8a	SCN8A	Q9UQD0	-1.15008	0.004
1455908_a_at	Scpep1	SCPEP1	Q9HB40	1.14261	0.0287
1428718_at	Scrn1	SCRN1	Q12765	-1.01479	0.0177
1426917_s_at	Scrn3	SCRN3	Q0VDG4	-0.816545	0.0853
1437279_x_at	Sdc1	SDC1	P18827	2.82558	0.0001
1448793_a_at	Sdc4	SDC4	P31431	1.20477	0.0234
1450941_at	Sdcbp	SDCBP	O00560	1.16356	0.0267
1418206_at	Sdf2l1	SDF2L1	Q9HCN8	1.02928	0.0458
1448367_at	Sdf4	SDF4	Q9BRK5	-0.858044	0.0506
1418223_at	Sec11a	SEC11A	P67812	0.76901	0.1206
1426972_at	Sec24d	SEC24D	O94855	1.20257	0.0246
1434986_a_at	Sec61a1	SEC61A1	P61619	1.36362	0.0123
1417083_at	Sec61b	SEC61B	P60468	1.04628	0.0423
1455698_at	Sec62	SEC62	Q99442	-1.27718	0.0019
1419819_s_at	Sec63	SEC63	Q9UGP8	0.682214	0.1666
1424202_at	Seh1l	SEH1L	Q96EE3	1.52752	0.008
1452227_at	Sel1l3	SEL1L3	Q68CR1	0.603692	0.1938
1429459_at	Sema3d	SEMA3D	O95025	0.818196	0.1113
1442226_at	Sema3e	SEMA3E	O15041	-0.773738	0.1321
1434776_at	Sema5a	SEMA5A	Q13591	-0.743472	0.1525
1427984_at	Senp6	SENP6	Q9GZR1	-1.00491	0.0198
1438413_at	Senp7	SENP7	Q9BQF6	-0.754626	0.1486
1440195_at	Serbp1	SERBP1	Q8NC51	-0.8044	0.0971
1421938_at	Serhl	SERHL2	Q9H4I8	1.1644	0.0265
1415828_a_at	Serp1	SERP1	Q9Y6X1	1.17453	0.0256
1419100_at	Serpina3n	SERPINA3	P01011	4.44496	0
1416318_at	Serpinb1a	SERPINB1	P30740	-1.27683	0.002
1450138_a_at	Serpinb6a	SERPINB6	P35237	1.1903	0.0251
1416625_at	Serping1	SERPING1	P05155	2.18869	0.0018
1450843_a_at	Serpinh1	SERPINH1	P50454	1.76282	0.0048
1448443_at	Serpini1	SERPINI1	Q99574	-1.01596	0.0188
1454877_at	Sertad4	SERTAD4	Q9NUC0	-0.819343	0.0965
1439515_at	Setd5	SETD5	Q9C0A6	-0.786622	0.1182
1423983_at	Sez6l2	SEZ6L2	Q6UXD5	-0.75755	0.1087
1418561_at	Sf3b1	SF3B1	O75533	-0.705335	0.1874
1424847_at	Nefh	SFMBT2	Q5VUG0	-0.840371	0.0758
1460187_at	Sfrp1	SFRP1	Q8N474	-1.24845	0.0009
1448201_at	Sfrp2	SFRP2	Q96HF1	-0.829819	0.0962
1425027_s_at	Sft2d2	SFT2D2	O95562	0.654436	0.1852
1440655_at	Sgip1	SGIP1	Q9BQI5	-0.802135	0.0992
1416041_at	Sgk1	SGK1	O00141	1.8542	0.0028
1415892_at	Sgpl1	SGPL1	O95470	1.89278	0.0023
1415947_at	Creg1	SGPP2	Q8IWX5	1.39977	0.0118
1447979_at	Sgsm1	SGSM1	Q2NKQ1	-0.690824	0.1892
1422644_at	Sh3bgr	SH3BGR	P55822	-1.08927	0.0068
1416528_at	Sh3bgrl3	SH3BGRL3	Q9H299	1.11423	0.0319
1449084_s_at	Sh3d19	SH3D19	Q5HYK7	0.65306	0.1559
1449228_at	Sh3gl2	SH3GL2	Q99962	-1.44654	0
1418010_a_at	Sh3glb1	SH3GLB1	Q9Y371	1.06619	0.0381
1456261_at	Sh3kbp1	SH3KBP1	Q96B97	-0.770289	0.1026
1416299_at	Shcbp1	SHCBP1	Q8NEM2	2.64404	0.0002
1457094_at	She	SHE	Q5VZ18	1.41706	0.0111
1437503_a_at	Shisa5	SHISA5	Q8N114	1.20814	0.0225
1435424_x_at	Shisa9	SHISA9	B4DS77	-1.57046	0
1455084_x_at	Shmt2	SHMT2	P34897	0.773152	0.1205
1438042_at	Shox2	SHOX2	O60902	-0.946472	0.0184
1455258_at	Kcnc2	SHPRH	Q149N8	-1.2512	0.001
1433992_at	Shroom2	SHROOM2	Q13796	-0.846843	0.0579
1448170_at	Siah2	SIAH2	O43255	-0.817054	0.0968
1450679_at	Sike1	SIKE1	Q9BRV8	1.00411	0.05
1455039_a_at	Sin3b	SIN3B	O75182	1.36491	0.0128
1439755_at	Sipa1l1	SIPA1L1	O43166	-0.847103	0.0836
1417892_a_at	Sirt3	SIRT3	Q9NTG7	-0.846584	0.0744
1418895_at	Skap2	SKAP2	O75563	1.36787	0.0122
1426373_at	Ski	SKI	P12755	0.692427	0.1612
1424823_s_at	Slain1	SLAIN1	Q8ND83	-0.893786	0.0454
1451227_a_at	Slc10a3	SLC10A3	P09131	0.677711	0.1732
1420361_at	Slc11a1	SLC11A1	P49279	2.90666	0.0001
1417446_at	Slc12a4	SLC12A4	Q9UP95	0.828144	0.1004
1451674_at	Slc12a5	SLC12A5	Q9H2X9	-1.00289	0.0199
1442599_at	Slc12a9	SLC12A9	Q9BXP2	0.802979	0.1429
1428114_at	Slc14a1	SLC14A1	Q13336	1.21903	0.0224
1418445_at	Slc16a2	SLC16A2	P36021	0.943359	0.0644
1417884_at	Slc16a6	SLC16A6	O15403	0.750521	0.1622
1418610_at	Slc17a6	SLC17A6	Q9P2U8	-1.24879	0.001
1448299_at	Slc1a1	SLC1A1	P43005	-0.688497	0.1809
1457800_at	Slc1a2	SLC1A2	P43004	-0.951206	0.0202
1448209_a_at	Slc22a17	SLC22A17	Q8WUG5	-0.838306	0.0721
1429225_at	Slc24a2	SLC24A2	Q9UI40	-0.810713	0.0906
1424308_at	Slc24a3	SLC24A3	Q9HC58	-0.717382	0.1461
1436440_at	Slc25a12	SLC25A12	O75746	-0.933463	0.032
1417154_at	Slc25a14	SLC25A14	O95258	-0.7471	0.1283
1423108_at	Slc25a20	SLC25A20	O43772	0.774587	0.1163
1452717_at	Slc25a24	SLC25A24	Q6NUK1	2.57153	0.0004
1438520_at	Slc25a36	SLC25A36	Q96CQ1	-0.862759	0.0687
1416316_at	Slc27a2	SLC27A2	O14975	-0.797363	0.0152
1424900_at	Slc29a4	SLC29A4	Q7RTT9	-0.866963	0.0578
1434773_a_at	Slc2a1	SLC2A1	P11166	0.965101	0.0602
1435387_at	Slc2a13	SLC2A13	Q96QE2	-0.940368	0.0247
1450697_at	Slc30a7	SLC30A7	Q8NEW0	1.57444	0.007
1455285_at	Slc31a1	SLC31A1	O15431	1.00101	0.049
1422756_at	Slc32a1	SLC32A1	Q9H598	-1.04246	0.0132
1439519_at	Slc34a3	SLC34A3	Q8N130	-0.643631	0.1839
1428642_at	Slc35d3	SLC35D3	Q5M8T2	-1.53575	0
1436719_at	Slc35f1	SLC35F1	Q5T1Q4	-0.720232	0.1425
1456764_at	Slc35f3	SLC35F3	Q8IY50	-1.15104	0.004
1452263_at	Slc35f4	SLC35F4	A4IF30	-1.27823	0.0004
1455554_at	A830039N20Rik	SLC38A9	Q8NBW4	-0.688497	0.1625
1424424_at	Slc39a1	SLC39A1	Q9NY26	1.45586	0.0095
1427035_at	Slc39a14	SLC39A14	Q15043	1.03591	0.0469
1416832_at	Slc39a8	SLC39A8	Q9C0K1	1.63213	0.0055
1425364_a_at	Slc3a2	SLC3A2	P08195	0.820159	0.103
1417061_at	Slc40a1	SLC40A1	Q9NP59	0.727354	0.14
1433645_at	Slc44a1	SLC44A1	Q8WWI5	0.887135	0.0768
1438559_x_at	Slc44a2	SLC44A2	Q8IWA5	1.00375	0.0491
1441047_at	Slc45a4	SLC45A4	Q5BKX6	-0.857521	0.0656
1450410_a_at	Slc48a1	SLC48A1	Q6P1K1	0.75745	0.1407
1417672_at	Slc4a10	SLC4A10	Q6U841	-0.795108	0.0864
1421225_a_at	Slc4a4	SLC4A4	Q9Y6R1	0.942308	0.0634
1457183_at	Slc6a1	SLC6A1	P30531	-0.562133	0.1624
1433989_at	Slc6a11	SLC6A11	P48066	-1.50799	0
1426712_at	Slc6a15	SLC6A15	Q9H2J7	-1.14465	0.0041
1442177_at	Slc6a5	SLC6A5	Q9Y345	-0.748311	0.1483
1421346_a_at	Slc6a6	SLC6A6	P31641	1.02772	0.0458
1448596_at	Slc6a8	SLC6A8	P48029	1.01792	0.0453
1421093_at	Slc7a10	SLC7A10	Q9NS82	-0.847362	0.0802
1443536_at	Slc7a11	SLC7A11	Q9UPY5	1.68262	0.0057
1422648_at	Slc7a2	SLC7A2	P52569	0.9855	0.062
1426069_s_at	Slc7a4	SLC7A4	O43246	-0.78339	0.119
1418326_at	Slc7a5	SLC7A5	Q01650	0.672561	0.1754
1440201_at	Slc8a1	SLC8A1	P32418	-1.13195	0.0049
1440962_at	Slc8a3	SLC8A3	P57103	-0.796611	0.0685
1445503_at	Gm715	SLC9A5	Q14940	-0.719519	0.1392
1433933_s_at	Slco2b1	SLCO2B1	O94956	1.36793	0.0128
1434537_at	Slco3a1	SLCO3A1	Q9UIG8	-0.94536	0.0287
1424659_at	Slit2	SLIT2	O94813	-0.735764	0.1546
1428089_at	Slitrk1	SLITRK1	Q96PX8	-1.1678	0.0039
1441127_at	Slitrk2	SLITRK2	Q9H156	-0.771274	0.1208
1437744_at	Slitrk4	SLITRK4	Q8IW52	-1.07157	0.0104
1425977_a_at	Slk	SLK	Q9H2G2	0.75745	0.1405
1454960_at	Smad3	SMAD3	P84022	0.80364	0.1047
1451873_a_at	Smad5	SMAD5	Q99717	0.751721	0.1379
1425108_a_at	Smagp	SMAGP	Q0VAQ4	1.12664	0.031
1452333_at	Smarca2	SMARCA2	P51531	-0.785626	0.103
1448635_at	Smc2	SMC2	O95347	1.42245	0.011
1427275_at	Smc4	SMC4	Q9NTJ3	1.60711	0.006
1439859_at	9630033F20Rik	SMO	Q99835	-0.897543	0.0531
1428699_at	Sms	SMS	P52788	-0.985073	0.0189
1420898_at	Snap23	SNAP23	O00161	1.03386	0.0436
1416688_at	Snap91	SNAP91	O60641	-0.792357	0.1072
1418493_a_at	Snca	SNCA	P37840	-0.851261	0.02
1435210_s_at	Snph	SNPH	O15079	-0.694321	0.1836
1445434_at	Snupn	SNUPN	O95149	-0.758038	0.1222
1456041_at	Snx16	SNX16	P57768	-0.882039	0.0651
1417646_a_at	Snx5	SNX5	Q9Y5X3	0.828469	0.0943
1428527_at	Snx7	SNX7	Q9UNH6	0.760178	0.127
1417695_a_at	Soat1	SOAT1	P35610	1.99487	0.0022
1418507_s_at	Socs2	SOCS2	O14508	1.01899	0.0634
1450129_a_at	Socs6	SOCS6	O14544	1.00712	0.0501
1454976_at	Sod2	SOD2	P04179	-0.940922	0.0398
1440311_at	Sorbs1	SORBS1	Q9BX66	1.22534	0.025
1436662_at	Sorcs1	SORCS1	Q8WY21	-0.730009	0.0584
1453003_at	Sorl1	SORL1	Q92673	-0.742748	0.1626
1434389_at	Sos1	SOS1	Q07889	-0.973696	0.032
1453125_at	Sox11	SOX11	P35716	0.800579	0.1084
1429177_x_at	Sox17	SOX17	Q9H6I2	1.2587	0.0185
1433575_at	Sox4	SOX4	Q06945	0.805953	0.1079
1435438_at	Sox8	SOX8	P57073	-0.832128	0.088
1419588_at	Spag1	SPAG1	Q07617	-0.746132	0.1605
1416114_at	Sparcl1	SPARCL1	Q14515	-0.865648	0.0575
1418651_at	Spata6	SPATA6	Q9NWH7	0.902884	0.0731
[truncated: 368 more rows]

## Sheet: R DEG
Table S2-2 DEG in rat SCI at 3 dpi
probe ID	Rn symbol	Hs symbol	SwissProt	log(SCI/sham) R	FDR R
1368330_at	Aatf	AATF	Q9NY61	1.29807	0.0121
1385333_at	Aatk	AATK	Q6ZMQ8	-0.561707	0.1736
1368081_at	Abca2	ABCA2	Q9BZC7	-0.772259	0.048
1370464_at	Abcb1a	ABCB1	P08183	-1.0526	0.0077
1368561_at	Abcd2	ABCD2	Q9UBJ2	-1.76611	0
1368057_at	Abcd3	ABCD3	P28288	-0.650182	0.0924
1388810_at	Abce1	ABCE1	P61221	1.21493	0.0201
1368103_at	Abcg1	ABCG1	P45844	-0.620157	0.121
1380577_at	Abcg2	ABCG2	Q9UNQ0	-1.32085	0.0006
1388988_at	Abhd14b	ABHD14B	Q96IU4	-0.831358	0.0348
1382137_at	Abhd3	ABHD3	Q8WU67	-1.07582	0.0064
1399019_at	Abhd4	ABHD4	Q8TB40	-0.590528	0.1495
1398538_at	Abhd8	ABHD8	Q96I13	-1.30508	0.0005
1373507_at	Acbd5	ACBD5	Q5T8D3	-0.743714	0.0584
1379262_at	Acot9	ACOT9	Q9Y305	0.944783	0.0886
1392952_at	Acsf2	ACSF2	Q96CM8	-0.745406	0.0567
1387101_at	Acsl4	ACSL4	O60488	1.32602	0.012
1377407_at	Acsm5	ACSM5	Q6NUN0	-0.555757	0.1681
1372162_at	Acss1	ACSS1	Q9NUB1	-0.756087	0.0479
1398294_at	Actn1	ACTN1	P12814	2.32769	0
1388689_at	Acyp2	ACYP2	P14621	-1.24674	0.0016
1370071_at	Ada	ADA	P00813	0.790355	0.1949
1368223_at	Adamts1	ADAMTS1	Q9UHI8	2.86618	0
1368449_at	Adap1	ADAP1	O75689	-0.680151	0.0806
1399096_at	Add3	ADD3	Q9UEY8	-0.63913	0.1103
1389363_at	Adi1	ADI1	Q9BV57	-0.60406	0.1345
1387219_at	Adm	ADM	P35318	0.826518	0.1533
1369115_at	Adrb2	ADRB2	P07550	-0.544771	0.1932
1376091_at	Adsl	ADSL	P30566	1.1853	0.0234
1395695_at	Aebp1	AEBP1	Q8IUX7	-1.2923	0.0006
1383491_at	Aen	AEN	Q8WTP8	0.826355	0.1722
1377926_at	Agap1	AGAP1	Q9UPQ3	-0.51581	0.1737
1383158_at	Agfg1	AGFG1	P52594	0.974382	0.0803
1372736_at	Agl	AGL	P35573	-0.841922	0.0316
1370307_at	Agrn	AGRN	O00468	-0.629724	0.1205
1367798_at	Ahcy	AHCY	P23526	0.857344	0.1427
1395273_at	Ahcyl1	AHCYL1	O43865	-1.0113	0.0094
1373078_at	Ahcyl2	AHCYL2	Q96HN2	-0.640929	0.1149
1379810_at	Aimp1	AIMP1	Q12904	1.04782	0.055
1371498_at	Aimp2	AIMP2	Q13155	0.931002	0.0966
1398349_at	Ak2	AK2	P54819	1.07519	0.0434
1368868_at	Akap12	AKAP12	Q02952	1.21537	0.0206
1397867_at	Akap6	AKAP6	Q13023	1.21294	0.0239
1370043_at	Alcam	ALCAM	Q13740	-0.815529	0.0349
1374661_at	Aldh16a1	ALDH16A1	Q8IZ83	0.864097	0.1422
1388521_at	Aldh18a1	ALDH18A1	P54886	0.902112	0.1166
1368003_at	Aldh1a2	ALDH1A2	O94788	-1.2119	0.0026
1387344_at	Aldh6a1	ALDH6A1	Q02252	-0.819597	0.0346
1386998_at	Aldoc	ALDOC	P09972	-0.731446	0.0618
1372902_at	Alg12	ALG12	Q9BV10	0.849519	0.1578
1388924_at	Angptl4	ANGPTL4	Q9BY76	1.2552	0.0191
1396612_at	Ank2	ANK2	Q01484	-0.748554	0.0548
1398432_at	Ankrd28	ANKRD28	O15084	1.4769	0.0045
1383548_at	Ankrd49	ANKRD49	Q8WVL7	1.0273	0.06
1372624_at	Ano6	ANO6	Q4KMQ2	1.32498	0.0107
1367614_at	Anxa1	ANXA1	P04083	1.85834	0.0006
1388445_at	Anxa11	ANXA11	P50995	0.796847	0.1951
1367584_at	Anxa2	ANXA2	P07355	2.11353	0.0002
1368143_at	Anxa7	ANXA7	P20073	1.79581	0.0008
1377769_at	Ap1s1	AP1S1	P61966	1.12499	0.0344
1386877_at	Ap2s1	AP2S1	P53680	0.846313	0.1526
1387289_at	Apba2	APBA2	Q99767	-0.527616	0.1898
1367842_at	Apbb1	APBB1	O00213	-0.566613	0.1734
1376678_at	Apbb2	APBB2	Q92870	0.816886	0.1699
1397579_x_at	Apc2	APC2	O95996	-0.911044	0.0219
1389651_at	Apln	APLN	Q9ULZ1	2.01028	0.0002
1379772_at	Aplnr	APLNR	P35414	-1.04365	0.0079
1370862_at	Apoe	APOE	P02649	-0.837532	0.0317
1372754_at	Appl2	APPL2	Q8NEU8	-0.865122	0.0284
1371244_at	Aprt	APRT	P07741	1.32987	0.0107
1368981_at	Aqp4	AQP4	P55087	-1.43753	0.0006
1369159_at	Ar	AR	P10275	-0.553003	0.1782
1388305_at	Araf	ARAF	P10398	-0.734323	0.0617
1388813_at	Arf2	ARF1	P84077	0.922731	0.1022
1398758_at	Arf4	ARF4	P18085	0.803723	0.1969
1369998_at	Arf6	ARF6	P62330	1.07533	0.0447
1370223_at	Arfrp1	ARFRP1	Q13795	0.822526	0.1727
1368266_at	Arg1	ARG1	P05089	3.85737	0
1394419_at	Arhgap11a	ARHGAP11A	Q6P4F7	0.865365	0.1353
1392590_at	Arhgap24	ARHGAP24	Q8N264	-0.63958	0.1074
1391581_at	Arhgap5	ARHGAP5	Q13017	-0.829562	0.0279
1378140_at	Arl11	ARL11	Q969Q4	1.32025	0.0156
1373315_at	Arnt2	ARNT2	Q9HBZ2	-0.815022	0.0374
1386925_at	Arpc1b	ARPC1B	O15143	1.71673	0.0017
1375137_at	Arpc2	ARPC2	O15144	1.08393	0.0438
1371977_at	Arpc3	ARPC3	O15145	0.899021	0.1175
1390022_at	Arpc5	ARPC5	O15511	1.12201	0.0379
1389443_at	Ascc2	ASCC2	Q9H1I8	1.19547	0.0238
1387925_at	Asns	ASNS	P08243	0.960215	0.0862
1368563_at	Aspa	ASPA	P45381	-0.984502	0.0147
1374871_at	Asrgl1	ASRGL1	Q7L266	-0.734563	0.0602
1370964_at	Ass1	ASS1	P00966	-0.710048	0.0712
1388963_at	Astn1	ASTN1	O14525	-0.690591	0.082
1389623_at	Atf1	ATF1	P18846	0.82603	0.1744
1367624_at	Atf4	ATF4	P18848	1.50772	0.004
1369962_at	Atic	ATIC	P31939	0.934026	0.0969
1384007_at	Atl1	ATL1	Q8WXF7	-0.685477	0.0888
1372085_at	Atl2	ATL2	Q8NHH9	-0.580569	0.1499
1384797_at	Atl3	ATL3	Q6DD88	0.811224	0.1842
1373546_at	Atp11a	ATP11A	P98196	-0.598806	0.1425
1371108_a_at	Atp1a1	ATP1A1	P05023	-0.572394	0.1601
1386911_at	Atp1a2	ATP1A2	P50993	-1.09326	0.0057
1368701_at	Atp1a3	ATP1A3	P13637	-0.993379	0.0115
1367814_at	Atp1b1	ATP1B1	P05026	-0.632853	0.1206
1379906_at	Atp1b2	ATP1B2	P14415	-1.26604	0.0006
1368698_at	Atp2b2	ATP2B2	Q01814	-0.963532	0.0165
1367724_a_at	Atp6v0e1	ATP6V0E1	O15342	0.847756	0.1527
1388038_at	Atrn	ATRN	O75882	-0.57626	0.1361
1388738_at	Atrnl1	ATRNL1	Q5VV63	-0.6878	0.084
1383481_at	LOC100362819	AUTS2	Q8WXX7	-0.59379	0.1487
1387184_at	Axin2	AXIN2	Q9Y2T1	-0.60165	0.1349
1398347_at	Axl	AXL	P30530	1.17198	0.0323
1398373_at	B3galnt1	B3GALNT1	O75752	1.16755	0.0283
1372779_at	B3gnt2	B3GNT2	Q9NY97	1.21425	0.0206
1387938_at	Baalc	BAALC	Q8WXS3	-0.682696	0.0844
1369256_at	Bace1	BACE1	P56817	-0.594879	0.1463
1375550_at	Bag1	BAG1	Q99933	0.82432	0.1719
1390026_at	Bag3	BAG3	O95817	0.949348	0.0889
1369122_at	Bax	BAX	Q07812	0.874443	0.133
1377727_at	Baz1a	BAZ1A	Q9NRL2	1.29261	0.0139
1387934_at	Bcan	BCAN	Q96GW7	-1.343	0.0005
1374886_at	Bcs1l	BCS1L	Q9Y276	0.998629	0.0656
1379483_at	Bhlhe40	BHLHE40	O14503	0.898944	0.119
1368511_at	Bhlhe41	BHLHE41	Q9C0J9	-0.660635	0.0945
1369683_at	Bid	BID	P55957	0.856548	0.1391
1367779_at	Bin1	BIN1	O00499	-0.69619	0.0776
1399105_at	Bin3	BIN3	Q9NQY0	0.980391	0.0795
1368291_at	Birc2	BIRC2	Q13490	0.949647	0.0887
1387232_at	Bmp4	BMP4	P12644	-1.21826	0.0019
1368899_at	Bmpr1a	BMPR1A	P36894	-0.72261	0.0685
1377634_at	Bnip2	BNIP2	Q12982	1.10078	0.0399
1392910_at	Bop1	BOP1	Q14137	1.24038	0.0169
1371538_at	Brsk1	BRSK1	Q8TDC3	-0.575615	0.1659
1372617_at	Btbd2	BTBD2	Q9BX70	-0.599899	0.1435
1382478_at	Btbd3	BTBD3	Q9Y2F9	-1.19926	0.0017
1386995_at	Btg2	BTG2	P78543	1.61946	0.0038
1372052_at	Bub3	BUB3	O43684	0.866868	0.1391
1387002_at	Bud31	BUD31	P41223	1.08916	0.0399
1371949_at	Bzw1	BZW1	Q7L1Q6	0.992261	0.0682
1385954_at	LOC100125362	C11orf87	Q6NUJ2	-1.14242	0.0035
1394568_at	RGD1563365	C12orf45	Q8N5I9	0.794437	0.1963
1379894_at	RGD1310110	C14orf37	Q86TY3	-0.976248	0.0138
1382812_at	RGD1310429	C17orf75	Q9HAS0	-0.819597	0.0349
1390527_at	RGD1562114	C19orf24	Q9BVV8	1.14919	0.0295
1398952_at	RGD1564093	C19orf43	Q9BQ61	0.88409	0.1312
1376878_at	RGD1559896	C1orf198	Q9H425	-1.03209	0.0084
1370215_at	C1qb	C1QB	P02746	0.939979	0.1
1373025_at	C1qc	C1QC	P02747	1.60146	0.0036
1378045_at	C1ql1	C1QL1	O75973	-0.761458	0.0584
1387893_at	C1s	C1S	P09871	-0.759014	0.0646
1392929_at	RGD1565616	C20orf194	Q5TEA3	-0.633524	0.1168
1371478_at	RGD1307752	C20orf24	Q9BUV8	1.07587	0.0441
1374596_at	RGD1309594	C21orf2	O43822	-0.651088	0.1051
1390443_at	RGD1563888	C21orf91	Q9NYK6	-0.741783	0.0457
1377885_at	LOC685203	C2orf88	Q9BSF0	-1.22196	0.0018
1368000_at	C3	C3	P01024	-1.53157	0.0003
1389199_at	RGD1309079	C3orf58	Q8NDZ4	-0.604937	0.1394
1382956_at	LOC361016	C3orf67	Q6ZVT6	-0.594008	0.142
1388423_at	RGD1302996	C6orf136	Q5SQH8	-0.673923	0.0912
1390317_at	RGD1561849	C8orf46	Q8TAG6	-0.664288	0.0936
1374333_at	RGD1306058	C9orf89	Q96LW7	0.970338	0.0804
1374039_at	Car14	CA14	Q9ULX7	-1.25498	0.0008
1370178_at	Cacnb2	CACNB2	Q08289	-0.583376	0.1476
1371797_at	Cad	CAD	P27708	1.14692	0.0315
1368523_at	Cadps	CADPS	Q9ULU8	-0.770781	0.0556
1370775_a_at	Calca	CALCA	P06881	-1.16488	0.003
1370285_at	Calcoco1	CALCOCO1	Q9P1Z2	-0.545614	0.1942
1388217_a_at	Calu	CALU	O43852	0.794021	0.1985
1369993_at	Camk2g	CAMK2G	Q13555	-1.33679	0.0005
1368156_at	Camkk1	CAMKK1	Q8N5S9	-0.88071	0.0251
1397536_at	Camta1	CAMTA1	Q9Y6Y1	-0.854649	0.0319
1388460_at	Capg	CAPG	P40121	2.517	0
1387860_at	Capn2	CAPN2	P17655	0.870818	0.1374
1371536_at	Carhsp1	CARHSP1	Q9Y2V2	1.21008	0.0206
1391572_at	Cars	CARS	P49589	1.30159	0.014
1371027_at	Cblb	CBLB	Q13191	0.97695	0.0807
1385101_a_at	Ccdc127	CCDC127	Q96BQ5	-0.553638	0.178
1370161_at	Ccdc80	CCDC80	Q76M96	-0.892714	0.0257
1375569_at	Ccdc92	CCDC92	Q53HC0	-0.56043	0.1882
1371643_at	Ccnd1	CCND1	P24385	1.82346	0.0007
1367764_at	Ccng1	CCNG1	P51959	1.04033	0.0616
1371953_at	Ccng2	CCNG2	Q16589	-1.44261	0.0002
1388370_at	Ccni	CCNI	Q14094	-0.572179	0.166
1396317_at	Ccpg1	CCPG1	Q9ULG6	-0.611094	0.1395
1377869_at	Ccrn4l	CCRN4L	Q9UK39	1.04893	0.0535
1371403_at	Cct3	CCT3	P49368	1.00324	0.064
1371656_at	Cct4	CCT4	P50991	0.953452	0.0889
1395508_at	Cct5	CCT5	P48643	1.1236	0.0343
1377006_at	Cct6a	CCT6A	P40227	0.790522	0.1723
1374061_at	Cd302	CD302	Q8IX05	-0.923851	0.0208
1386901_at	Cd36	CD36	P16671	2.79562	0
1368976_at	Cd38	CD38	P28907	1.77539	0.0015
1387952_a_at	Cd44	CD44	P16070	2.277	0
1368518_at	Cd53	CD53	P19397	1.18053	0.0359
1367709_at	Cd63	CD63	P08962	1.52777	0.004
1386976_at	Cd82	CD82	P27701	0.91831	0.1049
1390529_at	Cd83	CD83	Q01151	-0.610874	0.1337
1368528_at	Cd99l2	CD99L2	Q8TCZ2	-1.04305	0.0078
1388730_at	Cdc42ep4	CDC42EP4	Q9H3Q1	-0.660635	0.0958
1388530_at	Cdc42se1	CDC42SE1	Q9NRR8	0.89476	0.1176
1374449_at	Cdca3	CDCA3	Q99618	1.06185	0.049
1380317_at	Cdh10	CDH10	Q9Y6N8	-1.01567	0.0105
1388936_at	Cdh11	CDH11	P55287	-0.788365	0.0443
1369192_at	Cdkn1b	CDKN1B	P46527	-0.676688	0.0794
1375540_at	Cdkn2aipnl	CDKN2AIPNL	Q96HQ2	0.919988	0.1074
1367755_at	Cdo1	CDO1	Q16878	1.5432	0.0036
1374842_at	Cebpz	CEBPZ	Q03701	0.919149	0.11
1374910_at	Celsr2	CELSR2	Q9HCU4	-1.21056	0.0017
1373756_at	Cend1	CEND1	Q8N111	-0.630841	0.1271
1382419_at	Cenpk	CENPK	Q9BS16	1.17358	0.0271
1387029_at	Cfh	CFH	P08603	-1.03357	0.0094
1389107_at	Cgnl1	CGNL1	Q0VF96	-0.625044	0.1288
1380063_at	Ch25h	CH25H	O95992	2.31504	0
1389573_at	Chac1	CHAC1	Q9BUX1	2.13376	0.0002
1398326_at	Chchd10	CHCHD10	Q8WYQ3	-0.807932	0.0398
1379580_at	Chd6	CHD6	Q8TD26	-0.827769	0.0328
1368034_at	Chgb	CHGB	P05060	-0.611314	0.1272
1383152_at	Chid1	CHID1	Q9BWS9	0.818032	0.1807
1378252_at	Chodl	CHODL	Q9H9P2	-1.71312	0.0004
1379770_at	Chpt1	CHPT1	Q8WUD6	-1.08743	0.0059
1386615_at	Chst2	CHST2	Q9Y4C5	0.789604	0.1953
1374537_at	Chsy1	CHSY1	Q86X52	0.934403	0.1077
1389166_at	Cib2	CIB2	O75838	-0.922757	0.0176
1389577_at	Cirh1a	CIRH1A	Q969X6	0.862273	0.1476
1367601_at	Cited2	CITED2	Q99967	1.54047	0.004
1375685_at	Clasp1	CLASP1	Q7Z460	-0.556181	0.1886
1368099_at	Clasp2	CLASP2	O75122	-0.684086	0.0854
1372492_at	Cldn10	CLDN10	P78369	-2.51128	0
1382692_at	Clec7a	CLEC7A	Q9BXN2	1.34324	0.015
1375633_at	Clic1	CLIC1	O00299	2.30059	0
1381993_at	Clic2	CLIC2	O15247	-1.22972	0.0018
1377765_at	Clic4	CLIC4	Q9Y696	1.01856	0.0613
1375971_at	Cln5	CLN5	O75503	0.810155	0.1865
1371393_at	Clstn1	CLSTN1	O94985	-0.542668	0.1941
1372372_at	Cmbl	CMBL	Q96DG6	-1.03505	0.009
1372056_at	Cmtm6	CMTM6	Q9NX76	1.35614	0.0116
1372478_at	Cmtm7	CMTM7	Q96FZ5	0.853437	0.1499
1389980_at	Cnih4	CNIH4	Q9P003	1.33514	0.0108
1370693_a_at	Cnp	CNP	P09543	-0.577982	0.1492
1368658_at	Cntf	CNTF	P26441	0.816395	0.175
1387385_at	Cntn1	CNTN1	Q12860	-0.919479	0.0203
1388116_at	Col1a1	COL1A1	P02452	-0.993379	0.0132
1370155_at	Col1a2	COL1A2	P08123	-1.22263	0.0018
1370959_at	Col3a1	COL3A1	P02461	-1.43674	0.0005
1372439_at	Col4a1	COL4A1	P02462	1.9514	0.0006
1388494_at	Col4a2	COL4A2	P08572	0.788352	0.191
1374705_at	Col4a5	COL4A5	P29400	-1.21223	0.0022
1372818_at	Colec12	COLEC12	Q5KU26	-1.75341	0
1368826_at	Comt	COMT	P21964	1.05499	0.0535
1373866_at	Coq10b	COQ10B	Q9H8M1	0.960141	0.0867
1372774_at	Coq6	COQ6	Q9Y2Z9	-0.523463	0.1912
1371632_at	Coro1c	CORO1C	Q9ULV4	1.33342	0.0107
1370390_at	Coro6	CORO6	Q6QEF8	-0.605376	0.1281
1368420_at	Cp	CP	P00450	1.03605	0.0685
1369811_at	Cplx1	CPLX1	O14810	-1.01625	0.0094
1377998_at	Cpox	CPOX	P36551	-0.815529	0.0365
1372990_at	Creb3	CREB3	O43889	0.902344	0.1165
1390399_at	Crebl2	CREBL2	O60519	-1.0613	0.0078
1375428_at	Creg1	CREG1	O75629	-0.531365	0.1962
1377016_at	Creld2	CRELD2	Q6UXH1	0.946955	0.0839
1378925_at	Crem	CREM	Q03060	0.898557	0.1139
1370026_at	Cryab	CRYAB	P02511	1.18466	0.0238
1392506_at	Cryzl1	CRYZL1	O95825	-0.551945	0.1841
1388133_at	Csdc2	CSDC2	Q9Y534	-0.919479	0.0209
1386009_at	Csf3r	CSF3R	Q99062	1.1377	0.038
1378282_at	Csnk2a2	CSNK2A2	P19784	0.825867	0.1742
1376797_at	Csrp2bp	CSRP2BP	Q9H8E8	0.800827	0.1978
1370855_at	Cst3	CST3	P01034	-0.655399	0.0996
1370226_at	Cstb	CSTB	P04080	0.923187	0.1008
1367631_at	Ctgf	CTGF	P29279	1.00985	0.0767
1367838_at	Cth	CTH	P32929	2.84258	0
1398354_at	Ctnnal1	CTNNAL1	Q9UBT7	-0.697827	0.0818
1367646_at	Ctsb	CTSB	P07858	0.877744	0.147
1373258_at	Ctsf	CTSF	Q9UBX1	-0.771766	0.0548
1386899_at	Ctsh	CTSH	P09668	-0.721896	0.0664
1387005_at	Ctss	CTSS	P25774	-0.863546	0.0312
1370244_at	Ctsl1	CTSV	O60911	1.39698	0.0077
1371465_at	Cttn	CTTN	Q14247	1.13868	0.0315
1379450_at	Cttnbp2nl	CTTNBP2NL	Q9P2B4	1.96927	0.0006
1368200_at	Cx3cl1	CX3CL1	P78423	-0.879914	0.0256
1370219_at	Cyba	CYBA	P13498	1.1163	0.0426
1377738_a_at	Cyhr1	CYHR1	Q6ZMK1	-0.771027	0.0513
1378551_at	Cyp20a1	CYP20A1	Q6UW02	1.02906	0.0585
1384392_at	Cyp26b1	CYP26B1	Q9NR63	-0.873291	0.0253
1387914_at	Cyp27a1	CYP27A1	Q02318	-0.599462	0.1426
1368290_at	Cyr61	CYR61	O00622	1.23744	0.0182
1368202_a_at	Dab2	DAB2	P98082	1.41414	0.0088
1375890_at	Dact3	DACT3	Q96B18	-1.02885	0.0092
1387874_at	Dbp	DBP	Q10586	-0.972846	0.012
1392399_at	Dcaf13	DCAF13	Q9NV06	0.900722	0.1205
1370956_at	Dcn	DCN	P07585	-2.25705	0
1370308_at	Dctpp1	DCTPP1	Q9H773	0.915942	0.0998
1391549_at	Dcun1d4	DCUN1D4	Q92564	-0.759258	0.0527
1372999_at	Dcun1d5	DCUN1D5	Q9BTE7	0.857105	0.1514
1387111_at	Ddah1	DDAH1	O94760	0.991027	0.0742
1368025_at	Ddit4	DDIT4	Q9NX09	-0.76415	0.0568
1389423_at	Ddr2	DDR2	Q16832	-0.723563	0.0729
1375901_at	Ddx21	DDX21	Q9NR30	1.97277	0.0006
1385471_at	Ddx27	DDX27	Q96GQ7	0.999711	0.0675
1374506_at	Ddx31	DDX31	Q9H8H2	1.08529	0.0425
1372377_at	Ddx41	DDX41	Q9UJV9	0.914258	0.1097
1374332_at	Ddx49	DDX49	Q9Y6V7	1.01135	0.0638
1388864_at	Ddx54	DDX54	Q8TDD1	1.03619	0.0566
1373375_at	Dennd5a	DENND5A	Q6IQ26	-0.719519	0.0672
1367915_at	Dgat1	DGAT1	O75907	0.898015	0.126
1371615_at	Dgat2	DGAT2	Q96PD7	0.896776	0.1311
1387190_at	Dgka	DGKA	P23743	1.18713	0.0228
1387224_at	Dgkb	DGKB	Q9Y6T7	-0.976816	0.0125
1387265_at	Dgkg	DGKG	P49619	-0.635091	0.1075
1388803_at	Dhps	DHPS	P49366	0.846393	0.1527
1373240_at	Dhrs3	DHRS3	O75911	-0.845806	0.0346
1390172_at	Dhtkd1	DHTKD1	Q96HY7	-0.72738	0.0648
1374199_at	Dip2a	DIP2A	Q14689	-0.870915	0.0247
1390127_at	Dixdc1	DIXDC1	Q155Q3	-1.13733	0.0035
1370328_at	Dkk3	DKK3	Q9UBP4	-0.986502	0.0127
1387802_at	Dlgap1	DLGAP1	O14490	-1.10067	0.0049
1372103_at	Dnaja4	DNAJA4	Q8WW22	-0.722372	0.0658
1389308_at	Dnajb11	DNAJB11	Q9UBS4	0.828225	0.1703
1384376_at	Dnajb14	DNAJB14	Q8TBM8	-0.659495	0.0978
1373004_at	Dnajc2	DNAJC2	Q99543	1.13698	0.0316
1373594_at	Dnajc27	DNAJC27	Q9NZQ0	-0.582728	0.1477
1370073_at	Dnajc3	DNAJC3	Q13217	1.15536	0.0304
1377125_at	Dnajc6	DNAJC6	O75061	-0.874613	0.0263
1378269_at	Dnal1	DNAL1	Q4LDG9	-0.790859	0.0343
1368292_at	Dnm1	DNM1	Q05193	-0.54393	0.1972
1372270_at	Dpagt1	DPAGT1	Q9H3H5	0.940054	0.0918
1375186_at	Dph3	DPH3	Q96FX2	1.23051	0.0173
1374518_at	Dram2	DRAM2	Q6UX65	1.18549	0.0236
1374805_at	Dscc1	DSCC1	Q9BVC3	0.922959	0.0939
1380938_at	Dstyk	DSTYK	Q6XUX3	-1.05649	0.0074
1368147_at	Dusp1	DUSP1	P28562	0.851119	0.1208
1385912_at	Dusp15	DUSP15	Q9H1R2	-1.46355	0.0002
1377064_at	Dusp6	DUSP6	Q16828	1.57686	0.0032
1372612_at	Dynll2	DYNLL2	Q96FJ2	-0.639355	0.1109
1383895_at	Dynlrb2	DYNLRB2	Q8TF09	-0.929061	0.0165
1386882_at	Dynlt1	DYNLT1	P63172	1.15743	0.0288
1388154_at	E2f5	E2F5	Q15329	1.17069	0.027
1374797_at	Eaf1	EAF1	Q96JC9	1.09336	0.0412
1388397_at	Ebna1bp2	EBNA1BP2	Q99848	1.55547	0.0032
1367801_at	Ece1	ECE1	P42892	1.52982	0.0035
1386885_at	Ech1	ECH1	Q13011	-0.935393	0.0191
1372533_at	Edem1	EDEM1	Q92611	1.38819	0.0079
1387146_a_at	Ednrb	EDNRB	P24530	-0.839338	0.0311
1388449_at	Eef1b2	EEF1B2	P24534	1.10816	0.0382
1388134_at	Eef1d	EEF1D	P29692	0.93259	0.0974
1373200_at	Eef1e1	EEF1E1	O43324	1.27626	0.014
1374400_at	Efr3a	EFR3A	Q14156	-0.552368	0.1736
1368321_at	Egr1	EGR1	P18146	1.95843	0.0006
1388955_at	Ehd2	EHD2	Q9NZN4	0.974015	0.0741
1375739_at	Ehd4	EHD4	Q9H223	1.00353	0.0685
1371631_at	Eif1ad	EIF1AD	Q8N9N8	0.838992	0.1574
1395840_at	Eif1a	EIF1AY	O14602	1.49006	0.0044
1370311_at	Eif2b1	EIF2B1	Q14232	1.04131	0.0548
1368967_at	Eif2b3	EIF2B3	Q9NR50	1.1131	0.0375
1367713_at	Eif2s1	EIF2S1	P05198	1.44488	0.0056
1374397_at	Eif2s2	EIF2S2	P20042	1.10252	0.0384
1388576_at	Eif3b	EIF3B	P55884	1.04586	0.0549
1397674_at	Eif3c	EIF3C	Q99613	1.05054	0.0525
1388568_at	Eif3d	EIF3D	O15371	1.22355	0.0194
1388381_at	Eif3g	EIF3G	O75821	0.896311	0.1205
1371936_at	Eif4a1	EIF4A1	P60842	1.69046	0.0015
1397697_at	Eif4a2	EIF4A2	Q14240	0.829931	0.1566
1371329_at	Eif5a	EIF5A	P63241	0.910809	0.1091
1375892_at	Elavl1	ELAVL1	Q15717	0.908813	0.1124
1389617_at	Elk3	ELK3	P41970	1.41441	0.0103
1389781_at	Elmod1	ELMOD1	Q8N336	-0.85726	0.0319
1391534_at	Elovl2	ELOVL2	Q9NXB9	-1.10874	0.0051
1377729_at	Elovl4	ELOVL4	Q9GZR5	-0.721183	0.067
1394401_at	Elovl6	ELOVL6	Q9H5J4	-0.672773	0.0796
1371527_at	Emp1	EMP1	P54849	3.07601	0
1388666_at	Enc1	ENC1	O14682	1.06336	0.0473
1368536_at	Enpp2	ENPP2	Q13822	-1.06371	0.0065
1373912_at	Enpp4	ENPP4	Q9Y6X5	-0.995966	0.0119
1384866_at	Entpd3	ENTPD3	O75355	-0.744922	0.0549
1382434_at	Entpd5	ENTPD5	O75356	-0.568965	0.1225
1376606_a_at	Eny2	ENY2	Q9NPA8	0.852878	0.1497
1383455_at	Eprs	EPRS	P07814	1.11023	0.0426
1399032_at	Ercc1	ERCC1	P07992	1.78446	0.0009
1371544_at	Erh	ERH	P84090	0.924632	0.1027
1395447_at	Ermn	ERMN	Q8TAM6	-1.55385	0.0003
1373093_at	Errfi1	ERRFI1	Q9UJM3	1.01707	0.0625
1392902_at	Esf1	ESF1	Q9H501	0.965027	0.0908
1389038_at	Etf1	ETF1	P62495	1.05443	0.0533
1392914_at	Evc	EVC	P57679	-0.623043	0.1248
1389413_at	Evi2a	EVI2A	P22794	-0.91376	0.0177
1371670_at	Exosc4	EXOSC4	Q9NPD3	0.872868	0.1376
1372343_at	Exosc8	EXOSC8	Q96B26	0.828875	0.172
1373393_at	Ext1	EXT1	Q16394	1.04768	0.0541
1384890_at	Ezh1	EZH1	Q92800	-0.663145	0.0908
1395697_at	Ezh2	EZH2	Q15910	0.851919	0.1421
1370875_at	Ezr	EZR	P15311	2.23931	0
1369724_at	F13a1	F13A1	P00488	0.85583	0.1486
1369182_at	F3	F3	P13726	1.01785	0.0603
1370024_at	Fabp7	FABP7	O15540	-0.94675	0.0177
1367857_at	Fads1	FADS1	O60427	-0.873556	0.0246
1368092_at	Fah	FAH	P16930	-0.621045	0.1324
1370625_at	Faim2	FAIM2	Q9BWQ8	-0.855693	0.0284
1380696_at	Fam102b	FAM102B	Q5T8I3	-1.79887	0.0003
1384507_at	Fam105a	FAM105A	Q9NUU6	1.62957	0.0027
1382818_at	Fam126b	FAM126B	Q8IXS8	-0.759014	0.0512
1388482_at	Fam129b	FAM129B	Q96TA1	1.61537	0.0026
1393174_at	Fam171b	FAM171B	Q6P995	-0.851521	0.0317
1384172_at	Fam179b	FAM179B	Q9Y4F4	-0.587056	0.1428
1398446_at	Fam189b	FAM189B	P81408	-0.544982	0.198
1372895_at	RGD1309676	FAM213A	Q9BRX8	-0.768076	0.0517
1377250_at	Fam53b	FAM53B	Q14153	-0.570036	0.1509
1384610_at	Fam63b	FAM63B	Q8NBR6	-0.652221	0.0869
1376120_at	Fam69b	FAM69B	Q5VUD6	-0.78687	0.0453
1374699_at	Fam84a	FAM84A	Q96KN4	-1.32301	0.0004
1388528_at	Fbl	FBL	P22087	2.09761	0.0002
1372518_at	Fbln1	FBLN1	P23142	-1.15875	0.0035
1389533_at	Fbln2	FBLN2	P98095	1.81521	0.0007
1369972_at	Fbxo21	FBXO21	O94952	-0.690824	0.0891
1376602_a_at	Fbxo22	FBXO22	Q8NEZ5	0.81106	0.1872
1389333_at	Fbxo3	FBXO3	Q9UK99	-0.541408	0.1916
1373523_at	Fcgr3a	FCGR3A	P08637	1.51243	0.0044
1367667_at	Fdps	FDPS	P14324	1.00605	0.0604
1368336_at	Fdx1	FDX1	P10109	1.04383	0.0535
1384182_at	Fermt2	FERMT2	Q96AC1	0.943959	0.0883
1367918_at	Fez1	FEZ1	Q99689	-0.936497	0.0164
1377655_at	Fgf12	FGF12	P61328	-0.866173	0.0257
1368114_at	Fgf13	FGF13	Q92913	-0.769305	0.0507
1392865_at	Fgf9	FGF9	P31371	-1.28104	0.0006
1387498_a_at	Fgfr1	FGFR1	P11362	0.818032	0.1945
1384056_at	Fgfr3	FGFR3	P22607	-0.633972	0.1229
1383516_at	Fgl2	FGL2	Q14314	1.80843	0.0012
1372569_at	Fhl3	FHL3	Q13643	1.19219	0.0246
1393696_at	Fibin	FIBIN	Q8TAL6	-0.770781	0.0575
1369621_s_at	Fkbp1a	FKBP1A	P62942	1.38411	0.0073
1380611_at	Fkbp5	FKBP5	Q13451	1.55444	0.0035
1388496_at	Flnc	FLNC	Q14315	1.70655	0.0019
1368241_a_at	Flot1	FLOT1	O75955	1.05102	0.0506
1370234_at	Fn1	FN1	P02751	2.49347	0
1395404_at	Fn3krp	FN3KRP	Q9HA64	-0.59837	0.1415
1376784_at	Fnbp1	FNBP1	Q96RU3	-0.973412	0.0131
1373416_at	Fndc3b	FNDC3B	Q53EP0	1.22552	0.0216
1375043_at	Fos	FOS	P01100	2.91539	0
1384728_at	Foxn3	FOXN3	O00409	-0.627494	0.1048
1377393_at	Frmd5	FRMD5	Q7Z6J6	-0.568965	0.1518
1373588_at	Frmd8	FRMD8	Q9BZ67	0.908967	0.1032
1388295_s_at	Frs3	FRS3	O43559	-0.56918	0.17
1377011_at	Fry	FRY	Q5TBA9	-0.989936	0.0128
1374288_at	Ftsj3	FTSJ3	Q8IY81	1.15814	0.0291
1373956_at	Fundc1	FUNDC1	Q8IVP5	-0.684318	0.0852
1369960_at	Fxyd1	FXYD1	O00168	-1.04841	0.0084
1368207_at	Fxyd5	FXYD5	Q96DB9	1.37412	0.0108
1368696_at	Fxyd7	FXYD7	P58549	-0.644984	0.1142
1370976_at	G3bp1	G3BP1	Q13283	0.943284	0.0887
1378239_at	Gaa	GAA	P10253	-0.614182	0.1336
1399167_a_at	Gab1	GAB1	Q13480	-0.700169	0.0728
1380170_at	Gabarapl2	GABARAPL2	P60520	-0.543089	0.1991
1388039_a_at	Gabbr1	GABBR1	Q9UBS5	-0.600555	0.1402
1397614_at	Gabra2	GABRA2	P47869	-1.77893	0
1368947_at	Gadd45a	GADD45A	P24522	2.49526	0
1387088_at	Gal	GAL	P22466	1.76774	0.0013
1385072_at	Galm	GALM	Q96C23	-1.17104	0.0023
1367930_at	Gap43	GAP43	P17677	1.32998	0.0117
1374857_at	Gar1	GAR1	Q9NY12	1.29378	0.0127
1388715_at	Gars	GARS	P41250	0.830174	0.1683
1388641_at	Gart	GART	P22102	1.1105	0.0377
1379452_at	Gas2	GAS2	O43903	-0.748311	0.0549
1383047_at	Gas6	GAS6	Q14393	-0.663374	0.1013
1389265_at	Gbe1	GBE1	Q04446	0.8222	0.1748
1387221_at	Gch1	GCH1	P30793	1.93704	0.0007
1374903_at	Gcnt2	GCNT2	Q8NFS9	1.56081	0.0035
1387659_at	Gda	GDA	Q9Y2T3	2.56764	0
1385717_at	Gdap1	GDAP1	Q8TB36	-1.20956	0.002
1368470_at	Ggh	GGH	Q92820	-0.57626	0.1511
1389103_at	Gins4	GINS4	Q9BRT9	0.810237	0.166
1369640_at	Gja1	GJA1	P17302	-1.89325	0
1377485_at	Gjc2	GJC2	Q5T442	-1.22095	0.0018
1383059_a_at	Gkap1	GKAP1	Q5VSY0	-0.639355	0.111
1373504_at	Glipr1	GLIPR1	P48060	1.85603	0.0006
1370146_at	Glrb	GLRB	P48167	-1.10377	0.0054
1382521_at	Gls	GLS	O94925	0.899098	0.1207
1370200_at	Glud1	GLUD1	P00367	-0.733843	0.0605
1373490_at	Gmfg	GMFG	O60234	1.3705	0.0079
1377577_at	Gmps	GMPS	P49915	1.65631	0.0019
1387505_at	Gnai1	GNAI1	P63096	-0.801883	0.0409
1368029_at	Gnai3	GNAI3	P08754	0.800745	0.1984
1367618_a_at	Gnb2l1	GNB2L1	P63244	0.915712	0.1075
1374804_at	Gnl2	GNL2	Q13823	0.904812	0.111
1388953_at	Gnl3	GNL3	Q9BVP2	1.14169	0.0317
1375530_at	Gnpnat1	GNPNAT1	Q96EK6	0.822852	0.1802
1371363_at	Gpd1	GPD1	P21695	1.81443	0.0006
1373773_at	Gpm6a	GPM6A	P51674	-1.08865	0.006
1368187_at	Gpnmb	GPNMB	Q14956	1.61447	0.0054
1373158_at	Gpr146	GPR146	Q96CH1	-1.26777	0.0006
1382739_at	Gpr19	GPR19	Q15760	0.814755	0.1819
1393682_at	Gpr34	GPR34	Q9UPC5	-1.44026	0.0006
1387182_at	Gpr37	GPR37	O15354	-0.975397	0.0137
1388004_at	Gpr37l1	GPR37L1	O60883	-1.35144	0.0005
1382319_at	Gpr68	GPR68	Q15743	-0.747584	0.0583
1385605_at	Gpr84	GPR84	Q9NQS5	0.840926	0.1528
1387148_at	Gprasp1	GPRASP1	Q5JY77	-0.558517	0.1756
1377868_at	Gprasp2	GPRASP2	Q96D09	-0.581432	0.1485
1373336_at	Gprc5b	GPRC5B	Q9NZH0	-1.82317	0
1367576_at	Gpx1	GPX1	P07203	0.90889	0.1119
1369926_at	Gpx3	GPX3	P22352	-0.773245	0.0481
1368618_at	Grb14	GRB14	Q14449	-1.22061	0.001
1373337_at	Grhpr	GRHPR	Q9UBQ7	-0.602964	0.1394
1376892_at	Gria3	GRIA3	P42263	-1.09604	0.005
1368306_at	Grin2c	GRIN2C	Q14957	-1.08436	0.0055
1393987_s_at	Grk6	GRK6	P43250	1.10662	0.0378
1387286_at	Grm1	GRM1	Q13255	-0.842698	0.0316
1388189_at	Grm3	GRM3	Q14832	-1.56918	0.0003
1371585_at	Gspt1	GSPT1	P15170	1.03801	0.0566
1367774_at	Gsta3	GSTA3	Q16772	-1.30116	0.0006
1386985_at	Gstm1	GSTM5	P46439	-0.651314	0.1115
1387775_at	Gtf2a2	GTF2A2	P52657	1.01343	0.0625
1369097_s_at	Gucy1b3	GUCY1B3	Q02153	-1.04216	0.0072
1376285_at	Gulp1	GULP1	Q9UBP9	-0.868015	0.0267
1390384_at	H2afx	H2AFX	P16104	0.964879	0.0825
1394952_at	Hapln2	HAPLN2	Q9GZV7	-0.754383	0.058
1391575_at	Hapln4	HAPLN4	Q86UW8	-1.02885	0.0095
1393647_at	Hat1	HAT1	O14929	1.09667	0.0388
1371245_a_at	LOC689064	HBB	P68871	1.5477	0.0043
1392089_at	Hcfc2	HCFC2	Q9Y5Z7	1.10581	0.0414
1370966_at	Hcn2	HCN2	Q9UL51	-0.669097	0.0843
1390947_at	Heatr5a	HEATR5A	Q86XA9	0.917928	0.0985
1372004_at	Hebp1	HEBP1	Q9NRV9	1.67902	0.0017
1372706_at	Hexb	HEXB	P07686	-0.873556	0.0247
1386080_at	Hey1	HEY1	Q9Y5J3	-0.90644	0.0208
1384515_at	Hey2	HEY2	Q9UBP5	-0.69619	0.0801
1383413_at	Hhatl	HHATL	Q9HCP6	-1.23311	0.0009
1388118_at	Hibadh	HIBADH	P31937	-0.589659	0.147
1387076_at	Hif1a	HIF1A	Q16665	0.953898	0.0907
1370904_at	RT1-DMa	HLA-DMA	P28067	1.64409	0.0021
1370882_at	RT1-DMb	HLA-DMB	P28068	1.47597	0.0044
1388212_a_at	RT1-S3	HLA-E	P13747	-1.10749	0.0048
1367676_at	Hmgb2	HMGB2	P26583	1.8614	0.0006
1370080_at	Hmox1	HMOX1	P09601	4.063	0
1371336_at	Hn1	HN1	Q9UK76	1.14548	0.0308
1387872_at	Hnrnpa1	HNRNPA1L2	Q32P51	1.073	0.0467
1370309_a_at	Hnrnpab	HNRNPAB	Q99729	1.39028	0.0076
1370844_at	Hnrnpf	HNRNPF	P52597	1.31336	0.0127
1370212_at	Homer3	HOMER3	Q9NSC5	0.932439	0.1022
1367816_at	Hopx	HOPX	Q9BPY8	1.22126	0.0206
1391326_at	Hoxb5	HOXB5	P09067	-0.602964	0.1265
1368060_at	Hrsp12	HRSP12	P52758	-0.629724	0.1118
1382101_at	Hs2st1	HS2ST1	Q7LGA3	1.08338	0.0446
1370834_at	Hs3st1	HS3ST1	O14792	1.12704	0.0366
1370912_at	Hspa1a	HSPA1A	P08107	2.50411	0
1367577_at	Hspb1	HSPB1	P04792	1.59698	0.0036
1388721_at	Hspb8	HSPB8	Q9UJY1	1.92307	0.0007
1376980_at	Htr2c	HTR2C	P28335	-1.33025	0.0005
1376418_a_at	Iars	IARS	P41252	0.818032	0.179
1385923_at	Id4	ID4	P47928	-1.29265	0.0006
1388587_at	Ier3	IER3	P46695	1.7566	0.0014
1389355_at	Ier5	IER5	Q5VY09	1.60867	0.0022
1389675_at	Ier5l	IER5L	Q5T953	2.13613	0.0002
1372070_at	Ifi30	IFI30	P13284	1.03132	0.064
1387995_a_at	Ifitm3	IFITM2	Q01629	0.837136	0.1533
1374601_at	Ifngr2	IFNGR2	P38484	0.875623	0.136
1391501_at	Ift80	IFT80	Q9P2H3	-0.567468	0.1584
1394038_at	Ift81	IFT81	Q8WYA0	-0.537843	0.1913
1367648_at	Igfbp2	IGFBP2	P18065	-0.611535	0.1493
1370960_at	Igfbp5	IGFBP5	P24593	-1.96409	0
1388711_at	Il13ra1	IL13RA1	P78552	1.16459	0.0309
1373611_at	Il17ra	IL17RA	Q96F46	1.34784	0.0109
1387507_at	Il1rap	IL1RAP	Q9NPH3	1.40152	0.0066
1389581_at	Il33	IL33	O95760	2.66742	0
1371957_at	Imp4	IMP4	Q96G21	0.839557	0.1645
1388629_at	Impdh2	IMPDH2	P12268	1.18434	0.0262
1387226_at	Ina	INA	Q16352	-1.00752	0.01
1387078_at	Inpp4a	INPP4A	Q96PE3	-0.825977	0.0379
1374135_at	Ipo4	IPO4	Q8TEX9	1.06963	0.0464
1373955_at	Ipo5	IPO5	O00410	2.08427	0.0002
1392406_at	Ipp	IPP	Q9Y573	-0.58554	0.1517
1388762_at	Iqgap1	IQGAP1	P46940	1.43584	0.0052
1391036_at	Iqsec3	IQSEC3	Q9UPP2	-0.618163	0.1209
1372310_at	Isoc1	ISOC1	Q96CN7	-0.542879	0.1881
1387346_at	Itgb1	ITGB1	P05556	1.53501	0.0035
1383131_at	Itgb2	ITGB2	P05107	1.13297	0.0426
1371320_at	Itm2b	ITM2B	Q9Y287	-0.672313	0.0906
1371334_at	Itm2c	ITM2C	Q9NQX7	-0.571107	0.1659
1391356_at	Iws1	IWS1	Q96ST2	0.909351	0.1043
1392309_at	Jam2	JAM2	P57087	-1.88577	0
1374404_at	Jun	JUN	P05412	1.35857	0.0107
1371662_at	Kars	KARS	Q15046	0.954196	0.0887
1391086_at	Katna1	KATNA1	O75449	0.931759	0.1019
1370545_at	Kcna1	KCNA1	Q09470	-0.830588	0.0327
1378738_at	Kcnab1	KCNAB1	Q14722	-0.682001	0.0912
1379863_at	Kcnd2	KCND2	Q9NZV8	-0.994816	0.0114
1368751_at	Kcns3	KCNS3	Q9BQ31	-0.80768	0.0445
1385226_at	Kctd11	KCTD11	Q693B1	0.828225	0.1654
1396388_at	Kctd4	KCTD4	Q8WVF5	-1.42198	0.0006
1372870_at	Kdelr3	KDELR3	O43731	1.11736	0.0371
1390000_at	Kdm6b	KDM6B	O15054	1.42444	0.0078
1387196_at	Khdrbs3	KHDRBS3	O75525	-0.597496	0.1373
1388340_at	Ns5atp9	KIAA0101	Q15004	3.19096	0
1398311_a_at	Kidins220	KIDINS220	Q9ULH0	-0.595751	0.1377
1390891_at	Kif11	KIF11	P52732	1.00877	0.0639
1388856_at	Kitlg	KITLG	P21583	1.10842	0.0372
1368249_at	Klf15	KLF15	Q9UIH9	-1.31653	0.0005
1387060_at	Klf6	KLF6	Q99612	2.41381	0
1393196_at	Klhl23	KLHL23	Q8NBE8	-0.750737	0.0526
1383110_at	Klhl24	KLHL24	Q6TFL4	-1.01567	0.0096
1393589_at	Klhl4	KLHL4	Q9C0H6	-1.05949	0.0076
1388799_at	Klhl7	KLHL7	Q8IXQ5	-0.934841	0.0181
1375851_at	Klhl8	KLHL8	Q9P2G9	-0.545192	0.1895
1367683_at	Kpna2	KPNA2	P52292	1.64805	0.0019
1368573_at	Kpnb1	KPNB1	Q14974	0.937118	0.0972
1395813_at	Krcc1	KRCC1	Q9NPI7	0.802565	0.1967
1367880_at	Lamb2	LAMB2	P55268	-0.647693	0.1101
1370993_at	Lamc1	LAMC1	P11047	1.21076	0.0217
1389210_at	Lcp1	LCP1	P13796	1.25302	0.0192
1383824_at	Ldb2	LDB2	O43679	-0.944527	0.0167
1367586_at	Ldha	LDHA	P00338	2.36101	0
1370218_at	Ldhb	LDHB	P07195	-0.658356	0.0955
1386879_at	Lgals3	LGALS3	P17931	1.59941	0.004
1383459_at	Lgi3	LGI3	Q8N145	-1.0625	0.0079
1381374_at	Lgi4	LGI4	Q8N135	-0.544351	0.1914
1368430_at	Lgmn	LGMN	Q99538	1.3247	0.0126
1378179_a_at	Lhfpl2	LHFPL2	Q6ZUX7	0.80364	0.1983
1383419_at	Lhfpl3	LHFPL3	Q86UP9	-0.600118	0.1527
1368204_at	Lig1	LIG1	P18858	0.93259	0.0964
1392883_at	Limch1	LIMCH1	Q9UPQ0	-0.578413	0.1508
1389514_at	Lingo1	LINGO1	Q96FE5	-1.07674	0.0065
1370928_at	Litaf	LITAF	Q99732	1.07265	0.0491
1379505_at	Lix1	LIX1	Q8N485	-1.30864	0.0006
1373815_at	Lman2	LMAN2	Q12907	0.856627	0.1528
1373051_at	Lmbrd1	LMBRD1	Q9NUN5	-0.697593	0.0749
1376632_at	Lmcd1	LMCD1	Q9NZU5	2.87338	0
1368055_a_at	Lmna	LMNA	P02545	1.80649	0.0007
1373897_at	Lmnb1	LMNB1	P20700	1.57148	0.0031
1379803_at	Lmo4	LMO4	P61968	0.821465	0.1855
1368172_a_at	Lox	LOX	P28300	3.46395	0
1377702_at	Lpar6	LPAR6	P43657	1.0633	0.054
1375531_at	Lrig3	LRIG3	Q6UXM1	-0.681307	0.0811
1384069_at	Lrp11	LRP11	Q86VZ4	-0.828793	0.0349
1383743_at	Lrrc16a	LRRC16A	Q5VZK9	-0.85491	0.0315
1384178_at	Lrrc4b	LRRC4B	Q9NT99	-0.565332	0.168
1382479_at	Lrrc4c	LRRC4C	Q9HCJ2	-1.23854	0.0018
1371445_at	Lrrc59	LRRC59	Q96AG4	1.45812	0.0044
1389351_at	Lrrfip1	LRRFIP1	Q32MZ4	2.49764	0
1373331_at	Lrsam1	LRSAM1	Q6UWE0	-0.565972	0.1875
1370550_at	Lsamp	LSAMP	Q13449	-1.1386	0.0034
1376483_at	Lsm5	LSM5	Q9Y4Y9	0.850159	0.1538
1376407_a_at	Lsm7	LSM7	Q9UK45	1.10836	0.0389
1388772_at	Lsm8	LSM8	O95777	0.918539	0.1069
1379499_at	Ltb	LTB	Q06643	0.902421	0.1124
1372312_at	Ltv1	LTV1	Q96GA3	0.880881	0.134
1389510_at	Lyar	LYAR	Q9NX58	1.18218	0.0243
1368679_a_at	Lyn	LYN	P07948	1.19453	0.0281
1373440_at	Lyrm2	LYRM2	Q9NU23	0.797428	0.1921
1382192_at	Lyve1	LYVE1	Q9Y5Y7	0.788268	0.1854
1377267_at	Magee1	MAGEE1	Q9HCI5	-0.887633	0.024
1385126_at	Magi2	MAGI2	Q86UL8	-1.49614	0.0002
1398866_at	Magi3	MAGI3	Q5TCQ9	-0.798115	0.0438
1372815_at	Magoh	MAGOH	P61326	1.25882	0.0158
1387040_at	Mal	MAL	P21145	-1.24537	0.001
1395663_at	Mall	MALL	Q13021	1.2405	0.0168
1371875_at	Manba	MANBA	O00462	-0.841404	0.0321
1368514_at	Maob	MAOB	P27338	-0.847362	0.0327
1368411_a_at	Map2	MAP2	P11137	-1.04722	0.008
1388858_at	Map2k3	MAP2K3	P46734	1.39851	0.0068
1392463_at	Map7d2	MAP7D2	Q96T17	-0.935117	0.0168
1368646_at	Mapk9	MAPK9	P45984	-0.550465	0.1924
1372546_at	Mapkapk3	MAPKAPK3	Q16644	0.899794	0.1149
1370792_at	Mapre1	MAPRE1	Q15691	0.988267	0.0807
1387071_a_at	Mapt	MAPT	P10636	-0.894054	0.0195
1395363_at	Mars	MARS	P56192	0.941632	0.097
1388774_at	Mbd2	MBD2	Q9UBB5	0.913263	0.1074
1392943_at	Mboat2	MBOAT2	Q6ZWT7	-0.774972	0.0428
1369793_a_at	Mcam	MCAM	P43121	1.0397	0.0583
1372520_at	Mcl1	MCL1	Q07820	1.44853	0.0056
1373557_at	Mcm4	MCM4	P33991	2.06981	0.0002
1372413_at	Mcrs1	MCRS1	Q96EZ8	0.813443	0.1819
1375382_at	Mdc1	MDC1	Q14676	0.85997	0.138
1374752_at	Mdfic	MDFIC	Q9P1T7	1.12035	0.0556
1384427_at	Mdm2	MDM2	Q00987	1.63664	0.0019
1370067_at	Me1	ME1	P48163	-0.580569	0.1537
1389312_at	Memo1	MEMO1	Q9Y316	1.16498	0.0289
1389911_at	Metrnl	METRNL	Q641Q3	1.45828	0.0048
1371479_at	Mettl7a	METTL7A	Q9H8H3	-0.967476	0.0147
1376919_at	Mfsd6	MFSD6	Q6ZSS7	-0.809954	0.0379
1386982_at	Mgat2	MGAT2	Q10469	1.05242	0.0541
1375247_at	Mgll	MGLL	Q99685	-1.09234	0.0048
1367568_a_at	Mgp	MGP	P08493	0.800662	0.1921
1367612_at	Mgst1	MGST1	P10620	-0.821381	0.0379
1372599_at	Mgst2	MGST2	Q99735	1.81979	0.0006
1376702_at	Mlc1	MLC1	Q15049	-0.750737	0.0553
1371929_at	Mlx	MLX	Q9UH92	0.879784	0.1265
1389221_at	Mmd2	MMD2	Q8IY49	-1.07948	0.0056
1368263_a_at	Mobp	MOBP	Q13875	-0.708396	0.0708
1398257_at	Mog	MOG	Q16653	-0.675996	0.0885
1367991_at	Gcs1	MOGS	Q13724	1.08263	0.0429
1375442_at	Mphosph10	MPHOSPH10	O00566	1.08692	0.0452
1373681_at	Mpi	MPI	P34949	0.984042	0.0726
1375908_at	Mpzl2	MPZL2	O60487	-1.02298	0.01
1392648_at	Mrc1	MRC1	P22897	1.59751	0.0032
1372431_at	Mrpl12	MRPL12	P52815	0.796598	0.1909
1369013_a_at	Mrpl17	MRPL17	Q9NRX2	0.841812	0.1542
1371888_at	mrpl24	MRPL24	Q96A35	0.996316	0.0699
1371809_at	Mrps18b	MRPS18B	Q9Y676	1.25381	0.0159
1372043_at	Mrto4	MRTO4	Q9UKD2	1.41397	0.0058
1368948_at	Msn	MSN	P26038	1.97302	0.0006
1371237_a_at	Mt1a	MT1E	P04732	1.77193	0.0013
1388271_at	Mt2A	MT1H	P80294	1.38283	0.0105
1370124_at	Mt3	MT3	P25713	-0.726663	0.0668
1372566_at	Mtch2	MTCH2	Q9Y6C9	0.833416	0.1693
1371543_at	Mtmr2	MTMR2	Q13614	1.02247	0.0586
1399077_at	Mtx1	MTX1	Q13505	0.822118	0.1746
1373032_at	Mustn1	MUSTN1	Q8IVN3	-0.630394	0.1295
1382748_at	Mut	MUT	P22033	-0.729053	0.0664
1374468_at	Myd88	MYD88	Q99836	1.49692	0.0044
1371725_at	Myh9	MYH9	P35579	0.848478	0.1655
1384095_at	Myrip	MYRIP	Q8NFW9	-0.546667	0.1786
1370535_at	Myt1l	MYT1L	Q9UL68	-0.7051	0.0661
1390514_at	N4bp2l2	N4BP2L2	Q92802	0.808673	0.1864
1375046_at	Nacad	NACAD	O15069	0.849759	0.1478
1380459_at	Nacc2	NACC2	Q96BF6	-0.581864	0.1438
1370555_at	Nalcn	NALCN	Q8IZF0	-0.893786	0.023
1373473_a_at	Nap1l1	NAP1L1	P55209	0.826274	0.1759
1383673_at	Nap1l2	NAP1L2	Q9ULW6	-1.08927	0.0065
1387407_at	Nap1l3	NAP1L3	Q99457	-0.941199	0.0167
1375861_at	Nap1l5	NAP1L5	Q96NT1	-0.695723	0.0794
1380107_a_at	Nat8l	NAT8L	Q8N9F0	-0.871179	0.0281
1392973_at	Nav2	NAV2	Q8IVL1	1.42771	0.0066
1367956_at	Ncdn	NCDN	Q9UBB6	-0.540568	0.1911
1394057_at	Ndp	NDP	Q00604	-0.684086	0.0768
1391458_at	Ndrg1	NDRG1	Q92597	-0.932912	0.0147
1387121_a_at	Ndrg2	NDRG2	Q9UN36	-0.626602	0.1154
1370229_at	Ndrg4	NDRG4	Q9ULP0	-0.596405	0.1421
1389384_at	Ndufaf4	NDUFAF4	Q9P032	0.838831	0.1653
1389532_at	Nebl	NEBL	O76041	-0.763416	0.0522
1370058_at	Nefl	NEFL	P07196	-1.03032	0.0095
1367845_at	Nefm	NEFM	P07197	-1.02474	0.0097
1374565_at	Nek6	NEK6	Q9HC98	1.10145	0.0455
1390468_at	Neo1	NEO1	Q92859	-0.561281	0.1458
1386948_at	Nes	NES	P48681	1.72975	0.0013
1372000_at	Net1	NET1	Q7Z628	-0.859876	0.0317
1370724_a_at	Nfia	NFIA	Q12857	-0.659723	0.0838
1370946_at	Nfix	NFIX	Q14938	-0.53931	0.1947
1389538_at	Nfkbia	NFKBIA	P25963	1.16582	0.0311
1372433_at	Ngdn	NGDN	Q8NEJ9	1.04586	0.0579
1371539_at	Nhp2	NHP2	Q9NX24	1.56823	0.003
1375630_at	Nhp2l1	NHP2L1	P55769	0.912956	0.1084
1370348_at	Ninj1	NINJ1	Q92982	1.24604	0.0174
1387950_at	Nip7	NIP7	Q9Y221	1.47534	0.0045
1377737_at	Nipa2	NIPA2	Q8N8Q9	1.04103	0.0573
1371782_at	Nipsnap3b	NIPSNAP3B	Q9BS92	1.18593	0.0234
1393847_at	Nkiras1	NKIRAS1	Q9NYS0	-1.03239	0.0091
1382365_at	Nlk	NLK	Q9UBE8	-0.503691	0.1243
1369669_at	Nln	NLN	Q9BYT8	0.980464	0.083
1393248_at	Nmd3	NMD3	Q96D46	0.913876	0.1059
1367766_at	Nme2	NME2	P22392	1.07875	0.0442
1368863_at	Nme3	NME3	Q13232	-0.802386	0.04
1370923_at	Nme6	NME6	O75414	0.960734	0.0806
1379413_at	Nmnat1	NMNAT1	Q9HAN9	-0.731685	0.0569
1375522_at	Nmt1	NMT1	P30419	0.83374	0.1658
1369999_a_at	Nnat	NNAT	Q16517	-0.80869	0.0388
1389983_at	Noc2l	NOC2L	Q9Y3T9	1.09775	0.0383
1368544_a_at	Nol3	NOL3	O60936	1.08889	0.0426
1368032_at	Nolc1	NOLC1	Q14978	1.27721	0.0147
1372028_at	Nop16	NOP16	Q9Y3C1	1.06406	0.0453
1383752_at	Nop2	NOP2	P46087	0.952557	0.0907
1388622_at	Nop56	NOP56	O00567	0.841168	0.1628
1368173_at	Nop58	NOP58	Q9Y2X3	1.68284	0.0016
1392299_at	Nos1ap	NOS1AP	O75052	-0.640929	0.0953
1372773_at	Npdc1	NPDC1	Q9NQX5	1.1279	0.0349
1374508_at	Nphp1	NPHP1	O15259	0.867027	0.1325
1399158_a_at	Npm1	NPM1	P06748	0.884168	0.132
1370517_at	Nptx1	NPTX1	Q15818	-0.722134	0.066
1387154_at	Npy	NPY	P01303	1.08318	0.0417
1374959_at	Nqo2	NQO2	P16083	-0.773491	0.0541
1368221_at	Nr3c1	NR3C1	P04150	-0.55131	0.1843
1368476_at	Nr3c2	NR3C2	P08235	-1.00318	0.0103
1377001_at	Nrcam	NRCAM	Q92823	-0.690824	0.0795
1369404_a_at	Nrxn1	NRXN1	Q9ULB1	-0.714065	0.0661
1369690_at	Nsf	NSF	P46459	-1.08681	0.0056
1389658_at	Nsun2	NSUN2	Q08J23	0.958286	0.0882
1369200_at	Nt5e	NT5E	P21589	1.53635	0.0045
1368255_at	Ntm	NTM	Q9P121	-1.0601	0.0067
1368972_at	Ntrk2	NTRK2	Q16620	-0.902659	0.0204
1372607_at	Nubp2	NUBP2	Q9Y5Y2	1.12816	0.0359
1377676_at	Nucks1	NUCKS1	Q9H1E3	0.821384	0.1749
1395601_at	Nudt12	NUDT12	Q9BQG2	-0.607573	0.1295
1373840_at	Nudt9	NUDT9	Q9BW91	1.12062	0.0353
1376722_at	Nup205	NUP205	Q92621	1.3794	0.0076
1379476_at	Nup35	NUP35	Q8NFH5	1.03055	0.0572
1376703_at	Nup37	NUP37	Q8NFH4	0.798092	0.1881
1370909_at	Nup62	NUP62	P37198	0.835762	0.166
1390650_at	Nup85	NUP85	Q9BW27	0.986375	0.0708
1368199_at	Nup88	NUP88	Q99567	0.850719	0.1543
1372519_at	Nup93	NUP93	Q8N1F7	0.938625	0.09
1371246_at	Nutf2	NUTF2	P61970	0.902575	0.1058
1385799_at	Nxph1	NXPH1	P58417	-1.52201	0.0003
1371908_at	Nxt1	NXT1	Q9UKK6	1.07888	0.0425
1378753_at	Ocln	OCLN	Q16625	-1.21156	0.0021
1370163_at	Odc1	ODC1	P11926	1.49062	0.0044
1383119_at	Ogfrl1	OGFRL1	Q5TC84	0.98652	0.0686
1390450_a_at	Ogn	OGN	P20774	-2.05709	0
1383453_at	Olfml1	OLFML1	Q6UWY5	-1.30722	0.0005
1382072_at	Olfml2a	OLFML2A	Q68BL7	-1.11247	0.0049
1387197_at	Omd	OMD	Q99983	-1.49614	0.0002
1378796_at	Omg	OMG	P23515	-1.39935	0.0005
1369417_a_at	Opcml	OPCML	Q14982	-0.94536	0.0162
1390031_at	Orai1	ORAI1	Q96D31	1.00648	0.0709
1372704_at	Ostc	OSTC	Q9NRP0	1.04705	0.0492
1372246_at	Ostf1	OSTF1	Q92882	0.960882	0.085
1384254_at	Otud1	OTUD1	Q5VV17	1.19629	0.0259
1368728_at	P2ry12	P2RY12	Q9H244	-1.6056	0.0004
1367635_at	P4hb	P4HB	P07237	0.850879	0.1566
1388353_at	Pa2g4	PA2G4	Q9UQ80	1.59646	0.0028
1369952_at	Pabpc1	PABPC1	P11940	0.83996	0.1666
1371777_at	Pabpc4	PABPC4	Q13310	1.43312	0.0054
1368958_at	Pacsin1	PACSIN1	Q9BY11	-0.908063	0.0218
1387091_at	Padi2	PADI2	Q9Y2J8	-0.936221	0.0163
1377018_at	Pamr1	PAMR1	Q6UXH9	-2.00347	0
1382924_at	Pank1	PANK1	Q8TE04	-0.891643	0.023
1382934_at	Panx1	PANX1	Q96RD7	0.956503	0.0804
1392927_at	Paqr4	PAQR4	Q8N4S7	-0.592049	0.1517
1373642_at	Paqr6	PAQR6	Q6TCH4	-1.17202	0.0023
1374503_at	Pbx3	PBX3	P40426	-1.23175	0.0012
1383273_a_at	Pcbp3	PCBP3	P57721	1.00906	0.0602
1384824_at	Pcdh18	PCDH18	Q9HCL0	-0.772752	0.0479
1382130_at	Pcdh19	PCDH19	Q8TAB3	-0.758038	0.0534
1385229_at	Pcdh20	PCDH20	Q8N6Y1	-0.632629	0.0731
1382422_at	Pcdh7	PCDH7	O60245	-1.31222	0.0006
1391013_at	Pcdh8	PCDH8	O95206	-0.7051	0.0715
1383783_at	Pcdh9	PCDH9	Q9HC56	-0.748554	0.058
1377042_at	Pcgf5	PCGF5	Q86SE9	0.906506	0.1177
1367671_at	Pcna	PCNA	P12004	1.32889	0.0108
1370407_at	Pcyox1	PCYOX1	Q9UHG3	-0.733603	0.0707
1368100_at	Pcyt2	PCYT2	Q99447	0.862273	0.1381
1379317_a_at	Pdcd11	PDCD11	Q14690	0.922274	0.0984
1383326_a_at	Pdcd4	PDCD4	Q53EL6	-1.24127	0.0018
1388767_at	Pdcd6	PDCD6	O75340	0.885965	0.1292
1370941_at	Pdgfra	PDGFRA	P16234	-0.96804	0.0195
1367946_at	Pdlim1	PDLIM1	O00151	1.03323	0.0543
1386913_at	Pdpn	PDPN	Q86YL7	1.60942	0.0033
1373748_at	Pdzrn3	PDZRN3	Q9UPQ7	-0.620157	0.1208
1368016_at	Pecr	PECR	Q9BY49	-0.665661	0.0911
1372390_at	LOC100363005	PEG3	Q9GZU2	-0.72738	0.0606
1390942_at	Peli2	PELI2	Q9HAT8	-0.742989	0.0524
1371684_at	Pelo	PELO	Q9BRX2	0.800745	0.1938
1370833_at	Pex5l	PEX5L	Q8IYB4	-0.703454	0.0678
1371250_at	Pf4	PF4	P02776	1.51687	0.0049
1369794_a_at	Pfkfb3	PFKFB3	Q16875	0.823668	0.1671
1367864_at	Pfkm	PFKM	P08237	-0.8855	0.0231
1367605_at	Pfn1	PFN1	P07737	1.39972	0.0068
1391577_at	Pgam5	PGAM5	Q96HS1	1.36905	0.0083
1374969_at	Pgm5	PGM5	Q15124	-0.828793	0.0343
1389169_at	Pgrmc2	PGRMC2	O15173	-0.548987	0.1897
1371863_at	Pgs1	PGS1	Q32NB8	1.13665	0.0314
1367463_at	Phb2	PHB2	Q99623	0.981195	0.0758
1367811_at	Phgdh	PHGDH	O43175	-0.733363	0.0609
1368262_at	Phlpp1	PHLPP1	O60346	-1.07978	0.0065
1393245_at	Phyh	PHYH	O14832	-0.896469	0.0247
1369452_a_at	Picalm	PICALM	Q13492	1.12565	0.0335
1396561_x_at	Piga	PIGA	P37287	0.841329	0.1499
1381576_at	Pik3c2b	PIK3C2B	O00750	-1.23006	0.001
1388525_at	Pik3ip1	PIK3IP1	Q96FE7	-0.675765	0.0883
1367725_at	Pim3	PIM3	Q86V86	1.20314	0.0206
1372475_at	Pink1	PINK1	Q9BXM7	-0.543299	0.1946
1389109_at	Pip4k2a	PIP4K2A	P48426	-0.557667	0.1783
1389347_at	Pitpnm1	PITPNM1	O00562	-0.586189	0.159
1371014_at	Plcb1	PLCB1	Q9NQ66	-0.762926	0.0527
1386962_at	Plcb4	PLCB4	Q15147	-0.689195	0.0795
1367916_at	Plcd1	PLCD1	P51178	1.11217	0.0376
1368700_at	Plcl1	PLCL1	Q15111	-0.749766	0.0561
1389522_at	Plekha6	PLEKHA6	Q9Y2H5	-0.547088	0.1919
1375767_at	Plekhg3	PLEKHG3	A1L390	-0.888969	0.0237
1395020_at	Plekhh1	PLEKHH1	Q9ULM0	-1.00289	0.002
1389654_at	Pls1	PLS1	Q14651	-0.842956	0.0325
1374633_at	Pm20d2	PM20D2	Q8IYS1	-0.81426	0.0375
1392534_at	Pmepa1	PMEPA1	Q969W9	1.03492	0.061
1373312_at	Pnkd	PNKD	Q8N490	-0.802386	0.0428
1385491_at	Pnmal2	PNMAL2	Q9ULN7	-1.96297	0
1391415_at	Pno1	PNO1	Q9NRX1	1.40898	0.0066
1373935_at	Pold2	POLD2	P49005	1.02446	0.0573
1376001_at	Polr1e	POLR1E	Q9GZS1	1.31261	0.0126
1379832_at	Polr2d	POLR2D	O15514	0.929337	0.0998
1369996_at	Polr2f	POLR2F	P61218	0.814755	0.1801
1369961_at	Ppap2a	PPAP2A	O14494	0.921817	0.1003
1372101_at	Ppap2b	PPAP2B	O14495	-0.748796	0.0596
1373160_at	Ppapdc1b	PPAPDC1B	Q8NEB5	1.38344	0.0076
1389055_at	Ppie	PPIE	Q9UNP9	0.904272	0.1147
1375686_at	Ppil3	PPIL3	Q9H2H8	1.1503	0.0297
1394939_at	Ppm1k	PPM1K	Q8N3J5	-0.630841	0.0979
1386863_at	Ppp1ca	PPP1CA	P62136	0.850559	0.1543
1367813_at	Ppp1r14a	PPP1R14A	Q96A00	-0.845287	0.0335
1389815_at	Ppp1r14b	PPP1R14B	Q96C90	1.61396	0.0026
1370174_at	Ppp1r15a	PPP1R15A	O75807	1.90408	0.0006
1386968_at	Ppp1r1a	PPP1R1A	Q13522	-1.22904	0.0018
1395236_at	Ppp1r3c	PPP1R3C	Q9UQK1	-1.17821	0.0031
1373959_at	Ppp2r1b	PPP2R1B	P30154	1.07717	0.0437
1387803_at	Ppp2r2b	PPP2R2B	Q00005	-0.680382	0.0845
1387261_at	Ppp3cb	PPP3CB	P16298	-0.593572	0.1342
1390333_at	Ppp4c	PPP4C	P60510	0.925544	0.1023
1393231_at	Ppp4r2	PPP4R2	Q9NY27	-0.537634	0.1889
1379312_at	Pprc1	PPRC1	Q5VV67	1.17798	0.0246
1370236_at	Ppt1	PPT1	P50897	-0.736004	0.0575
1378246_at	Pptc7	PPTC7	Q8NI37	-0.700638	0.0728
1390839_at	Pqlc3	PQLC3	Q8N755	1.57536	0.0029
1367677_at	Prdx5	PRDX5	P30044	1.2291	0.0182
1390156_a_at	Prickle2	PRICKLE2	Q7Z3G6	-0.896469	0.0231
1370746_at	Prkacb	PRKACB	P22694	-0.761458	0.0533
1373952_at	Prkag2	PRKAG2	Q9UGJ0	-0.825977	0.0347
1367691_at	Prkcdbp	PRKCDBP	Q969G5	1.5362	0.004
1374593_at	Prkce	PRKCE	Q02156	-0.686638	0.0794
1386897_at	Prmt1	PRMT1	Q99873	1.25954	0.0149
1372729_at	Procr	PROCR	Q9UNN8	2.93374	0
1368008_at	Prom1	PROM1	O43490	-1.24469	0.0011
1368028_at	Prph	PRPH	P41219	-0.742507	0.0679
1388408_at	Prr13	PRR13	Q9NZ81	0.931986	0.1017
1377091_at	Prrt1	PRRT1	Q99946	-0.994241	0.0113
1373152_at	Prss23	PRSS23	O95084	1.36827	0.0106
1372665_at	Psat1	PSAT1	Q9Y617	-0.822911	0.0335
1373350_at	Psip1	PSIP1	O75475	-0.66246	0.1003
1367837_at	Psma4	PSMA4	P25789	0.828956	0.1737
1387884_at	Psma5	PSMA5	P28066	0.871292	0.1375
1374033_at	Psmb10	PSMB10	P40306	0.960808	0.0839
1398786_at	Psmb2	PSMB2	P49721	1.1107	0.038
1398853_at	Psmb3	PSMB3	P49720	0.807767	0.1858
1398831_at	Psmb4	PSMB4	P28070	0.810813	0.1805
1398869_at	Psmc4	PSMC4	P43686	0.795767	0.1954
1371617_at	Psmd13	PSMD13	Q9UNM6	0.932742	0.0971
1389519_at	Psmd8	PSMD8	P48556	1.07259	0.0438
1367710_at	Psme2	PSME2	Q9UL46	0.862193	0.1375
1368817_at	Psme4	PSME4	Q14997	0.875151	0.1357
1371876_at	Psmg2	PSMG2	Q969U7	0.856548	0.1428
1372686_at	Psmg4	PSMG4	Q5JS54	0.80587	0.1879
1384465_at	Pspc1	PSPC1	Q8WXF1	0.929867	0.0999
1383426_at	Pstpip1	PSTPIP1	O43586	1.06012	0.0457
1367931_a_at	Ptbp1	PTBP1	P26599	1.3769	0.0087
1385901_at	Ptdss2	PTDSS2	Q9BVG9	-0.697125	0.0811
1367851_at	Ptgds	PTGDS	P41222	-1.43284	0.0005
1368527_at	Ptgs2	PTGS2	P35354	0.804714	0.1765
1369968_at	Ptn	PTN	P21246	-1.2723	0.0008
1382154_at	Ptpn12	PTPN12	Q05209	1.2854	0.014
1368361_a_at	Ptpn2	PTPN2	P17706	1.60786	0.0022
1391757_at	Ptpn4	PTPN4	P29074	-0.73889	0.0658
1390798_at	Ptprc	PTPRC	P08575	0.920827	0.1331
1374591_at	Ptprd	PTPRD	P23468	-1.29301	0.0006
1370488_a_at	Ptprs	PTPRS	Q13332	-0.695255	0.0747
1388015_at	Ptprz1	PTPRZ1	P23471	-0.553003	0.195
1389655_at	Ptrh2	PTRH2	Q9Y3E5	0.836732	0.1643
1379817_at	Purg	PURG	Q9UJV8	-0.809448	0.0359
1397363_at	Pvrl3	PVRL3	Q9NQS3	1.41614	0.0066
1372294_at	Pxdn	PXDN	Q92626	0.964214	0.0806
1371664_at	Pxn	PXN	P49023	0.886511	0.1301
1389873_at	Pycard	PYCARD	Q9ULZ3	1.1242	0.0382
1371625_at	Pygb	PYGB	P11216	-0.964095	0.0148
1383072_at	Pygm	PYGM	P11217	-1.04722	0.0079
1369816_at	Rab3a	RAB3A	P20336	-1.04782	0.0076
1383826_at	Rab40b	RAB40B	Q12829	-0.546667	0.1893
1388632_at	Rab6b	RAB6B	Q9NRW1	-0.648146	0.1002
1370539_at	Rab8b	RAB8B	Q92930	0.986229	0.0748
1372404_at	Rac2	RAC2	P15153	1.00684	0.0685
1392449_at	Rad18	RAD18	Q9NS91	1.1606	0.0298
1391491_a_at	Rad23b	RAD23B	P54727	0.965544	0.0849
1373966_at	Rai1	RAI1	Q7Z5J4	-0.517461	0.1948
1389263_at	Rai14	RAI14	Q9P0K7	1.40996	0.0064
1367791_at	Ramp1	RAMP1	O60894	-0.620601	0.1298
1367590_at	Ran	RAN	P62826	1.23272	0.0173
1387806_at	Rap1b	RAP1B	P61224	1.06171	0.0516
1369614_at	Rap2b	RAP2B	P61225	0.821465	0.1732
1368660_at	Rapgef3	RAPGEF3	O95398	-0.782645	0.0495
1371081_at	Rapgef4	RAPGEF4	Q8WZA2	-0.744439	0.064
1373666_at	Rapgef5	RAPGEF5	Q92565	-1.33971	0.0005
1382274_at	Rarres1	RARRES1	P49788	-0.914303	0.0218
1372255_at	Rars	RARS	P54136	1.45281	0.0049
1390159_at	Rasgrp3	RASGRP3	Q8IV61	-0.919752	0.0191
1374284_at	Rassf4	RASSF4	Q9H2L5	1.10876	0.0409
1371583_at	Rbm3	RBM3	P98179	2.81281	0
1382749_at	Rbm5	RBM5	P52756	-0.613299	0.1117
1375870_a_at	Rbms1	RBMS1	P29558	1.05408	0.0586
1383069_at	Rbms3	RBMS3	Q6XE24	-0.719519	0.0602
1373452_at	Rcl1	RCL1	Q9Y2P8	0.949946	0.0907
1387081_at	Rcn2	RCN2	Q14257	-0.798115	0.043
1393351_at	Rdh10	RDH10	Q8IZV5	1.05325	0.0557
1373886_at	Reep1	REEP1	Q9H902	-0.611314	0.14
1372266_at	Rev3l	REV3L	O60673	-0.584458	0.1472
1371724_at	Rexo2	REXO2	Q9Y3B8	1.10615	0.0389
1392189_at	Rfx4	RFX4	Q33E94	-1.00405	0.0121
1369957_at	Rgs5	RGS5	O15539	-1.0523	0.0067
1383726_at	Rgs7bp	RGS7BP	Q6MZT1	-1.47754	0.0002
1370130_at	Rhoa	RHOA	P61586	0.932742	0.1024
1371659_at	Rhoc	RHOC	P08134	1.5103	0.0037
1386967_at	Rhoq	RHOQ	P17081	0.871686	0.1329
1383012_at	Rhpn2	RHPN2	Q8IUC4	-1.10098	0.0054
1399023_at	Ric8a	RIC8A	Q9NPQ8	0.815493	0.1807
1377503_at	Riok2	RIOK2	Q9BVS4	0.957543	0.0943
1394363_at	Riok3	RIOK3	O14730	1.33096	0.0108
1383699_at	Rit2	RIT2	Q99578	-0.801632	0.0431
1378320_at	Rlbp1	RLBP1	P12271	-0.634643	0.1052
1398372_at	Rmnd5b	RMND5B	Q96G75	0.868766	0.1328
1371475_at	Rnase4	RNASE4	P34096	-0.591614	0.1508
1372521_at	Rnd2	RND2	P52198	-0.671164	0.0887
1384098_at	Rnf125	RNF125	Q96EQ8	1.03344	0.06
1383554_at	Rnf128	RNF128	Q8TEB7	-0.753409	0.0583
1385787_at	rnf141	RNF141	Q8WVD5	-0.667722	0.0973
1380681_at	Rnf180	RNF180	Q86T96	-1.05829	0.0073
1398359_at	Rnf181	RNF181	Q9P0P0	0.830904	0.1641
1393547_at	Rnf182	RNF182	Q8N6D2	-0.988504	0.0106
1382008_at	Rnls	RNLS	Q5VYX0	1.36295	0.0104
1382287_at	Rnps1	RNPS1	Q15287	0.978196	0.0746
1379693_at	Robo2	ROBO2	Q9HCK4	-0.725231	0.0672
1398308_at	Rpa3	RPA3	P35244	1.08134	0.0437
1367580_at	Rpl10a	RPL10A	P62906	1.33468	0.0098
1387887_at	Rpl14	RPL14	P50914	0.863859	0.1414
1398315_at	Rpl15	RPL15	P61313	0.866156	0.141
1367623_at	Rpl18	RPL18	Q07020	1.2857	0.0133
1398324_at	Rpl18a	RPL18A	Q02543	0.915865	0.1016
1367560_at	Rplp0	RPLP0	P05388	1.11023	0.0384
1386874_at	Rps15	RPS15	P62841	0.969307	0.0801
1388398_at	Rps4y2	RPS4Y1	P22090	1.12836	0.0363
1388244_s_at	Rpsa	RPSA	P08865	1.25888	0.0155
1369696_at	RragB	RRAGB	Q5VZM2	-0.792107	0.0477
1382058_at	Rras2	RRAS2	P62070	0.827575	0.1664
1398364_at	RGD1359529	RSRP1	Q9BUV0	-0.782397	0.0447
1376213_at	Rundc3b	RUNDC3B	Q96NL0	-0.663145	0.091
1385519_at	Runx1t1	RUNX1T1	Q06455	-0.737687	0.0568
1373280_at	Ruvbl2	RUVBL2	Q9Y230	0.820322	0.1718
1386890_at	S100a10	S100A10	P60903	1.95803	0.0006
1375170_at	S100a11	S100A11	P31949	2.72255	0
1375954_at	S100a13	S100A13	Q99584	-0.730488	0.0614
1367661_at	S100a6	S100A6	P06703	1.40141	0.0088
1371840_at	S1pr1	S1PR1	P21453	-1.36773	0.0005
1368705_at	S1pr5	S1PR5	Q9H228	-0.690358	0.0803
1391194_at	Sall1	SALL1	Q9NSC2	-0.66246	0.0934
1389437_at	Sall2	SALL2	Q9Y467	-0.536378	0.193
1376693_at	RGD1563091	SAMD9	Q5K651	0.839718	0.171
1398353_at	Sar1a	SAR1A	Q9NR31	0.93191	0.0988
1371774_at	Sat1	SAT1	P21673	1.49549	0.0045
1379626_at	Satb1	SATB1	Q01826	-0.557455	0.1631
1392107_at	Sbno2	SBNO2	Q9Y2G9	2.32268	0
1371090_at	Scamp2	SCAMP2	O15127	1.48687	0.0044
1367688_at	Scamp4	SCAMP4	Q969E2	0.999278	0.0685
1368656_at	Scg3	SCG3	Q8WXD2	-0.678996	0.0886
1373188_at	Scn4b	SCN4B	Q8IWT1	-1.10656	0.0059
1370973_at	Scn7a	SCN7A	Q01118	-1.26916	0.0009
1390704_at	Sdad1	SDAD1	Q9NVU7	0.81705	0.1732
1372180_at	Sdc3	SDC3	O75056	-0.798366	0.0398
1375638_at	Sdpr	SDPR	O95810	-0.942307	0.02
1369991_at	Sec11a	SEC11A	P67812	0.899408	0.1182
1371437_at	Sec13	SEC13	P55735	1.02836	0.0561
1389383_at	Sec24a	SEC24A	O95486	0.846955	0.163
1371368_at	Sec61a1	SEC61A1	P61619	1.24025	0.0173
1388519_at	Sec61b	SEC61B	P60468	1.10064	0.0383
1371428_at	Sec61g	SEC61G	P60059	1.03288	0.0553
1375962_at	Secisbp2l	SECISBP2L	Q93073	-0.878056	0.0251
1397884_at	Sel1l3	SEL1L3	Q68CR1	-0.867226	0.0276
1376319_at	Sema3c	SEMA3C	Q99985	1.66375	0.0019
1390437_at	Sema5a	SEMA5A	Q13591	-0.788863	0.0444
1368806_at	Sepp1	SEPP1	P49908	-0.687335	0.0834
1386979_at	Serinc5	SERINC5	Q86VE9	-0.562346	0.1813
1386900_at	Serp1	SERP1	Q9Y6X1	0.900567	0.1191
1380346_at	Serpinb1a	SERPINB1	P30740	1.25011	0.0158
1372440_at	Serpine2	SERPINE2	P07093	-0.759747	0.0581
1387131_at	Serpini1	SERPINI1	Q99574	-1.22297	0.0018
1372248_at	Sesn1	SESN1	Q9Y6P5	-0.685014	0.0907
1370947_at	Setd4	SETD4	Q9NVD3	1.07403	0.0448
1382691_at	Sf3b1	SF3B1	O75533	-0.572179	0.1413
1372501_at	Sf3b3	SF3B3	Q15393	1.08141	0.0426
1371324_at	Sf3b5	SF3B5	Q9BWJ5	0.79693	0.1873
1370899_at	Sfpq	SFPQ	P23246	0.867027	0.1353
1375621_at	Sfxn5	SFXN5	Q8TD22	-0.663374	0.0795
1372240_at	Sgca	SGCA	Q16586	1.4936	0.0044
1374796_at	Sgcb	SGCB	Q16585	-0.672773	0.0904
1367802_at	Sgk1	SGK1	O00141	1.08474	0.0461
1382843_at	Sgpl1	SGPL1	O95470	0.832607	0.1659
1369777_a_at	Shank2	SHANK2	Q9UPX8	-0.535123	0.1942
1388695_at	Shmt2	SHMT2	P34897	1.1721	0.0264
1370302_at	Shroom2	SHROOM2	Q13796	-1.23582	0.0013
1383962_at	Siva1	SIVA1	O15304	0.882369	0.1205
1370069_at	Slc12a5	SLC12A5	Q9H2X9	-0.811979	0.0409
1370367_at	Slc1a1	SLC1A1	P43005	1.00899	0.063
1367950_at	Slc22a5	SLC22A5	O76082	-0.621932	0.117
1369378_at	Slc23a2	SLC23A2	Q9UGH3	0.808097	0.1905
1388000_at	Slc24a2	SLC24A2	Q9UI40	-1.59553	0.0003
1376165_at	Slc24a3	SLC24A3	Q9HC58	-0.873556	0.0255
1370020_at	Slc25a10	SLC25A10	Q9UBX3	-0.552368	0.1882
1380909_at	Slc25a24	SLC25A24	Q6NUK1	1.7557	0.0011
1375146_at	Slc25a39	SLC25A39	Q9BZJ4	0.899794	0.1131
1367789_at	Slc27a1	SLC27A1	Q6PCB7	-0.800124	0.0444
1374686_at	Slc30a7	SLC30A7	Q8NEW0	0.817787	0.1751
1373657_at	Slc31a2	SLC31A2	O15432	1.38355	0.0078
1389391_at	Slc35e3	SLC35E3	Q7Z769	0.969602	0.0801
1387942_at	Slc35e4	SLC35E4	Q6ICL7	0.870345	0.1323
1370409_at	Slc38a1	SLC38A1	Q9H2H9	-0.549198	0.1768
1372778_at	Slc39a1	SLC39A1	Q9NY26	1.25804	0.0188
1368440_at	Slc3a1	SLC3A1	Q07837	-0.550888	0.1827
1398771_at	Slc3a2	SLC3A2	P08195	0.999062	0.0741
1384934_at	Slc41a2	SLC41A2	Q96JW4	1.26658	0.0141
1384756_at	Slc43a2	SLC43A2	Q8N370	-0.589876	0.1397
1369756_a_at	Slc4a4	SLC4A4	Q9Y6R1	-1.9885	0
1369160_a_at	Slc4a7	SLC4A7	Q9Y6M7	1.21238	0.0349
1381922_at	Slc5a11	SLC5A11	Q8WWX8	-1.06854	0.0057
1392349_at	Slc5a3	SLC5A3	P53794	1.19503	0.0263
1387543_at	Slc5a7	SLC5A7	Q9GZV3	-1.28139	0.0006
1368170_at	Slc6a1	SLC6A1	P30531	-1.32337	0.0006
1387968_at	Slc6a15	SLC6A15	Q9H2J7	-1.27683	0.0006
1369705_at	Slc6a20	SLC6A20	Q9NP91	-1.51046	0.0006
1387693_a_at	Slc6a9	SLC6A9	P48067	-1.46355	0.0002
1378133_at	Slc7a11	SLC7A11	Q9UPY5	0.873734	0.1543
1387808_at	Slc7a7	SLC7A7	Q9UM01	1.08304	0.0434
1370205_at	Slco1c1	SLCO1C1	Q9NYB5	-2.70745	0
1368295_at	Slco2b1	SLCO2B1	O94956	-0.835729	0.0349
1373734_at	Slco3a1	SLCO3A1	Q9UIG8	-0.59706	0.1415
1391019_at	Slitrk1	SLITRK1	Q96PX8	-1.50717	0.0002
1368897_at	Smad7	SMAD7	O15105	-0.522012	0.1673
1385074_at	Smarca2	SMARCA2	P51531	-0.630171	0.1219
1371716_at	LOC685179	SMARCC2	Q8TAQ2	-0.542879	0.1951
1367883_at	Smn1	SMN1	Q16637	1.1157	0.0377
1387073_at	Snap25	SNAP25	P60880	-0.732404	0.0625
1398245_at	Sncg	SNCG	O76070	-1.05829	0.0078
1370898_at	Snn	SNN	O75324	-0.569394	0.1694
1388117_at	Snrpb	SNRPB	P14678	1.29219	0.0132
1371486_at	Snrpc	SNRPC	P09234	0.851839	0.1443
1379542_at	Snrpf	SNRPF	P62306	1.0756	0.0473
1372167_at	Snrpg	SNRPG	P62308	1.06074	0.0484
1383742_at	Snx7	SNX7	Q9UNH6	1.81672	0.0007
1374976_a_at	Soat1	SOAT1	P35610	1.05998	0.0571
1379271_at	Socs5	SOCS5	O75159	0.983605	0.0775
1368322_at	Sod3	SOD3	P08294	-0.654717	0.1114
1372728_at	Sort1	SORT1	Q99523	-0.881507	0.025
1372930_at	Sp110	SP110	Q9HB58	0.873183	0.1376
1370999_at	Spag5	SPAG5	Q96R06	-1.63397	0
1367562_at	Sparc	SPARC	P09486	-0.828793	0.0371
1386865_at	Sparcl1	SPARCL1	Q14515	-0.858567	0.0283
1388452_at	Spock2	SPOCK2	Q92563	-0.748796	0.0589
1394252_at	Spock3	SPOCK3	Q9BQ16	-1.60647	0.0004
1374864_at	Spry2	SPRY2	O43597	1.54102	0.0035
1390706_at	Sptbn1	SPTBN1	Q01082	-0.764395	0.0479
1387017_at	Sqle	SQLE	Q14534	0.965618	0.0794
1388426_at	Srebf1	SREBF1	P36956	-1.14337	0.0037
1368655_at	Srgn	SRGN	P10124	1.0005	0.0692
1367834_at	Srm	SRM	P19623	1.78693	0.0008
1384331_at	Srxn1	SRXN1	Q9BYN0	2.87434	0
1377595_at	Ssfa2	SSFA2	P28290	-0.634643	0.1124
1388866_at	Sspn	SSPN	Q14714	-1.60691	0
1390767_at	Ssr1	SSR1	P43307	1.08188	0.0433
1373185_at	Ssr2	SSR2	P43308	0.927214	0.1023
1367690_at	Ssr4	SSR4	P51571	1.07895	0.0434
1388129_at	Ssrp1	SSRP1	Q08945	0.824564	0.1758
1389869_at	Sssca1	SSSCA1	O60232	1.01478	0.0595
1369770_at	Sstr1	SSTR1	P30872	-0.67738	0.0817
1373224_at	St3gal4	ST3GAL4	Q11206	1.0411	0.0508
1383309_at	St3gal6	ST3GAL6	Q9Y274	-0.680151	0.0817
1373288_at	St5	ST5	P78524	-0.918388	0.0209
1368882_at	St6galnac3	ST6GALNAC3	Q8NDV1	-1.09357	0.0056
1387435_at	St8sia3	ST8SIA3	O43173	-0.59031	0.1359
1370224_at	Stat3	STAT3	P40763	1.46142	0.0056
1370680_at	Stau2	STAU2	Q9NUL3	-0.91213	0.0211
1393706_at	Steap1	STEAP1	Q9UHE8	0.972987	0.0742
1385397_at	Steap4	STEAP4	Q687X5	1.10192	0.0468
1376024_at	Stim1	STIM1	Q13586	-0.614845	0.1385
1367936_at	Stk10	STK10	O94804	1.29343	0.014
1386857_at	Stmn1	STMN1	P16949	-0.690125	0.0796
1370042_at	Stmn2	STMN2	Q93045	-0.528656	0.1915
1380981_at	Ston2	STON2	Q8WXE9	-0.530114	0.1882
1383631_at	Stt3b	STT3B	Q8TCJ2	1.30182	0.0132
1398330_at	Stxbp1	STXBP1	P61764	-0.65449	0.1079
1369414_at	Stxbp3	STXBP3	O00186	-0.614845	0.1331
1389973_a_at	Surf4	SURF4	O15260	0.911193	0.1098
1383399_at	Sv2a	SV2A	Q7L0J3	-0.723087	0.069
1369627_at	Sv2b	SV2B	Q7L1I2	-1.58511	0.0003
1382923_at	Syncrip	SYNCRIP	O60506	1.14202	0.0318
1368038_at	Synj2bp	SYNJ2BP	P57105	-0.721658	0.0644
1372658_at	Synm	SYNM	O15061	-0.702985	0.07
1372474_at	Sypl1	SYPL1	Q16563	-0.558304	0.1686
1384716_at	Syt1	SYT1	P21579	-0.537005	0.1879
1369135_at	Syt11	SYT11	Q9BT88	-0.715486	0.0597
1387662_at	Syt4	SYT4	Q9H2B2	1.22237	0.024
1398963_at	Taf10	TAF10	Q12962	0.901494	0.1123
1385109_at	Taf1d	TAF1D	Q9H5J8	1.09248	0.0433
1373632_at	Taf9	TAF9	Q9Y3D8	0.905043	0.1147
1388335_at	Tagln2	TAGLN2	P37802	2.12254	0.0002
1387529_a_at	Tagln3	TAGLN3	Q9UI15	-0.875143	0.0258
1372661_at	Tbl3	TBL3	Q12788	1.00447	0.0671
1371509_at	Tbrg1	TBRG1	Q3YBR2	1.4368	0.0049
1391212_at	Tceal1	TCEAL1	Q15170	-1.08467	0.0057
1389778_a_at	Tceb3	TCEB3	Q14241	0.950394	0.0901
1368049_at	Tcp1	TCP1	P17987	0.861797	0.1447
1388471_at	Tcp11l2	TCP11L2	Q8N4U5	-0.781157	0.048
1389409_at	Tes	TES	Q9UGI8	1.89204	0.0006
1376038_at	Tex2	TEX2	Q8IWB9	-0.637109	0.1142
1389557_at	Tex261	TEX261	Q6UWH6	0.972472	0.0795
1377340_at	Tfpi2	TFPI2	P48307	2.88378	0
1371113_a_at	Tfrc	TFRC	P02786	0.844386	0.1529
1392382_at	Tgfb2	TGFB2	P61812	-1.39517	0.0005
1367859_at	Tgfb3	TGFB3	P10600	1.0655	0.0511
1371913_at	Tgfbi	TGFBI	Q15582	2.27644	0
1376636_at	Tgfbr1	TGFBR1	P36897	-0.76783	0.0483
1369943_at	Tgm2	TGM2	P21980	1.93187	0.0006
1375951_at	Thbd	THBD	P07204	1.80099	0.0008
1385751_at	Thbs2	THBS2	P35442	2.71855	0
1369946_at	Thoc6	THOC6	Q86W42	1.12466	0.0364
1367726_at	Thra	THRA	P10827	-0.591614	0.1471
1371400_at	Thrsp	THRSP	Q92748	-1.60735	0
1391405_at	Thsd7a	THSD7A	Q9UPZ6	-0.684782	0.0803
1369651_at	Thy1	THY1	P04216	-0.917842	0.0199
1378418_at	Tifab	TIFAB	Q6ZNK6	-0.778185	0.0387
1398868_at	Timm13	TIMM13	Q9Y5L4	0.812621	0.1789
1368400_at	Timm8a1	TIMM8A	O60220	0.9489	0.0886
1367823_at	Timp2	TIMP2	P16035	-0.622376	0.0835
1377632_at	Timp4	TIMP4	Q99727	-1.46873	0.0002
1391559_at	Tlcd1	TLCD1	Q96CP7	-0.863809	0.0247
1387495_at	Tle4	TLE4	Q04727	-0.594008	0.1298
1387982_at	Tlr4	TLR4	O00206	0.876016	0.1422
1373847_at	Tm4sf1	TM4SF1	P30408	2.09872	0.0002
1376102_at	Tmbim1	TMBIM1	Q969X1	1.68311	0.0019
1377772_at	Tmeff1	TMEFF1	Q8IYR6	-0.592049	0.1486
1389467_at	Tmem100	TMEM100	Q9NV29	1.09842	0.0386
1392486_at	Tmem106b	TMEM106B	Q9NUM4	-0.651314	0.0994
1372935_at	Tmem119	TMEM119	Q4V9L6	-1.64837	0
1394625_at	Tmem144	TMEM144	Q7Z5S9	-0.768568	0.0497
1390146_at	Tmem150c	TMEM150C	B9EJG8	-0.92221	0.0183
1382222_at	Tmem163	TMEM163	Q8TC26	-0.534078	0.196
1373204_at	Tmem176a	TMEM176A	Q96HP8	-1.19628	0.0023
1368840_at	Tmem176b	TMEM176B	Q3YBM2	-1.53241	0.0002
1385061_at	Tmem229a	TMEM229A	B2RXF0	-1.81097	0
1397227_at	Tmem35	TMEM35	Q53FP2	-0.884434	0.0248
1373595_at	Tmem43	TMEM43	Q9BTV4	1.4098	0.0075
1393171_at	Tmem47	TMEM47	Q9BQJ4	-0.806417	0.0348
1371347_at	Tmem50b	TMEM50B	P56557	-0.551733	0.1784
1372156_at	Tmem97	TMEM97	Q5BJF2	1.02822	0.0555
1369541_at	Tmod2	TMOD2	Q9NZR1	-0.548565	0.1941
1372500_at	Tmod3	TMOD3	Q9NYL9	1.01621	0.0614
1369407_at	Tnfrsf11b	TNFRSF11B	O00300	-0.932912	0.0222
1371785_at	Tnfrsf12a	TNFRSF12A	Q9NP84	3.64429	0
1367715_at	Tnfrsf1a	TNFRSF1A	P19438	1.5564	0.0035
1383655_at	Tnip2	TNIP2	Q8NFZ5	1.28783	0.0144
1369692_at	Tnr	TNR	Q92752	-0.60165	0.1401
1368132_at	Tob1	TOB1	P50616	-0.680382	0.0794
1392724_at	Tom1l2	TOM1L2	Q6ZVM7	-0.77769	0.048
1367831_at	Tp53	TP53	P04637	0.824646	0.1743
1383981_at	Tp53bp2	TP53BP2	Q13625	-1.07218	0.0065
1372626_at	Tpd52l1	TPD52L1	Q16890	-0.810713	0.0391
1368215_at	Tpp1	TPP1	O14773	-1.22331	0.0014
1370189_at	Tra2b	TRA2B	P62995	0.800579	0.194
1368912_at	Trh	TRH	P20396	2.86521	0
1371019_at	Trib1	TRIB1	Q96RU8	2.25496	0
1373578_at	Trim2	TRIM2	Q9C040	-0.927963	0.0177
1371737_at	Trim27	TRIM27	P14373	0.831634	0.1722
1378592_at	Trim59	TRIM59	Q8IWR1	-1.20723	0.0018
1390415_at	Trip13	TRIP13	Q15645	1.32285	0.0107
1389056_at	Trmt1	TRMT1	Q9NXH9	1.15439	0.0296
1374945_at	Trmt61a	TRMT61A	Q96FX7	1.56628	0.0035
1383573_at	Tshz1	TSHZ1	Q6ZSZ6	0.833902	0.1706
1368105_at	Tspan2	TSPAN2	O60636	-0.961564	0.0142
1371702_at	Tspan7	TSPAN7	P41732	-0.63554	0.1161
1370249_at	Tspo	TSPO	P30536	2.25348	0
1390097_at	Tspyl4	TSPYL4	Q9UJ04	-0.579706	0.1562
1370881_at	Tst	TST	Q16762	-1.13384	0.0035
1389052_at	Ttc13	TTC13	Q8NBP0	1.00238	0.0747
1374227_at	Ttc27	TTC27	Q6P3X3	0.892896	0.1206
1393813_at	Ttc3	TTC3	P53804	-0.711937	0.0679
1378324_at	Ttc30b	TTC30B	Q8N4P2	-0.912673	0.0206
1390793_at	Ttc33	TTC33	Q6PID6	-0.687335	0.0796
1394422_at	Ttll7	TTLL7	Q6ZT98	-0.971148	0.0103
1392531_at	Ttpal	TTPAL	Q9BTX7	1.14666	0.0314
1398578_at	Ttyh1	TTYH1	Q9H313	-0.886566	0.0281
1370290_at	Tubb5	TUBB	P07437	1.04824	0.0534
1371644_at	Twf1	TWF1	Q12792	1.92543	0.0007
1377842_at	Twistnb	TWISTNB	Q3B726	0.957543	0.0943
1376575_at	Twsg1	TWSG1	Q9GZX9	-0.767339	0.0546
1398839_at	Txn1	TXN	P10599	1.13783	0.0314
1379292_at	Txndc16	TXNDC16	Q9P2K2	-0.653582	0.1077
1388555_at	Txndc17	TXNDC17	Q9BRA2	1.25066	0.0154
1386958_at	Txnrd1	TXNRD1	Q16881	1.71427	0.0015
1374730_at	Tyrobp	TYROBP	O43914	0.92873	0.1221
1378902_at	Tyw1	TYW1	Q9NV66	1.40643	0.0076
1367456_at	Ube2d3	UBE2D3	P61077	0.866789	0.1427
1371452_at	Ubl7	UBL7	Q96S82	2.09085	0.0002
1370554_at	Uchl3	UCHL3	P15374	0.895768	0.1179
1383945_at	Uck2	UCK2	Q9BZX2	1.0513	0.0476
1368858_at	Ugt8	UGT8	Q16880	-1.00781	0.0093
1373538_at	Usp1	USP1	O94782	1.17887	0.0308
1372121_at	Usp9x	USP9X	Q93008	-0.560005	0.1661
1383250_at	Utp14a	UTP14A	Q9BVJ6	0.865998	0.1397
1395132_at	Utrn	UTRN	P46939	-0.687335	0.0785
1373510_at	Vamp1	VAMP1	P23763	-0.858044	0.0316
1398840_at	Vamp5	VAMP5	O95183	1.84563	0.0006
1372459_at	Vasp	VASP	P50552	1.09889	0.0489
1368474_at	Vcam1	VCAM1	P19320	-1.2605	0.0011
1388142_at	Vcan	VCAN	P13611	1.49958	0.004
1368359_a_at	Vgf	VGF	O15240	2.99007	0
1367574_at	Vim	VIM	P08670	1.08712	0.0488
1380009_at	Vrk1	VRK1	Q99986	0.956428	0.0876
1368853_at	Vsnl1	VSNL1	P62760	-0.983646	0.0121
1392974_at	Wasf1	WASF1	Q92558	-0.547088	0.1878
1389520_at	Wdr1	WDR1	O75083	1.12512	0.0343
1375439_at	Wdr18	WDR18	Q9BV38	0.881116	0.1328
1390788_a_at	LOC688637	WDR36	Q8NI36	1.2646	0.0158
1373263_at	Wdr74	WDR74	Q6RFH5	0.969307	0.0801
1388560_at	Wdr77	WDR77	Q9BQA1	1.00698	0.0638
1392670_at	Wwc2	WWC2	Q6AWC2	-0.645209	0.1114
1369973_at	Xdh	XDH	P47989	1.72098	0.0015
1372009_at	Yars	YARS	P54577	0.957395	0.0832
1370213_at	Ybx1	YBX1	P67809	1.08236	0.0434
1382524_at	Zbtb20	ZBTB20	Q9HC78	-0.780413	0.0444
1375867_at	Zbtb4	ZBTB4	Q9P1Z0	-0.556393	0.1881
1379971_at	Zc3h6	ZC3H6	P61129	-1.18148	0.0023
1370828_at	Zdhhc2	ZDHHC2	Q9UIJ5	-0.64679	0.1051
1389444_at	Zdhhc20	ZDHHC20	Q5W0Z9	-0.537843	0.1704
1373335_at	Zdhhc9	ZDHHC9	Q9Y397	0.835682	0.1692
1382453_at	Zic3	ZIC3	O60481	-0.917025	0.021
1382642_at	Zfp281	ZNF281	Q9Y2X9	0.916782	0.1074
1370145_at	Zfp354c	ZNF354C	Q86Y25	-0.828281	0.0384
1368542_at	Zfp423	ZNF423	Q2M1K9	-0.95316	0.0164
1372480_at	Zfp462	ZNF462	Q96JM2	-0.541408	0.1778
1383625_a_at	Zfp259	ZPR1	O75312	1.46702	0.0044
1374027_at	Zfp187	ZSCAN26	Q16670	-0.620823	0.1205
1385220_at	Zwilch	ZWILCH	Q9H900	1.49001	0.0044
1388130_at	Zyx	ZYX	Q15942	1.07334	0.0476

## Sheet: Z DEG
Table S2-3 DEG in zebrafish SCI at 3 dpi
probe ID	Dr symbol	Hs symbol	SwissProt	log(SCI/sham) Z	FDR Z
A_15_P119137	aanat1	AANAT	Q16613	1.77577	0.1311
A_15_P403760	acadm	ACADM	P11310	-2.42663	0.0878
A_15_P184466	si:dkey-11e23.4	ACOT1	Q86TX2	-2.6144	0.0644
A_15_P101081	zgc:86709	ACTC1	P68032	2.44199	0.0139
A_15_P117827	actr5	ACTR5	Q9H9F9	-2.11654	0.1252
A_15_P111364	ada	ADA	P00813	1.76405	0.1285
A_15_P116563	adam8a	ADAM8	P78325	1.87531	0.0869
A_15_P153601	adprhl1	ADPRHL1	Q8NDY3	1.76952	0.1325
A_15_P106805	agpat4	AGPAT4	Q9NRZ5	1.70456	0.152
A_15_P114657	agr2	AGR2	O95994	-2.20689	0.1108
A_15_P110138	ahcy	AHCY	P23526	-2.22095	0.1332
A_15_P184296	si:ch211-199m3.4	AK9	Q5TCS8	2.13737	0.0432
A_15_P117231	aldoaa	ALDOA	P04075	-3.74468	0.0155
A_15_P172941	alg1	ALG1	Q9BT22	-3.00578	0.0398
A_15_P102139	alg3	ALG3	Q92685	-2.79987	0.053
A_15_P110527	alkbh5	ALKBH5	Q6P6C2	-2.95792	0.0413
A_15_P111093	zgc:66313	AMY2A	P04746	-2.54288	0.0817
A_15_P121427	amy2a	AMY2B	P19961	-3.32049	0.0293
A_15_P146381	ankfy1	ANKFY1	Q9P2R3	2.29543	0.0299
A_15_P117738	anxa2a	ANXA2	P07355	1.94035	0.0746
A_15_P113967	anxa4	ANXA4	P09525	1.86782	0.1017
A_15_P158856	apex1	APEX1	P27695	-2.21625	0.1396
A_15_P208606	aqp9a	AQP9	O43315	3.03959	0.0023
A_15_P150786	arg2	ARG2	P78540	1.99664	0.0628
A_15_P208036	arih1l	ARIH1	Q9Y4X5	-3.49492	0.0205
A_15_P121171	arntl2	ARNTL2	Q8WYA1	-2.87938	0.0462
A_15_P106024	arpc5a	ARPC5	O15511	1.90431	0.0833
A_15_P115996	ascl1a	ASCL1	P50553	1.96735	0.0696
A_15_P133596	asns	ASNS	P08243	-3.60823	0.0182
A_15_P101234	asz1	ASZ1	Q8WWH4	-4.77596	0.006
A_15_P107601	atf3	ATF3	P18847	3.56616	0.0012
A_15_P115677	atg4c	ATG4C	Q96DT6	1.72395	0.1442
A_15_P210586	atic	ATIC	P31939	-2.59423	0.0724
A_15_P120353	atp1b1a	ATP1B1	P05026	2.04205	0.0595
A_15_P152346	atp2a2a	ATP2A2	P16615	-2.0145	0.1448
A_15_P140281	atp5a1	ATP5A1	P25705	-2.24332	0.1078
A_15_P212886	zgc:154116	B4GALT1	P15291	-3.38836	0.0236
A_15_P208096	baiap2l1b	BAIAP2L1	Q9UHR4	2.82456	0.0041
A_15_P105745	bcan	BCAN	Q96GW7	2.03087	0.0633
A_15_P116682	bcs1l	BCS1L	Q9Y276	-2.32843	0.1053
A_15_P111444	blnk	BLNK	Q8WV28	2.42326	0.0176
A_15_P104430	brd2a	BRD2	P25440	-1.92248	0.166
A_15_P280981	bsg	BSG	P35613	-2.95568	0.0551
A_15_P161071	btc	BTC	P35070	-1.97143	0.1879
A_15_P120256	btg4	BTG4	Q9NY30	-6.38082	0.0006
A_15_P133576	zgc:77849	C16orf72	Q14CZ0	2.3875	0.0209
A_15_P115674	zgc:55870	C17orf85	Q53F19	-1.87091	0.1949
A_15_P162896	zgc:77838	C18orf25	Q96B23	-2.42895	0.0855
A_15_P117487	zgc:101800	C18orf8	Q96DM3	-2.03268	0.1603
A_15_P192896	si:dkey-22a1.3	C3orf17	Q6NW34	-2.77893	0.053
A_15_P118103	zgc:101819	C4orf27	Q9NWY4	-2.36736	0.0947
A_15_P174691	zgc:110741	C4orf29	Q0P651	-1.89593	0.191
A_15_P152611	zgc:153352	C5orf34	Q96MH7	-3.41889	0.0232
A_15_P375415	zgc:101716	C8orf76	Q96K31	-2.55047	0.0731
A_15_P170716	zgc:101748	C9orf114	Q5T280	-3.76415	0.0155
A_15_P140381	zgc:123172	C9orf156	Q9BU70	-2.81807	0.0499
A_15_P413235	zgc:153740	C9orf9	Q96E40	2.30687	0.0245
A_15_P184566	cad	CAD	P27708	-2.68873	0.0646
A_15_P120137	cap1	CAP1	Q01518	-2.38007	0.0929
A_15_P103071	caprin2	CAPRIN2	Q6IMN6	-3.38534	0.0237
A_15_P592022	casp2	CASP2	P42575	-2.63935	0.0632
A_15_P207811	casp7	CASP7	P55210	1.65017	0.1764
A_15_P170691	cat	CAT	P04040	-2.15843	0.1384
A_15_P111848	cbx2	CBX2	Q14781	-2.24948	0.1113
A_15_P161311	ccdc146	CCDC146	Q8IYE0	2.02744	0.0744
A_15_P194386	ccdc24	CCDC24	Q8N4L8	2.19406	0.0391
A_15_P118186	ccdc65	CCDC65	Q8IXS2	2.9293	0.0036
A_15_P112849	ccna1	CCNA1	P78396	-7.17919	0
A_15_P119397	ccna2	CCNA2	P20248	-4.0905	0.0118
A_15_P101325	ccnb1	CCNB1	P14635	-7.82828	0
A_15_P163531	ccnb2	CCNB2	O95067	-6.07826	0.0012
A_15_P121007	ccnh	CCNH	P51946	-3.2863	0.0263
A_15_P109979	zgc:64051	CD53	P19397	2.06805	0.0518
A_15_P103955	cdc20	CDC20	Q12834	-4.32193	0.0098
A_15_P116316	cdc27	CDC27	P30260	-2.83547	0.0491
A_15_P151981	cdc5l	CDC5L	Q99459	-2.01101	0.1493
A_15_P108044	cdh1	CDH1	P12830	-2.11029	0.1253
A_15_P170211	cdh2	CDH2	P19022	1.97453	0.0719
A_15_P174466	cdh23	CDH23	Q9H251	2.33577	0.0207
A_15_P109828	cdk7	CDK7	P50613	-3.35255	0.0253
A_15_P110159	ela2l	CELA2A	P08217	-3.32049	0.0283
A_15_P200531	cenpk	CENPK	Q9BS16	-2.74371	0.0573
A_15_P143201	cenpn	CENPN	Q96H22	-3.15972	0.0326
A_15_P121139	cldnb	CLDN4	O14493	-2.32554	0.1015
A_15_P119770	cldnd	CLDN6	P56747	-7.31043	0
A_15_P163546	si:ch211-154o6.6	CLEC4E	Q9ULY5	1.6581	0.1998
A_15_P115377	cnot6	CNOT6	Q9ULM6	-3.34813	0.0249
A_15_P119977	crhbp	CRHBP	P24387	2.50812	0.012
A_15_P189841	crybb2	CRYBB2	P43320	2.72067	0.0067
A_15_P192781	crygmx	CRYGA	P11844	1.67897	0.1766
A_15_P109117	cstf3	CSTF3	Q12996	-2.64386	0.066
A_15_P110768	cthrc1a	CTHRC1	Q96CG8	2.93472	0.0031
A_15_P113799	ctrb1	CTRB2	Q6GPI1	-5.6295	0.0012
A_15_P157221	cyb5a	CYB5A	P00167	-2.26534	0.1142
A_15_P211711	cyp11a1	CYP11A1	P05108	-5.15329	0.0038
A_15_P168826	dao.2	DAO	P14920	1.80571	0.1136
A_15_P103015	dazl	DAZ2	Q13117	-6.29903	0.0008
A_15_P112491	wdr32	DCAF10	Q5QP82	-2.07826	0.1472
A_15_P108274	dctd	DCTD	P32321	-3.82623	0.0146
A_15_P107955	zgc:73273	DCTPP1	Q9H773	-3.00231	0.0401
A_15_P515852	dcun1d5	DCUN1D5	Q9BTE7	-2.78886	0.0523
A_15_P115575	ddx18	DDX18	Q9NVP1	-1.89593	0.1916
A_15_P543302	ddx19	DDX19B	Q9UMR2	-3.76611	0.0157
A_15_P174516	ddx27	DDX27	Q96GQ7	-2.08375	0.1367
A_15_P152066	ddx39b	DDX39A	O00148	-3.71028	0.0157
A_15_P161551	det1	DET1	Q7L5Y6	-2.87726	0.0465
A_15_P143141	dld	DLL1	O00548	1.66903	0.1716
A_15_P100707	dnmt1	DNMT1	P26358	-3.75828	0.0154
A_15_P196246	dpysl5a	DPYSL5	Q9BPU6	1.71396	0.1433
A_15_P101762	dtl	DTL	Q9NZJ0	-4.99309	0.0051
A_15_P121086	si:ch211-195d17.2	E2F6	O75461	-1.96635	0.1797
A_15_P202781	ecd	ECD	O95905	-2.11466	0.1365
A_15_P160291	ect2	ECT2	Q9H8V3	-2.69432	0.0608
A_15_P107637	efnb1	EFNB1	P98172	1.77467	0.1221
A_15_P156981	zgc:56676	EIF1B	O60739	-2.5154	0.0739
A_15_P565902	eif6	EIF6	P56537	-1.98165	0.1934
A_15_P366770	elac1	ELAC1	Q9H777	-2.40202	0.0963
A_15_P504487	elavl4	ELAVL4	P26378	1.75262	0.1449
A_15_P100727	entpd2a.1	ENTPD2	Q9Y5L3	2.13718	0.0433
A_15_P284286	entpd3	ENTPD3	O75355	1.79123	0.12
A_15_P118914	eomesa	EOMES	O95936	-4.53952	0.0079
A_15_P463100	ephx1	EPHX1	P07099	-2.85204	0.0501
A_15_P162936	erbb2	ERBB2	P04626	2.82403	0.0055
A_15_P154691	etfa	ETFA	P13804	-2.07887	0.1656
A_15_P205271	exosc6	EXOSC6	Q5RKV6	-2.04275	0.1393
A_15_P101112	f3b	F3	P13726	-2.3496	0.104
A_15_P366820	zgc:101679	F8A1	P23610	-1.91104	0.1841
A_15_P160726	zgc:113070	FAM65C	Q96MK2	-5.44851	0.0028
A_15_P505337	fanca	FANCA	O15360	2.22986	0.0382
A_15_P377920	fbl	FBL	P22087	-2.02915	0.1538
A_15_P171156	fbxl14a	FBXL14	Q8N1E6	-2.31689	0.1051
A_15_P194216	zgc:161973	FBXO15	Q8NCQ5	-3.07339	0.0368
A_15_P142781	fbxo5	FBXO5	Q9UKT4	-4.1976	0.0104
A_15_P152846	fech	FECH	P22830	-2.26119	0.1086
A_15_P195017	fen1	FEN1	P39748	-5.28771	0.003
A_15_P112538	fgb	FGB	P02675	-2.00231	0.1643
A_15_P204931	fgf16	FGF16	O43320	1.73518	0.1552
A_15_P160986	zgc:165461	FGFBP3	Q8TAT2	1.85316	0.1086
A_15_P130596	fgfr4	FGFR4	P22455	2.75856	0.0047
A_15_P121055	fgg	FGG	P02679	-2.20556	0.1388
A_15_P143491	ficd	FICD	Q9BVA6	-3.27509	0.0275
A_15_P111886	fkbp9	FKBP9	O95302	2.98435	0.0035
A_15_P220091	fnbp1l	FNBP1L	Q5T0N5	-3.36736	0.0245
A_15_P114607	foxa2	FOXA2	Q9Y261	1.67193	0.1651
A_15_P211311	foxn4	FOXN4	Q96NZ1	1.83532	0.1044
A_15_P136306	furinb	FURIN	P09958	2.97561	0.0036
A_15_P174391	fut7	FUT7	Q11130	2.74065	0.0074
A_15_P112836	fzd2	FZD2	Q14332	2.16867	0.0393
A_15_P302461	g3bp1	G3BP1	Q13283	-3.19628	0.031
A_15_P170866	zgc:110204	GABRA4	P48169	1.66657	0.1911
A_15_P103357	galcb	GALC	P54803	-2.46355	0.0827
A_15_P141611	gdf9	GDF9	O60383	-4.08804	0.0116
A_15_P142366	gem	GEM	P55040	2.31467	0.023
A_15_P169896	gemin4	GEMIN4	P57678	-1.99194	0.1632
A_15_P143471	gfer	GFER	P55789	-2.20756	0.1157
A_15_P405035	gins3	GINS3	Q9BRX5	-3.60647	0.0182
A_15_P102573	cx52.9	GJA9	P57773	1.75069	0.132
A_15_P160621	glrx5	GLRX5	Q86SX6	-1.84529	0.1927
A_15_P108988	gmnn	GMNN	O75496	-4.99769	0.0055
A_15_P174941	gopc	GOPC	Q9HD26	-2.17788	0.1163
A_15_P194181	gpib	GPI	P06744	-2.23718	0.1057
A_15_P107964	gps2	GPS2	Q13227	-2.13606	0.1293
A_15_P108688	grna	GRN	P28799	2.2719	0.0277
A_15_P101789	gsx1	GSX1	Q9H4S2	1.82424	0.1086
A_15_P112786	gtf2a1	GTF2A1	P52655	-1.94953	0.1644
A_15_P154586	gtf3c5	GTF3C5	Q9Y5Q8	-2.46833	0.0884
A_15_P115801	zgc:56699	GTSF1	Q8WW33	-5.61529	0.0024
A_15_P110820	gucy1a3	GUCY1A3	Q02108	1.75013	0.1443
A_15_P238146	zgc:103482	HABP4	Q5JVS0	-7.20025	0
A_15_P110978	zgc:92880	HBE1	P02100	2.08366	0.0472
A_15_P102602	hey1	HEY1	Q9Y5J3	1.81897	0.1246
A_15_P547202	zgc:113984	HIST1H3A	P68431	-7.11779	0
A_15_P415290	hm13	HM13	Q8TCT9	-2.5632	0.0816
A_15_P112215	hmmr	HMMR	O75330	-2.42508	0.0887
A_15_P175031	hnmt	HNMT	P50135	-3.26396	0.028
A_15_P130836	hoxa11b	HOXA11	P31270	1.89297	0.0959
A_15_P151661	hoxb13a	HOXB13	Q92826	1.77446	0.1453
A_15_P100307	hoxc13a	HOXC13	P31276	2.09545	0.0547
A_15_P153991	hprt1	HPRT1	P00492	-2.13543	0.1392
A_15_P377540	hpx	HPX	P02790	-3.17397	0.0392
A_15_P109573	hsd17b12a	HSD17B12	Q53GQ0	-1.93457	0.1708
A_15_P222921	hsd3b7	HSD3B7	Q9H2F3	-4.25705	0.0102
A_15_P152226	hsp90b1	HSP90B1	P14625	-2.85413	0.0478
A_15_P107421	hspd1	HSPD1	P10809	-1.83393	0.1896
A_15_P163710	hyou1	HYOU1	Q9Y4L1	-2.152	0.1196
A_15_P493682	idh3a	IDH3A	P50213	-2.66109	0.0632
A_15_P183586	zgc:113076	IDH3G	P51553	-2.95568	0.0415
A_15_P160826	zgc:153654	IFI44	Q8TCB0	1.70867	0.1474
A_15_P104074	ifrd2	IFRD2	Q12894	-2.10905	0.1546
A_15_P117799	ift122	IFT122	Q9HBG6	1.70514	0.1638
A_15_P105227	igf1ra	IGF1R	P08069	2.09397	0.0539
A_15_P115652	imp4	IMP4	Q96G21	-1.90563	0.184
A_15_P208066	impdh2	IMPDH2	P12268	-2.13353	0.1282
A_15_P132356	ins	INS	P01308	2.09993	0.0524
A_15_P103063	irf6	IRF6	O14896	-2.69059	0.0601
A_15_P151821	irf7	IRF7	Q92985	1.88834	0.0828
A_15_P120077	jmjd6	JMJD6	Q6NYC1	-2.49005	0.0828
A_15_P101236	jun	JUN	P05412	1.61485	0.1992
A_15_P106735	katnal2	KATNAL2	Q8IYT4	1.95066	0.0742
A_15_P105644	kbtbd4	KBTBD4	Q9NVX7	-2.74662	0.0563
A_15_P106965	kif11	KIF11	P52732	-3.13797	0.0341
A_15_P176861	kif23	KIF23	Q02241	-5.32193	0.0034
A_15_P212916	kifc1	KIFC1	Q9BW19	-3.19496	0.0313
A_15_P132541	kpna2	KPNA2	P52292	-3.28771	0.0265
A_15_P472135	kptn	KPTN	Q9Y664	-1.9596	0.1975
A_15_P198941	LOC567928	LAMC2	Q13753	3.01269	0.0019
A_15_P185551	lepr	LEPR	P48357	1.96894	0.0732
A_15_P114843	lfng	LFNG	Q8NES3	1.65466	0.174
A_15_P112685	lgals1l1	LGALS1	P09382	2.25789	0.0348
A_15_P103740	lgals9l1	LGALS9	O00182	3.37754	0.0013
A_15_P363505	limk2	LIMK2	P53671	1.68428	0.1645
A_15_P150201	llgl1	LLGL1	Q15334	1.73993	0.1342
A_15_P180451	lman1	LMAN1	P49257	-3.12658	0.0341
A_15_P115281	lonp2	LONP2	Q86WA8	1.8913	0.0857
A_15_P105446	lpin1	LPIN1	Q14693	1.95121	0.0852
A_15_P149541	lpl	LPL	P06858	1.69937	0.1578
A_15_P107737	lrrc42	LRRC42	Q9Y546	-1.89164	0.1854
A_15_P108486	lypla1	LYPLA1	O75608	-2.43596	0.0867
A_15_P140796	mad1l1	MAD1L1	Q9Y6D9	-2.39973	0.096
A_15_P205441	manba	MANBA	O00462	-2.84166	0.0513
A_15_P107441	mapk3	MAPK3	P27361	-2.4852	0.0828
A_15_P188516	mb	MB	P02144	-2.38007	0.0881
A_15_P113653	mcee	MCEE	Q96PE7	-3.17527	0.031
A_15_P151491	mcm2	MCM2	P49736	-3.00694	0.0406
A_15_P141481	mcm4	MCM4	P33991	-4.39593	0.0091
A_15_P169966	mcm5	MCM5	P33992	-2.64025	0.0643
A_15_P119076	mcoln2	MCOLN2	Q8IZK6	-2.33789	0.0987
A_15_P164751	LOC100001113	MCOLN3	Q8TDD5	-2.38233	0.0986
A_15_P140296	mdh1b	MDH1	P40925	-2.04931	0.1411
A_15_P112924	mdka	MDK	P21741	2.72078	0.0077
A_15_P173521	crsp7	MED26	O95402	-4.58381	0.0069
A_15_P153681	meig1	MEIG1	Q5JSS6	2.0767	0.0486
A_15_P117117	melk	MELK	Q14680	-1.98336	0.1826
A_15_P210061	mettl8	METTL8	Q9H825	-2.40507	0.092
A_15_P592157	mgll	MGLL	Q99685	1.87275	0.093
A_15_P196461	zgc:162295	MIER3	Q7Z3K6	-3.41427	0.0231
A_15_P211401	zgc:64116	MIS12	Q9H081	-2.48197	0.0863
A_15_P108747	mkrn2	MKRN2	Q9H000	-2.11216	0.1501
A_15_P168111	mlc1	MLC1	Q15049	1.74752	0.1433
A_15_P114464	mmp14b	MMP14	P50281	2.1414	0.0421
A_15_P114154	mmp9	MMP9	P14780	3.04522	0.0023
A_15_P163971	mos	MOS	P00540	-5.61529	0.0023
A_15_P193961	zgc:154086	MOV10L1	Q9BXT6	-4.32193	0.0093
A_15_P163511	mpp1	MPP1	Q00013	1.78534	0.1198
A_15_P199276	mpz	MPZ	P25189	1.91479	0.0824
A_15_P106768	mrpl3	MRPL3	P09001	-2.04931	0.1549
A_15_P140011	mrps18b	MRPS18B	Q9Y676	-2.11404	0.1393
A_15_P174606	mus81	MUS81	Q96NY9	-2.87303	0.0471
A_15_P199966	mxb	MX1	P20591	2.4388	0.0124
A_15_P120359	mxe	MX2	P20592	2.41454	0.0168
A_15_P152006	mybpc1	MYBPC1	Q00872	1.91334	0.0822
A_15_P114882	myca	MYC	P01106	2.00547	0.0625
A_15_P171951	myl7	MYL7	Q01449	1.70146	0.1502
A_15_P108902	myog	MYOG	P15173	1.83034	0.1094
A_15_P108419	nap1l1	NAP1L1	P55209	-2.94675	0.0418
A_15_P205091	ncf4	NCF4	Q15080	2.09478	0.0486
A_15_P139846	nek2	NEK2	P51955	-3.31761	0.0256
A_15_P159136	net1	NET1	Q7Z628	1.72979	0.147
A_15_P116699	neurod4	NEUROD4	Q9HD90	1.84032	0.1016
A_15_P102478	nkx2.3	NKX2-3	Q8TAU0	2.90248	0.0041
A_15_P114692	nme4	NME4	O00746	-2.79286	0.052
A_15_P137536	mibp	NMRK2	Q9NPI5	-2.75536	0.0541
A_15_P211301	nono	NONO	Q15233	2.07714	0.0519
A_15_P196251	nploc4	NPLOC4	Q8TAT6	-2.19429	0.1412
A_15_P565202	nr4a3	NR4A3	Q92570	3.28647	0.0012
A_15_P212966	nrarpa	NRARP	Q7Z6K4	1.86426	0.0919
A_15_P105948	nrp2b	NRP2	O60462	1.95464	0.0765
A_15_P114437	numbl	NUMBL	Q9Y6R0	1.85846	0.0998
A_15_P169626	nup155	NUP155	O75694	-2.91594	0.0437
A_15_P132821	nup50	NUP50	Q9UKX7	2.17002	0.0402
A_15_P194896	nupl1	NUPL1	Q9BVL2	-4.12029	0.0114
A_15_P108422	nutf2	NUTF2	P61970	-3.03978	0.0373
A_15_P207991	ociad2	OCIAD2	Q56VL3	1.68858	0.1676
A_15_P174841	olig3	OLIG3	Q7RTU3	1.88104	0.1033
A_15_P118740	osbpl6	OSBPL6	Q9BZF3	-4.8365	0.0059
A_15_P108933	zgc:55888	OVCH1	Q7RTY7	-5.71786	0.0024
A_15_P101593	p2rx4a	P2RX4	Q99571	-4.0613	0.0116
A_15_P148806	pa2g4a	PA2G4	Q9UQ80	-2.02915	0.1651
A_15_P101986	paics	PAICS	P22234	-2.82828	0.0522
A_15_P121187	paqr5a	PAQR5	Q9NXK6	-4.07582	0.0118
A_15_P100871	pars2	PARS2	Q7L3T8	-2.08559	0.1391
A_15_P211611	pax6a	PAX6	P26367	1.83151	0.113
A_15_P118742	pcgf1	PCGF1	Q9BSM1	-1.99424	0.1563
A_15_P105183	pcna	PCNA	P12004	-3	0.0397
A_15_P105022	pdcd7	PDCD7	Q8N8D1	-2.57863	0.069
A_15_P162686	zgc:73359	PDE6H	Q13956	3.31565	0.0015
A_15_P109921	pdia4	PDIA4	P13667	-2.93677	0.047
A_15_P154201	pdip5	PDIA6	Q15084	-2.131	0.1253
A_15_P208491	pdlim4	PDLIM4	P50479	2.42264	0.0169
A_15_P110073	pdp2	PDP2	Q9P2J9	-3.80188	0.0148
A_15_P496367	pelo	PELO	Q9BRX2	-2.49492	0.0828
A_15_P103364	per3	PER3	P56645	-2.04752	0.1931
A_15_P170196	pex12	PEX12	O00623	-2.32193	0.1087
A_15_P175241	pglyrp2	PGLYRP2	Q96PD5	1.9257	0.0815
A_15_P119527	phex	PHEX	P78562	-4.00231	0.0119
A_15_P171996	phf23a	PHF23	Q9BUL5	-3.2365	0.0284
A_15_P120744	phf5a	PHF5A	Q7RTV0	-1.94231	0.1772
A_15_P103477	pih1d2	PIH1D2	Q8WWB5	2.35225	0.0216
A_15_P189906	piwil1	PIWIL1	Q96J94	-3.95904	0.0128
A_15_P106306	plek	PLEK	P08567	2.89218	0.004
A_15_P119355	plk1	PLK1	P53350	-4.03268	0.0118
A_15_P120341	plxnd1	PLXND1	Q9Y4D7	2.01895	0.0608
A_15_P117211	pola2	POLA2	Q14181	-2.15521	0.1389
A_15_P106638	pold1	POLD1	P28340	-2.4493	0.0822
A_15_P111250	pold2	POLD2	P49005	-2.67669	0.0612
A_15_P207281	polm	POLM	Q9NP87	-1.92248	0.1794
A_15_P210318	zgc:174637	PON2	Q15165	-3.2709	0.0284
A_15_P194331	ppih	PPIH	O43447	-2.48036	0.0839
A_15_P116827	ppp1r3b	PPP1R3B	Q86XI6	-5.82011	0.0015
A_15_P437560	ppp1r7	PPP1R7	Q15435	-2.59335	0.071
A_15_P164326	ppp2r2d	PPP2R2A	P63151	-2.03091	0.1573
A_15_P102433	prickle1a	PRICKLE1	Q96MT3	2.07629	0.0518
A_15_P115311	prmt7	PRMT7	Q9NVM4	-3.60472	0.0199
A_15_P496762	prpf31	PRPF31	Q8WWY3	-3.57004	0.0206
A_15_P114343	zgc:103657	PRRG1	O14668	1.77463	0.1279
A_15_P116512	zgc:92313	PRSS27	Q9BQR3	-5.68038	0.0021
A_15_P417285	prtfdc1	PRTFDC1	Q9NRG1	-2.38007	0.1051
A_15_P536587	psme3	PSME3	P61289	-2.45641	0.0862
A_15_P149991	ptn	PTN	P21246	2.1137	0.0547
A_15_P111072	ptpn6	PTPN6	P29350	1.69515	0.1525
A_15_P568587	ptrh1	PTRH1	Q86Y79	-1.9737	0.1859
A_15_P118226	pus1	PUS1	Q9Y606	-2.24537	0.1087
A_15_P142596	pus7l	PUS7L	Q9H0K6	-2.34373	0.0984
A_15_P116564	racgap1	RACGAP1	Q9H0H5	-3.30615	0.0264
A_15_P161631	rad18	RAD18	Q9NS91	-2.48358	0.0873
A_15_P132831	rap1b	RAP1B	P61224	1.7015	0.1523
A_15_P150576	zgc:77304	RBM7	Q9Y580	-2.85726	0.0498
A_15_P102773	rcc1	RCC1	P18754	-2.95456	0.041
A_15_P106872	rfc5	RFC5	P40937	-2.94009	0.0465
A_15_P171636	rhogb	RHOG	P84095	1.7376	0.1366
A_15_P116622	ripk2	RIPK2	O43353	-2.66749	0.0636
A_15_P207891	rmi1	RMI1	Q9H9A7	-1.8135	0.1918
A_15_P160886	rpa2	RPA2	P15927	-2.49005	0.086
A_15_P173761	rpl7l1	RPL7L1	Q6DKI1	-2.39897	0.0888
A_15_P102118	rpp14	RPP14	O95059	-2.93677	0.0431
A_15_P121291	rps24	RPS24	P62847	1.80843	0.1248
A_15_P105466	rrm1	RRM1	P23921	-2.57605	0.0713
A_15_P154211	rrm2	RRM2	P31350	-2.99769	0.0394
A_15_P173631	rrs1	RRS1	Q15050	-2.51705	0.0745
A_15_P114966	rsad2	RSAD2	Q8WXG1	1.64847	0.1764
A_15_P106554	rtf1	RTF1	Q92541	1.65499	0.1743
A_15_P107071	runx2a	RUNX2	Q13950	1.87417	0.1087
A_15_P204246	s100a1	S100A1	P23297	-6.08804	0.0012
A_15_P205001	sap18	SAP18	O00422	-2.31761	0.1032
A_15_P163381	sart3	SART3	Q15020	-3.50799	0.0205
A_15_P116993	sass6	SASS6	Q6UVJ0	-2.10222	0.1503
A_15_P101705	scamp2l	SCAMP2	O15127	-3.12406	0.0337
A_15_P111321	scarb1	SCARB1	Q8WTV0	-4.87832	0.0059
A_15_P107168	sdcbp	SDCBP	O00560	1.83568	0.1016
A_15_P182501	seh1l	SEH1L	Q96EE3	-2.50144	0.0803
A_15_P190436	zgc:64130	SH3BGRL	O75368	1.99729	0.0669
A_15_P151376	shcbp1	SHCBP1	Q8NEM2	-3.53952	0.0199
A_15_P133571	shmt1	SHMT1	P34896	-3.51787	0.0203
A_15_P101984	Slbp	SLBP	Q14493	-3.01859	0.0387
A_15_P106623	slc16a3	SLC16A3	O15427	-2.85413	0.0478
A_15_P143451	slc16a9b	SLC16A9	Q7RTY1	2.52253	0.0118
A_15_P102051	LOC556422	SLC25A51	Q9H1U9	-5.47393	0.0026
A_15_P101983	slc35b1	SLC35B1	P78383	2.62412	0.0108
A_15_P115604	slc35e1	SLC35E1	Q96K37	-1.93457	0.1802
A_15_P170056	slc6a4a	SLC6A4	P31645	2.11999	0.0439
A_15_P134576	slit3	SLIT3	O75094	2.68064	0.0089
A_15_P207141	smad2	SMAD2	Q15796	-2.77596	0.0551
A_15_P105234	smarcad1	SMARCAD1	Q9H4L7	-1.99137	0.1834
A_15_P151021	smc2	SMC2	O95347	-2.71596	0.0627
A_15_P107585	smc4	SMC4	Q9NTJ3	-2.84477	0.0485
A_15_P596147	smn1	SMN1	Q16637	-2.32409	0.1014
A_15_P162886	snrpa	SNRPA	P09012	-2.06733	0.1702
A_15_P188381	snrpb2	SNRPB2	P08579	-1.96917	0.1692
A_15_P114273	snrpd3	SNRPD3	P62318	-2.16747	0.129
A_15_P121143	snupn	SNUPN	O95149	-2.00926	0.1613
A_15_P120761	sox11a	SOX11	P35716	2.34253	0.0218
A_15_P205346	sox14	SOX14	O95416	2.10283	0.0458
A_15_P119908	sox2	SOX2	P48431	2.12558	0.0473
A_15_P182426	sox4a	SOX4	Q06945	2.08141	0.0521
A_15_P105222	spag6	SPAG6	O75602	2.42433	0.0178
A_15_P111389	spata4	SPATA4	Q8NEY3	1.76418	0.1326
A_15_P120169	spint1a	SPINT1	O43278	-2.45641	0.0806
A_15_P177176	spna2	SPTAN1	Q13813	-6.64386	0.0005
A_15_P193436	srpk1b	SRPK1	Q96SB4	-3.18836	0.0305
A_15_P132466	st6gal1	ST6GAL1	P15907	-2.75438	0.0548
A_15_P198861	stam	STAM	Q92783	-3.01392	0.0406
A_15_P493887	stat3	STAT3	P40763	2.12786	0.0473
A_15_P156501	oxsr1b	STK39	Q9UEW8	-2.38609	0.0987
A_15_P193556	supt16h	SUPT16H	Q9Y5B9	-2.57691	0.0747
A_15_P156076	zgc:101084	SURF2	Q15527	-2.29832	0.1081
A_15_P100665	suv420h1	SUV420H1	Q4FZB7	-3.53116	0.0203
A_15_P101110	syt4	SYT4	Q9H2B2	1.74218	0.1434
A_15_P107361	tac1	TAC1	P20366	2.18018	0.0392
A_15_P115554	tacc3	TACC3	Q9Y6A5	-3.30757	0.026
A_15_P192676	taf1a	TAF1A	Q15573	-2.14624	0.1254
A_15_P194756	taf5l	TAF5L	O75529	-3.51457	0.0205
A_15_P114923	tbp	TBP	P20226	-2.32193	0.1085
A_15_P109221	tbpl2	TBPL2	Q6SJ96	-4.45482	0.0089
A_15_P205826	tekt2	TEKT2	Q9UIF3	2.1852	0.039
A_15_P596772	tfa	TF	P02787	-2.8646	0.0661
A_15_P161636	tgds	TGDS	O95455	-1.86145	0.1886
A_15_P119683	thbs3a	THBS3	P49746	1.80554	0.113
A_15_P349730	thoc3	THOC3	Q96J01	-3.16488	0.0344
A_15_P117025	thoc6	THOC6	Q86W42	-2.23991	0.1369
A_15_P207911	zgc:92139	THOP1	P52888	-3.25154	0.0278
A_15_P202571	timm9	TIMM9	Q9Y5J7	-1.8396	0.196
A_15_P139646	tk1	TK1	P04183	-3.5649	0.0199
A_15_P163386	tm2d1	TM2D1	Q9BX74	-2.23786	0.1382
A_15_P105388	tm9sf1	TM9SF1	O15321	-2.39593	0.0986
A_15_P104407	tm9sf3	TM9SF3	Q9HD45	-3.2365	0.0288
A_15_P142156	tm9sf4	TM9SF4	Q92544	-2.43674	0.0929
A_15_P208371	tmem38a	TMEM38A	Q9H6F2	-2.03386	0.1426
A_15_P105359	tnfaip6	TNFAIP6	P98066	2.96993	0.0025
A_15_P164391	tnpo2	TNPO2	O14787	-3.37482	0.0237
A_15_P101747	trabd	TRABD	Q9H4I3	-2.25774	0.1129
A_15_P108699	traf3ip1	TRAF3IP1	Q8TDR0	-2.1488	0.1295
A_15_P376650	traip	TRAIP	Q9BWF2	-2.78389	0.053
A_15_P381565	tram2	TRAM2	Q15035	-4.20556	0.0105
A_15_P207066	trip13	TRIP13	Q15645	-3.13797	0.0379
A_15_P139936	trmt11	TRMT11	Q7Z4G4	-2.44693	0.0867
A_15_P421375	tspan7	TSPAN6	O43657	2.56757	0.0121
A_15_P121478	ttc25	TTC25	Q96NG3	2.27593	0.0288
A_15_P210071	tuba8l3	TUBA4A	P68366	1.94325	0.0804
A_15_P107877	tubb5	TUBB	P07437	2.54881	0.0111
A_15_P119814	tyms	TYMS	P04818	-1.96804	0.1908
A_15_P112947	uba3	UBA3	Q8TBC4	-1.96241	0.1725
A_15_P134026	uba52	UBA52	P62987	2.79452	0.0047
A_15_P319426	ube2h	UBE2H	P62256	-2.01683	0.1538
A_15_P110963	flj11011l	UBE2W	Q96B02	-2.17202	0.1356
A_15_P173266	zgc:56596	UBL4A	P11441	-1.97087	0.1697
A_15_P142216	uchl1	UCHL1	P09936	-2.191	0.1355
A_15_P153866	uck2a	UCK2	Q9BZX2	-3.02915	0.0383
A_15_P102351	usp1	USP1	O94782	-2.32193	0.1011
A_15_P116263	utp11l	UTP11L	Q9Y3A2	-1.83908	0.1939
A_15_P104292	vax1	VAX1	Q5SQQ9	1.78123	0.1404
A_15_P193431	vcp	VCP	P55072	-2.11528	0.1358
A_15_P106918	vim	VIM	P08670	1.74743	0.1363
A_15_P172726	wdr75	WDR75	Q8IWA0	-2.68316	0.0609
A_15_P151106	wdr78	WDR78	Q5VTH9	2.34801	0.0224
A_15_P142086	zgc:153893	XAF1	Q6GPH4	1.79987	0.1151
A_15_P114792	xrcc3	XRCC3	O43542	-1.95736	0.1962
A_15_P114097	xrn2	XRN2	Q9H0D6	-2.5632	0.0693
A_15_P172471	zgc:123321	YIPF7	Q8N8F6	1.85036	0.1167
A_15_P333979	ypel3	YPEL4	Q96NS1	-2.32337	0.1102
A_15_P102192	ywhaqb	YWHAQ	P27348	1.90366	0.092
A_15_P112655	zar1	ZAR1	Q86SH2	-7.82828	0
A_15_P148151	zcchc8	ZCCHC8	Q6NZY4	-2.17592	0.1289
A_15_P206501	zdhhc24	ZDHHC24	Q6UX98	-2.95121	0.0446
A_15_P114909	zfand5b	ZFAND5	O76080	-2.34813	0.1082
A_15_P110535	zmynd19	ZMYND19	Q96E35	-2.42818	0.1041
A_15_P367735	znf598	ZNF598	Q86UK7	-2.24811	0.1195
A_15_P105540	zgc:66483	ZNF729	A6NN14	-5.42353	0.0029
A_15_P119000	zgc:173556	ZP3	P21754	-9.11779	0

## Sheet: MRZ common
Table S2-4 DEG common among mouse, rat and zebrafish SCI at 3 dpi
Hs symbol	SwissProt	log(SCI/sham) M	FDR M	log(SCI/sham) R	FDR R	log(SCI/sham) Z	FDR Z
ANXA2	P07355	2.38841	0.0006	2.11353	0.0002	1.94035	0.0746
ARPC5	O15511	0.919912	0.0666	1.12201	0.0379	1.90431	0.0833
CD53	P19397	2.74138	0.0001	1.18053	0.0359	2.06805	0.0518
JUN	P05412	1.0895	0.0363	1.35857	0.0107	1.61485	0.1992
RAP1B	P61224	1.4527	0.0095	1.06171	0.0516	1.7015	0.1523
STAT3	P40763	1.08434	0.0361	1.46142	0.0056	2.12786	0.0473
TUBB	P07437	1.42331	0.0103	1.04824	0.0534	2.54881	0.0111
VIM	P08670	3.6454	0	1.08712	0.0488	1.74743	0.1363

## Sheet: Z opposite
Table S2-5 DEGs showing opposite differential expression between zebrafish and mouse/rat SCI at 3 dpi
Hs symbol	SwissProt	log(SCI/sham) M	FDR M	log(SCI/sham) R	FDR R	log(SCI/sham) Z	FDR Z
ATP1B1	P05026	-1.09296	0.0078	-0.632853	0.1206	2.04205	0.0595
BCAN	Q96GW7	-1.23379	0.001	-1.343	0.0005	2.03087	0.0633
ENTPD3	O75355	-0.714775	0.1442	-0.744922	0.0549	1.79123	0.12
CENPK	Q9BS16	1.69809	0.0047	1.17358	0.0271	-2.74371	0.0573
F3	P13726	0.720103	0.1428	1.01785	0.0603	-2.3496	0.104
KPNA2	P52292	1.62817	0.0056	1.64805	0.0019	-3.28771	0.0265
MCM4	P33991	1.01428	0.0471	2.06981	0.0002	-4.39593	0.0091
NAP1L1	P55209	0.75369	0.1273	0.826274	0.1759	-2.94675	0.0418
PCNA	P12004	0.968201	0.0568	1.32889	0.0108	-3	0.0397
SCAMP2	O15127	0.821873	0.0995	1.48687	0.0044	-3.12406	0.0337
TRIP13	Q15645	2.74917	0.0001	1.32285	0.0107	-3.13797	0.0379
USP1	O94782	0.692874	0.1605	1.17887	0.0308	-2.32193	0.1011

## Sheet: Z unique
Table S2-6 DEG unique in zebrafish SCI at 3 dpi
Hs symbol	SwissProt	log(SCI/sham) Z	FDR Z
AANAT	Q16613	1.77577	0.1311
ACADM	P11310	-2.42663	0.0878
ACOT1	Q86TX2	-2.6144	0.0644
ACTC1	P68032	2.44199	0.0139
ACTR5	Q9H9F9	-2.11654	0.1252
ADAM8	P78325	1.87531	0.0869
ADPRHL1	Q8NDY3	1.76952	0.1325
AGPAT4	Q9NRZ5	1.70456	0.152
AGR2	O95994	-2.20689	0.1108
AK9	Q5TCS8	2.13737	0.0432
ALDOA	P04075	-3.74468	0.0155
ALG1	Q9BT22	-3.00578	0.0398
ALG3	Q92685	-2.79987	0.053
ALKBH5	Q6P6C2	-2.95792	0.0413
AMY2A	P04746	-2.54288	0.0817
AMY2B	P19961	-3.32049	0.0293
ANKFY1	Q9P2R3	2.29543	0.0299
APEX1	P27695	-2.21625	0.1396
AQP9	O43315	3.03959	0.0023
ARG2	P78540	1.99664	0.0628
ARIH1	Q9Y4X5	-3.49492	0.0205
ARNTL2	Q8WYA1	-2.87938	0.0462
ASCL1	P50553	1.96735	0.0696
ASZ1	Q8WWH4	-4.77596	0.006
ATF3	P18847	3.56616	0.0012
ATP5A1	P25705	-2.24332	0.1078
B4GALT1	P15291	-3.38836	0.0236
BAIAP2L1	Q9UHR4	2.82456	0.0041
BRD2	P25440	-1.92248	0.166
BSG	P35613	-2.95568	0.0551
BTC	P35070	-1.97143	0.1879
BTG4	Q9NY30	-6.38082	0.0006
C16orf72	Q14CZ0	2.3875	0.0209
C17orf85	Q53F19	-1.87091	0.1949
C18orf25	Q96B23	-2.42895	0.0855
C18orf8	Q96DM3	-2.03268	0.1603
C3orf17	Q6NW34	-2.77893	0.053
C4orf27	Q9NWY4	-2.36736	0.0947
C4orf29	Q0P651	-1.89593	0.191
C5orf34	Q96MH7	-3.41889	0.0232
C8orf76	Q96K31	-2.55047	0.0731
C9orf114	Q5T280	-3.76415	0.0155
C9orf156	Q9BU70	-2.81807	0.0499
C9orf9	Q96E40	2.30687	0.0245
CAPRIN2	Q6IMN6	-3.38534	0.0237
CASP2	P42575	-2.63935	0.0632
CAT	P04040	-2.15843	0.1384
CBX2	Q14781	-2.24948	0.1113
CCDC146	Q8IYE0	2.02744	0.0744
CCDC24	Q8N4L8	2.19406	0.0391
CCDC65	Q8IXS2	2.9293	0.0036
CCNA1	P78396	-7.17919	0
CCNA2	P20248	-4.0905	0.0118
CCNB1	P14635	-7.82828	0
CCNB2	O95067	-6.07826	0.0012
CDC27	P30260	-2.83547	0.0491
CDC5L	Q99459	-2.01101	0.1493
CDH1	P12830	-2.11029	0.1253
CDH2	P19022	1.97453	0.0719
CDH23	Q9H251	2.33577	0.0207
CELA2A	P08217	-3.32049	0.0283
CENPN	Q96H22	-3.15972	0.0326
CLDN4	O14493	-2.32554	0.1015
CLDN6	P56747	-7.31043	0
CLEC4E	Q9ULY5	1.6581	0.1998
CRYBB2	P43320	2.72067	0.0067
CRYGA	P11844	1.67897	0.1766
CSTF3	Q12996	-2.64386	0.066
CTHRC1	Q96CG8	2.93472	0.0031
CTRB2	Q6GPI1	-5.6295	0.0012
CYB5A	P00167	-2.26534	0.1142
CYP11A1	P05108	-5.15329	0.0038
DAO	P14920	1.80571	0.1136
DAZ2	Q13117	-6.29903	0.0008
DCAF10	Q5QP82	-2.07826	0.1472
DCTD	P32321	-3.82623	0.0146
DDX18	Q9NVP1	-1.89593	0.1916
DDX19B	Q9UMR2	-3.76611	0.0157
DET1	Q7L5Y6	-2.87726	0.0465
DLL1	O00548	1.66903	0.1716
DNMT1	P26358	-3.75828	0.0154
DPYSL5	Q9BPU6	1.71396	0.1433
DTL	Q9NZJ0	-4.99309	0.0051
E2F6	O75461	-1.96635	0.1797
ECD	O95905	-2.11466	0.1365
ECT2	Q9H8V3	-2.69432	0.0608
EFNB1	P98172	1.77467	0.1221
EIF1B	O60739	-2.5154	0.0739
EIF6	P56537	-1.98165	0.1934
ENTPD2	Q9Y5L3	2.13718	0.0433
EOMES	O95936	-4.53952	0.0079
EPHX1	P07099	-2.85204	0.0501
ERBB2	P04626	2.82403	0.0055
ETFA	P13804	-2.07887	0.1656
EXOSC6	Q5RKV6	-2.04275	0.1393
F8A1	P23610	-1.91104	0.1841
FAM65C	Q96MK2	-5.44851	0.0028
FANCA	O15360	2.22986	0.0382
FBXL14	Q8N1E6	-2.31689	0.1051
FBXO15	Q8NCQ5	-3.07339	0.0368
FECH	P22830	-2.26119	0.1086
FGB	P02675	-2.00231	0.1643
FGF16	O43320	1.73518	0.1552
FGFBP3	Q8TAT2	1.85316	0.1086
FGFR4	P22455	2.75856	0.0047
FGG	P02679	-2.20556	0.1388
FICD	Q9BVA6	-3.27509	0.0275
FNBP1L	Q5T0N5	-3.36736	0.0245
FOXA2	Q9Y261	1.67193	0.1651
FOXN4	Q96NZ1	1.83532	0.1044
FURIN	P09958	2.97561	0.0036
FUT7	Q11130	2.74065	0.0074
GABRA4	P48169	1.66657	0.1911
GALC	P54803	-2.46355	0.0827
GDF9	O60383	-4.08804	0.0116
GEM	P55040	2.31467	0.023
GEMIN4	P57678	-1.99194	0.1632
GFER	P55789	-2.20756	0.1157
GINS3	Q9BRX5	-3.60647	0.0182
GJA9	P57773	1.75069	0.132
GLRX5	Q86SX6	-1.84529	0.1927
GOPC	Q9HD26	-2.17788	0.1163
GPI	P06744	-2.23718	0.1057
GPS2	Q13227	-2.13606	0.1293
GSX1	Q9H4S2	1.82424	0.1086
GTF2A1	P52655	-1.94953	0.1644
GTF3C5	Q9Y5Q8	-2.46833	0.0884
GTSF1	Q8WW33	-5.61529	0.0024
HBE1	P02100	2.08366	0.0472
HIST1H3A	P68431	-7.11779	0
HMMR	O75330	-2.42508	0.0887
HOXA11	P31270	1.89297	0.0959
HOXB13	Q92826	1.77446	0.1453
HOXC13	P31276	2.09545	0.0547
HPRT1	P00492	-2.13543	0.1392
HPX	P02790	-3.17397	0.0392
HSD17B12	Q53GQ0	-1.93457	0.1708
HSP90B1	P14625	-2.85413	0.0478
HSPD1	P10809	-1.83393	0.1896
HYOU1	Q9Y4L1	-2.152	0.1196
IDH3G	P51553	-2.95568	0.0415
IFI44	Q8TCB0	1.70867	0.1474
IFRD2	Q12894	-2.10905	0.1546
IFT122	Q9HBG6	1.70514	0.1638
IGF1R	P08069	2.09397	0.0539
INS	P01308	2.09993	0.0524
IRF6	O14896	-2.69059	0.0601
IRF7	Q92985	1.88834	0.0828
JMJD6	Q6NYC1	-2.49005	0.0828
KATNAL2	Q8IYT4	1.95066	0.0742
KBTBD4	Q9NVX7	-2.74662	0.0563
KIF23	Q02241	-5.32193	0.0034
KIFC1	Q9BW19	-3.19496	0.0313
KPTN	Q9Y664	-1.9596	0.1975
LAMC2	Q13753	3.01269	0.0019
LEPR	P48357	1.96894	0.0732
LFNG	Q8NES3	1.65466	0.174
LIMK2	P53671	1.68428	0.1645
LLGL1	Q15334	1.73993	0.1342
LONP2	Q86WA8	1.8913	0.0857
LPIN1	Q14693	1.95121	0.0852
LRRC42	Q9Y546	-1.89164	0.1854
LYPLA1	O75608	-2.43596	0.0867
MAD1L1	Q9Y6D9	-2.39973	0.096
MAPK3	P27361	-2.4852	0.0828
MB	P02144	-2.38007	0.0881
MCEE	Q96PE7	-3.17527	0.031
MCOLN2	Q8IZK6	-2.33789	0.0987
MCOLN3	Q8TDD5	-2.38233	0.0986
MDK	P21741	2.72078	0.0077
MED26	O95402	-4.58381	0.0069
MEIG1	Q5JSS6	2.0767	0.0486
MELK	Q14680	-1.98336	0.1826
METTL8	Q9H825	-2.40507	0.092
MIER3	Q7Z3K6	-3.41427	0.0231
MIS12	Q9H081	-2.48197	0.0863
MKRN2	Q9H000	-2.11216	0.1501
MMP9	P14780	3.04522	0.0023
MOS	P00540	-5.61529	0.0023
MOV10L1	Q9BXT6	-4.32193	0.0093
MPP1	Q00013	1.78534	0.1198
MPZ	P25189	1.91479	0.0824
MRPL3	P09001	-2.04931	0.1549
MUS81	Q96NY9	-2.87303	0.0471
MX1	P20591	2.4388	0.0124
MX2	P20592	2.41454	0.0168
MYBPC1	Q00872	1.91334	0.0822
MYC	P01106	2.00547	0.0625
MYL7	Q01449	1.70146	0.1502
MYOG	P15173	1.83034	0.1094
NCF4	Q15080	2.09478	0.0486
NEK2	P51955	-3.31761	0.0256
NEUROD4	Q9HD90	1.84032	0.1016
NKX2-3	Q8TAU0	2.90248	0.0041
NME4	O00746	-2.79286	0.052
NMRK2	Q9NPI5	-2.75536	0.0541
NONO	Q15233	2.07714	0.0519
NPLOC4	Q8TAT6	-2.19429	0.1412
NR4A3	Q92570	3.28647	0.0012
NUMBL	Q9Y6R0	1.85846	0.0998
NUP155	O75694	-2.91594	0.0437
NUP50	Q9UKX7	2.17002	0.0402
NUPL1	Q9BVL2	-4.12029	0.0114
OCIAD2	Q56VL3	1.68858	0.1676
OLIG3	Q7RTU3	1.88104	0.1033
OVCH1	Q7RTY7	-5.71786	0.0024
P2RX4	Q99571	-4.0613	0.0116
PAICS	P22234	-2.82828	0.0522
PAQR5	Q9NXK6	-4.07582	0.0118
PARS2	Q7L3T8	-2.08559	0.1391
PAX6	P26367	1.83151	0.113
PCGF1	Q9BSM1	-1.99424	0.1563
PDCD7	Q8N8D1	-2.57863	0.069
PDE6H	Q13956	3.31565	0.0015
PDIA4	P13667	-2.93677	0.047
PDP2	Q9P2J9	-3.80188	0.0148
PER3	P56645	-2.04752	0.1931
PEX12	O00623	-2.32193	0.1087
PGLYRP2	Q96PD5	1.9257	0.0815
PHEX	P78562	-4.00231	0.0119
PHF23	Q9BUL5	-3.2365	0.0284
PHF5A	Q7RTV0	-1.94231	0.1772
PIH1D2	Q8WWB5	2.35225	0.0216
PIWIL1	Q96J94	-3.95904	0.0128
PLK1	P53350	-4.03268	0.0118
PLXND1	Q9Y4D7	2.01895	0.0608
POLA2	Q14181	-2.15521	0.1389
POLD1	P28340	-2.4493	0.0822
POLM	Q9NP87	-1.92248	0.1794
PON2	Q15165	-3.2709	0.0284
PPIH	O43447	-2.48036	0.0839
PPP1R3B	Q86XI6	-5.82011	0.0015
PPP1R7	Q15435	-2.59335	0.071
PPP2R2A	P63151	-2.03091	0.1573
PRICKLE1	Q96MT3	2.07629	0.0518
PRMT7	Q9NVM4	-3.60472	0.0199
PRPF31	Q8WWY3	-3.57004	0.0206
PRSS27	Q9BQR3	-5.68038	0.0021
PRTFDC1	Q9NRG1	-2.38007	0.1051
PSME3	P61289	-2.45641	0.0862
PTPN6	P29350	1.69515	0.1525
PTRH1	Q86Y79	-1.9737	0.1859
PUS1	Q9Y606	-2.24537	0.1087
PUS7L	Q9H0K6	-2.34373	0.0984
RBM7	Q9Y580	-2.85726	0.0498
RCC1	P18754	-2.95456	0.041
RFC5	P40937	-2.94009	0.0465
RHOG	P84095	1.7376	0.1366
RIPK2	O43353	-2.66749	0.0636
RMI1	Q9H9A7	-1.8135	0.1918
RPA2	P15927	-2.49005	0.086
RPL7L1	Q6DKI1	-2.39897	0.0888
RPP14	O95059	-2.93677	0.0431
RPS24	P62847	1.80843	0.1248
RRS1	Q15050	-2.51705	0.0745
RTF1	Q92541	1.65499	0.1743
S100A1	P23297	-6.08804	0.0012
SAP18	O00422	-2.31761	0.1032
SART3	Q15020	-3.50799	0.0205
SASS6	Q6UVJ0	-2.10222	0.1503
SH3BGRL	O75368	1.99729	0.0669
SHMT1	P34896	-3.51787	0.0203
SLBP	Q14493	-3.01859	0.0387
SLC16A3	O15427	-2.85413	0.0478
SLC16A9	Q7RTY1	2.52253	0.0118
SLC25A51	Q9H1U9	-5.47393	0.0026
SLC35B1	P78383	2.62412	0.0108
SLC35E1	Q96K37	-1.93457	0.1802
SLC6A4	P31645	2.11999	0.0439
SLIT3	O75094	2.68064	0.0089
SMAD2	Q15796	-2.77596	0.0551
SMARCAD1	Q9H4L7	-1.99137	0.1834
SNRPA	P09012	-2.06733	0.1702
SNRPB2	P08579	-1.96917	0.1692
SNRPD3	P62318	-2.16747	0.129
SOX14	O95416	2.10283	0.0458
SOX2	P48431	2.12558	0.0473
SPAG6	O75602	2.42433	0.0178
SPATA4	Q8NEY3	1.76418	0.1326
SPINT1	O43278	-2.45641	0.0806
SPTAN1	Q13813	-6.64386	0.0005
SRPK1	Q96SB4	-3.18836	0.0305
STAM	Q92783	-3.01392	0.0406
STK39	Q9UEW8	-2.38609	0.0987
SUPT16H	Q9Y5B9	-2.57691	0.0747
SURF2	Q15527	-2.29832	0.1081
SUV420H1	Q4FZB7	-3.53116	0.0203
TAC1	P20366	2.18018	0.0392
TAF1A	Q15573	-2.14624	0.1254
TAF5L	O75529	-3.51457	0.0205
TBP	P20226	-2.32193	0.1085
TBPL2	Q6SJ96	-4.45482	0.0089
TEKT2	Q9UIF3	2.1852	0.039
TF	P02787	-2.8646	0.0661
TGDS	O95455	-1.86145	0.1886
THBS3	P49746	1.80554	0.113
THOC3	Q96J01	-3.16488	0.0344
THOP1	P52888	-3.25154	0.0278
TIMM9	Q9Y5J7	-1.8396	0.196
TK1	P04183	-3.5649	0.0199
TM2D1	Q9BX74	-2.23786	0.1382
TM9SF1	O15321	-2.39593	0.0986
TM9SF3	Q9HD45	-3.2365	0.0288
TM9SF4	Q92544	-2.43674	0.0929
TMEM38A	Q9H6F2	-2.03386	0.1426
TNFAIP6	P98066	2.96993	0.0025
TNPO2	O14787	-3.37482	0.0237
TRABD	Q9H4I3	-2.25774	0.1129
TRAF3IP1	Q8TDR0	-2.1488	0.1295
TRAIP	Q9BWF2	-2.78389	0.053
TRAM2	Q15035	-4.20556	0.0105
TRMT11	Q7Z4G4	-2.44693	0.0867
TSPAN6	O43657	2.56757	0.0121
TTC25	Q96NG3	2.27593	0.0288
TYMS	P04818	-1.96804	0.1908
UBA3	Q8TBC4	-1.96241	0.1725
UBA52	P62987	2.79452	0.0047
UBE2W	Q96B02	-2.17202	0.1356
UCHL1	P09936	-2.191	0.1355
UTP11L	Q9Y3A2	-1.83908	0.1939
VAX1	Q5SQQ9	1.78123	0.1404
VCP	P55072	-2.11528	0.1358
WDR75	Q8IWA0	-2.68316	0.0609
WDR78	Q5VTH9	2.34801	0.0224
XRCC3	O43542	-1.95736	0.1962
XRN2	Q9H0D6	-2.5632	0.0693
YIPF7	Q8N8F6	1.85036	0.1167
YPEL4	Q96NS1	-2.32337	0.1102
YWHAQ	P27348	1.90366	0.092
ZAR1	Q86SH2	-7.82828	0
ZCCHC8	Q6NZY4	-2.17592	0.1289
ZDHHC24	Q6UX98	-2.95121	0.0446
ZFAND5	O76080	-2.34813	0.1082
ZMYND19	Q96E35	-2.42818	0.1041
ZNF598	Q86UK7	-2.24811	0.1195
ZNF729	A6NN14	-5.42353	0.0029
ZP3	P21754	-9.11779	0

## Sheet: MR unique
Table S2-7 DEG unique in mouse and rat SCI at 3 dpi
Hs symbol	SwissProt	log(SCI/sham) M	FDR M	log(SCI/sham) R	FDR R	flag
ABHD3	Q8WU67	-0.707218	0.1923	-1.07582	0.0064	0
ABHD8	Q96I13	-0.786373	0.0883	-1.30508	0.0005	0
ACTN1	P12814	1.61433	0.0056	2.32769	0	0
ADAMTS1	Q9UHI8	1.81057	0.0031	2.86618	0	0
AHCYL1	O43865	-0.914847	0.0424	-1.0113	0.0094	0
AK2	P54819	0.7612	0.1221	1.07519	0.0434	0
ALDOC	P09972	-0.719044	0.1736	-0.731446	0.0618	0
ANKRD28	O15084	0.658646	0.1924	1.4769	0.0045	0
ANO6	Q4KMQ2	1.48646	0.0089	1.32498	0.0107	0
ANXA1	P04083	2.22373	0.0011	1.85834	0.0006	0
ANXA11	P50995	0.652601	0.1992	0.796847	0.1951	0
ANXA7	P20073	1.04628	0.0422	1.79581	0.0008	0
APLNR	P35414	-0.899157	0.0468	-1.04365	0.0079	0
APRT	P07741	1.40103	0.0109	1.32987	0.0107	0
AR	P10275	-1.16553	0.0031	-0.553003	0.1782	0
ARAF	P10398	-1.02239	0.0132	-0.734323	0.0617	0
ARF6	P62330	0.905967	0.0715	1.07533	0.0447	0
ARHGAP11A	Q6P4F7	1.46341	0.0095	0.865365	0.1353	0
ARPC1B	O15143	2.74099	0.0001	1.71673	0.0017	0
ARPC2	O15144	0.685447	0.163	1.08393	0.0438	0
ARPC3	O15145	0.799833	0.108	0.899021	0.1175	0
ATF1	P18846	0.932968	0.0648	0.82603	0.1744	0
ATL1	Q8WXF7	-0.872235	0.0473	-0.685477	0.0888	0
ATL2	Q8NHH9	-0.936773	0.0312	-0.580569	0.1499	0
ATP1A2	P50993	-0.853345	0.0529	-1.09326	0.0057	0
ATP1A3	P13637	-1.1131	0.0044	-0.993379	0.0115	0
ATP2B2	Q01814	-1.17462	0.0031	-0.963532	0.0165	0
ATP6V0E1	O15342	1.23591	0.0203	0.847756	0.1527	0
AXL	P30530	1.18187	0.025	1.17198	0.0323	0
BAX	Q07812	0.960363	0.0581	0.874443	0.133	0
BIN3	Q9NQY0	0.848157	0.0939	0.980391	0.0795	0
BNIP2	Q12982	1.33783	0.0133	1.10078	0.0399	0
BTBD3	Q9Y2F9	-0.819088	0.0642	-1.19926	0.0017	0
BZW1	Q7L1Q6	1.26243	0.0198	0.992261	0.0682	0
C14orf37	Q86TY3	-0.84996	0.0765	-0.976248	0.0138	0
C1QB	P02746	2.69842	0.0002	0.939979	0.1	0
C1QC	P02747	2.58224	0.0004	1.60146	0.0036	0
C21orf91	Q9NYK6	-0.993666	0.026	-0.741783	0.0457	0
C2orf88	Q9BSF0	-0.952043	0.0205	-1.22196	0.0018	0
C3orf58	Q8NDZ4	-0.81426	0.0987	-0.604937	0.1394	0
C9orf89	Q96LW7	1.09187	0.0363	0.970338	0.0804	0
CADPS	Q9ULU8	-0.793357	0.1055	-0.770781	0.0556	0
CALCA	P06881	-0.715486	0.1196	-1.16488	0.003	0
CALU	O43852	1.08107	0.0371	0.794021	0.1985	0
CAMK2G	Q13555	-0.770043	0.124	-1.33679	0.0005	0
CAMKK1	Q8N5S9	-0.9771	0.0227	-0.88071	0.0251	0
CAMTA1	Q9Y6Y1	-0.908876	0.0424	-0.854649	0.0319	0
CAPG	P40121	3.91984	0	2.517	0	0
CAPN2	P17655	0.934781	0.0625	0.870818	0.1374	0
CCDC127	Q96BQ5	-0.968605	0.0313	-0.553638	0.178	0
CCND1	P24385	1.7707	0.0037	1.82346	0.0007	0
CCNG1	P51959	1.42159	0.0108	1.04033	0.0616	0
CD44	P16070	2.31339	0.0009	2.277	0	0
CD83	Q01151	-1.01246	0.0188	-0.610874	0.1337	0
CD99L2	Q8TCZ2	-0.832899	0.087	-1.04305	0.0078	0
CDC42SE1	Q9NRR8	1.60909	0.0057	0.89476	0.1176	0
CDH10	Q9Y6N8	-1.00752	0.0162	-1.01567	0.0105	0
CEND1	Q8N111	-1.09111	0.0075	-0.630841	0.1271	0
CHD6	Q8TD26	-1.06794	0.0121	-0.827769	0.0328	0
CHGB	P05060	-1.12406	0.0044	-0.611314	0.1272	0
CHPT1	Q8WUD6	-0.775219	0.1207	-1.08743	0.0059	0
CHST2	Q9Y4C5	0.870345	0.093	0.789604	0.1953	0
CIB2	O75838	-0.940091	0.0343	-0.922757	0.0176	0
CLASP2	O75122	-0.762192	0.1274	-0.684086	0.0854	0
CLDN10	P78369	-1.30936	0.0004	-2.51128	0	0
CLEC7A	Q9BXN2	3.29343	0	1.34324	0.015	0
CLIC1	O00299	2.80403	0.0001	2.30059	0	0
CLN5	O75503	0.965544	0.0575	0.810155	0.1865	0
CLSTN1	O94985	-0.671393	0.186	-0.542668	0.1941	0
CMTM6	Q9NX76	0.783834	0.112	1.35614	0.0116	0
CNIH4	Q9P003	0.731965	0.1368	1.33514	0.0108	0
COL4A1	P02462	2.88364	0.0001	1.9514	0.0006	0
COL4A2	P08572	2.00159	0.0019	0.788352	0.191	0
CP	P00450	2.79927	0.0001	1.03605	0.0685	0
CPLX1	O14810	-0.809701	0.0872	-1.01625	0.0094	0
CPOX	P36551	-0.883901	0.0367	-0.815529	0.0365	0
CRELD2	Q6UXH1	0.849759	0.0953	0.946955	0.0839	0
CREM	Q03060	1.47098	0.0091	0.898557	0.1139	0
CRYZL1	O95825	-1	0.0259	-0.551945	0.1841	0
CSTB	P04080	1.6063	0.0057	0.923187	0.1008	0
CTGF	P29279	2.33743	0.001	1.00985	0.0767	0
CTSB	P07858	1.94325	0.0023	0.877744	0.147	0
CTSV	O60911	1.84663	0.0027	1.39698	0.0077	0
CTTN	Q14247	0.754717	0.1281	1.13868	0.0315	0
CTTNBP2NL	Q9P2B4	1.32803	0.015	1.96927	0.0006	0
CX3CL1	P78423	-0.920844	0.0376	-0.879914	0.0256	0
CYBA	P13498	3.1986	0	1.1163	0.0426	0
CYHR1	Q6ZMK1	-0.760235	0.1374	-0.771027	0.0513	0
DAB2	P98082	3.1541	0	1.41414	0.0088	0
DACT3	Q96B18	-1.31509	0.001	-1.02885	0.0092	0
DBP	Q10586	-1.01537	0.0182	-0.972846	0.012	0
DCUN1D4	Q92564	-0.943139	0.0329	-0.759258	0.0527	0
DDAH1	O94760	0.989212	0.0502	0.991027	0.0742	0
DDX21	Q9NR30	1.29202	0.0159	1.97277	0.0006	0
DGKB	Q9Y6T7	-1.23074	0.0025	-0.976816	0.0125	0
DGKG	P49619	-1.21357	0.0015	-0.635091	0.1075	0
DIXDC1	Q155Q3	-1.02034	0.0144	-1.13733	0.0035	0
DNAJB11	Q9UBS4	0.644595	0.1962	0.828225	0.1703	0
DNAJC27	Q9NZQ0	-0.987074	0.0208	-0.582728	0.1477	0
DNAJC6	O75061	-1.04305	0.0124	-0.874613	0.0263	0
DNM1	Q05193	-1.00839	0.0164	-0.54393	0.1972	0
DUSP1	P28562	1.09687	0.0442	0.851119	0.1208	0
DUSP6	Q16828	1.61772	0.0056	1.57686	0.0032	0
EDEM1	Q92611	0.836732	0.0962	1.38819	0.0079	0
EEF1D	P29692	0.640713	0.1992	0.93259	0.0974	0
EGR1	P18146	0.8819	0.0837	1.95843	0.0006	0
EHD4	Q9H223	1.27352	0.0183	1.00353	0.0685	0
EIF1AY	O14602	1.28576	0.0183	1.49006	0.0044	0
EIF4A1	P60842	0.98251	0.0518	1.69046	0.0015	0
ELAVL1	Q15717	1.18333	0.0255	0.908813	0.1124	0
ELK3	P41970	2.50398	0.0004	1.41441	0.0103	0
ELMOD1	Q8N336	-0.765131	0.1374	-0.85726	0.0319	0
ELOVL4	Q9GZR5	-0.92139	0.0355	-0.721183	0.067	0
ELOVL6	Q9H5J4	-0.993666	0.024	-0.672773	0.0796	0
EMP1	P54849	3.45811	0	3.07601	0	0
ENPP2	Q13822	-0.737447	0.1598	-1.06371	0.0065	0
ERMN	Q8TAM6	-0.753409	0.1412	-1.55385	0.0003	0
ETF1	P62495	1.00655	0.0503	1.05443	0.0533	0
EZH2	Q15910	1.48656	0.0087	0.851919	0.1421	0
EZR	P15311	2.14701	0.0012	2.23931	0	0
F13A1	P00488	4.09225	0	0.85583	0.1486	0
FAIM2	Q9BWQ8	-1.06552	0.008	-0.855693	0.0284	0
FAM105A	Q9NUU6	1.46053	0.0104	1.62957	0.0027	0
FAM126B	Q8IXS8	-1.04216	0.0106	-0.759014	0.0512	0
FAM129B	Q96TA1	1.28599	0.0167	1.61537	0.0026	0
FAM69B	Q5VUD6	-0.95009	0.0278	-0.78687	0.0453	0
FAM84A	Q96KN4	-0.92221	0.0453	-1.32301	0.0004	0
FEZ1	Q99689	-0.779422	0.114	-0.936497	0.0164	0
FGF12	P61328	-1.04752	0.0095	-0.866173	0.0257	0
FGF13	Q92913	-1.1047	0.006	-0.769305	0.0507	0
FGF9	P31371	-1.19727	0.0018	-1.28104	0.0006	0
FGL2	Q14314	1.1604	0.0363	1.80843	0.0012	0
FKBP5	Q13451	1.1139	0.0476	1.55444	0.0035	0
FN1	P02751	3.18884	0	2.49347	0	0
FNDC3B	Q53EP0	1.39083	0.0116	1.22552	0.0216	0
FOS	P01100	1.62611	0.0056	2.91539	0	0
FRMD5	Q7Z6J6	-0.665889	0.1941	-0.568965	0.1518	0
FXYD5	Q96DB9	2.77728	0.0001	1.37412	0.0108	0
FXYD7	P58549	-0.863546	0.058	-0.644984	0.1142	0
GABRA2	P47869	-0.990796	0.0295	-1.77893	0	0
GADD45A	P24522	1.06185	0.0423	2.49526	0	0
GAL	P22466	0.780394	0.1227	1.76774	0.0013	0
GCH1	P30793	0.999856	0.0518	1.93704	0.0007	0
GCNT2	Q8NFS9	2.17485	0.001	1.56081	0.0035	0
GDA	Q9Y2T3	1.57396	0.0074	2.56764	0	0
GDAP1	Q8TB36	-1.10036	0.0044	-1.20956	0.002	0
GLIPR1	P48060	2.89803	0.0001	1.85603	0.0006	0
GLRB	P48167	-1.10749	0.0063	-1.10377	0.0054	0
GMFG	O60234	1.43973	0.0103	1.3705	0.0079	0
GNAI1	P63096	-1.12218	0.0049	-0.801883	0.0409	0
GNAI3	P08754	0.885809	0.0768	0.800745	0.1984	0
GNB2L1	P63244	0.925164	0.0651	0.915712	0.1075	0
GPD1	P21695	1.01078	0.0501	1.81443	0.0006	0
GPM6A	P51674	-0.873027	0.059	-1.08865	0.006	0
GPR68	Q15743	-1.04365	0.0102	-0.747584	0.0583	0
GPRASP1	Q5JY77	-0.820362	0.0766	-0.558517	0.1756	0
GPRC5B	Q9NZH0	-1.05859	0.0158	-1.82317	0	0
GPX1	P07203	1.5362	0.0075	0.90889	0.1119	0
GRIA3	P42263	-0.928237	0.0337	-1.09604	0.005	0
GRM3	Q14832	-1.43987	0.0001	-1.56918	0.0003	0
GSPT1	P15170	0.725523	0.1383	1.03801	0.0566	0
GUCY1B3	Q02153	-0.893518	0.0459	-1.04216	0.0072	0
HAPLN4	Q86UW8	-0.729292	0.155	-1.02885	0.0095	0
HHATL	Q9HCP6	-1.11123	0.0056	-1.23311	0.0009	0
HIF1A	Q16665	0.845831	0.0878	0.953898	0.0907	0
HMGB2	P26583	2.32196	0.0008	1.8614	0.0006	0
HN1	Q9UK76	1.05388	0.0404	1.14548	0.0308	0
HNRNPAB	Q99729	0.774165	0.1218	1.39028	0.0076	0
HNRNPF	P52597	1.04026	0.0422	1.31336	0.0127	0
HOXB5	P09067	-0.932912	0.032	-0.602964	0.1265	0
HSPA1A	P08107	0.833254	0.1278	2.50411	0	0
HSPB1	P04792	3.49897	0	1.59698	0.0036	0
HSPB8	Q9UJY1	0.83131	0.1005	1.92307	0.0007	0
HTR2C	P28335	-0.994816	0.0119	-1.33025	0.0005	0
ID4	P47928	-0.953998	0.0312	-1.29265	0.0006	0
IER3	P46695	1.55837	0.0074	1.7566	0.0014	0
IER5	Q5VY09	0.926986	0.0661	1.60867	0.0022	0
IFI30	P13284	3.46375	0	1.03132	0.064	0
IFITM2	Q01629	2.09812	0.0016	0.837136	0.1533	0
IL13RA1	P78552	1.85356	0.0027	1.16459	0.0309	0
IL17RA	Q96F46	1.01164	0.0476	1.34784	0.0109	0
IL1RAP	Q9NPH3	0.852319	0.0972	1.40152	0.0066	0
IL33	O95760	0.900336	0.0724	2.66742	0	0
INA	Q16352	-1.15875	0.0039	-1.00752	0.01	0
IQGAP1	P46940	2.30249	0.0008	1.43584	0.0052	0
IQSEC3	Q9UPP2	-0.758038	0.1213	-0.618163	0.1209	0
ITGB1	P05556	1.59741	0.0062	1.53501	0.0035	0
ITGB2	P05107	3.12625	0	1.13297	0.0426	0
KCNAB1	Q14722	-1.16845	0.0032	-0.682001	0.0912	0
KCND2	Q9NZV8	-1.04246	0.0158	-0.994816	0.0114	0
KCTD4	Q8WVF5	-1.71786	0	-1.42198	0.0006	0
KIAA0101	Q15004	2.76615	0.0001	3.19096	0	0
KIDINS220	Q9ULH0	-0.875672	0.0625	-0.595751	0.1377	0
KITLG	P21583	1.09511	0.0354	1.10842	0.0372	0
KLF6	Q99612	1.40936	0.0117	2.41381	0	0
KLHL4	Q9C0H6	-0.795358	0.0833	-1.05949	0.0076	0
KPNB1	Q14974	1.12188	0.031	0.937118	0.0972	0
LAMC1	P11047	0.77602	0.1278	1.21076	0.0217	0
LCP1	P13796	1.77074	0.004	1.25302	0.0192	0
LDB2	O43679	-1.04692	0.0159	-0.944527	0.0167	0
LDHA	P00338	1.27536	0.017	2.36101	0	0
LGALS3	P17931	5.51074	0	1.59941	0.004	0
LGI3	Q8N145	-0.730727	0.1103	-1.0625	0.0079	0
LGMN	Q99538	1.12744	0.0301	1.3247	0.0126	0
LHFPL2	Q6ZUX7	0.901803	0.0788	0.80364	0.1983	0
LIG1	P18858	0.773659	0.1174	0.93259	0.0964	0
LITAF	Q99732	0.860605	0.0851	1.07265	0.0491	0
LMBRD1	Q9NUN5	-0.731206	0.1629	-0.697593	0.0749	0
LMNA	P02545	1.43365	0.0112	1.80649	0.0007	0
LMNB1	P20700	1.00727	0.0506	1.57148	0.0031	0
LPAR6	P43657	0.917241	0.0666	1.0633	0.054	0
LRP11	Q86VZ4	-0.76783	0.1185	-0.828793	0.0349	0
LRRC4C	Q9HCJ2	-0.781405	0.1122	-1.23854	0.0018	0
LRRFIP1	Q32MZ4	3.05325	0.0002	2.49764	0	0
LSAMP	Q13449	-0.98593	0.0201	-1.1386	0.0034	0
LYN	P07948	2.2372	0.001	1.19453	0.0281	0
MAGEE1	Q9HCI5	-0.878321	0.0543	-0.887633	0.024	0
MAP2K3	P46734	0.78902	0.1187	1.39851	0.0068	0
MAPRE1	Q15691	0.808097	0.1028	0.988267	0.0807	0
MAPT	P10636	-0.746616	0.154	-0.894054	0.0195	0
MBD2	Q9UBB5	0.858777	0.0854	0.913263	0.1074	0
MCL1	Q07820	1.9095	0.0022	1.44853	0.0056	0
MDFIC	Q9P1T7	2.76873	0.0001	1.12035	0.0556	0
MEMO1	Q9Y316	0.748547	0.1286	1.16498	0.0289	0
MFSD6	Q6ZSS7	-0.792857	0.0971	-0.809954	0.0379	0
MGP	P08493	2.02443	0.0037	0.800662	0.1921	0
MRC1	P22897	2.64697	0.0002	1.59751	0.0032	0
MSN	P26038	2.07121	0.0015	1.97302	0.0006	0
MT1E	P04732	1.44063	0.0107	1.77193	0.0013	0
MT1H	P80294	0.972104	0.0554	1.38283	0.0105	0
MYH9	P35579	2.00999	0.0018	0.848478	0.1655	0
MYT1L	Q9UL68	-0.962126	0.0191	-0.7051	0.0661	0
NALCN	Q8IZF0	-0.838822	0.0491	-0.893786	0.023	0
NAP1L2	Q9ULW6	-0.929061	0.0368	-1.08927	0.0065	0
NAP1L3	Q99457	-1.14178	0.0042	-0.941199	0.0167	0
NAP1L5	Q96NT1	-0.747342	0.1012	-0.695723	0.0794	0
NAV2	Q8IVL1	0.745625	0.1368	1.42771	0.0066	0
NCDN	Q9UBB6	-0.820616	0.0742	-0.540568	0.1911	0
NDRG4	Q9ULP0	-0.72261	0.1679	-0.596405	0.1421	0
NEK6	Q9HC98	1.54399	0.0072	1.10145	0.0455	0
NES	P48681	1.98379	0.0021	1.72975	0.0013	0
NFKBIA	P25963	1.37896	0.0123	1.16582	0.0311	0
NHP2	Q9NX24	0.981195	0.0579	1.56823	0.003	0
NINJ1	Q92982	1.03752	0.0434	1.24604	0.0174	0
NIPA2	Q8N8Q9	0.745625	0.1344	1.04103	0.0573	0
NKIRAS1	Q9NYS0	-0.762436	0.1283	-1.03239	0.0091	0
NLN	Q9BYT8	1.48001	0.0095	0.980464	0.083	0
NME2	P22392	0.938022	0.0618	1.07875	0.0442	0
NMT1	P30419	0.701239	0.1561	0.83374	0.1658	0
NPTX1	Q15818	-1.10563	0.0039	-0.722134	0.066	0
NRCAM	Q92823	-0.616171	0.1665	-0.690824	0.0795	0
NRXN1	Q9ULB1	-0.819852	0.0883	-0.714065	0.0661	0
NSF	P46459	-0.939538	0.0305	-1.08681	0.0056	0
NT5E	P21589	1.14854	0.0473	1.53635	0.0045	0
NTM	Q9P121	-1.27125	0.0019	-1.0601	0.0067	0
NTRK2	Q16620	-1.16327	0.0036	-0.902659	0.0204	0
NUP93	Q8N1F7	0.959399	0.0593	0.938625	0.09	0
NXPH1	P58417	-1.3317	0.0005	-1.52201	0.0003	0
ODC1	P11926	0.926759	0.068	1.49062	0.0044	0
OPCML	Q14982	-0.734323	0.1668	-0.94536	0.0162	0
OSTF1	Q92882	1.33159	0.0136	0.960882	0.085	0
OTUD1	Q5VV17	1.14026	0.0348	1.19629	0.0259	0
P4HB	P07237	1.02935	0.0437	0.850879	0.1566	0
PABPC1	P11940	1.05638	0.0394	0.83996	0.1666	0
PACSIN1	Q9BY11	-1.04157	0.012	-0.908063	0.0218	0
PADI2	Q9Y2J8	-0.798366	0.0996	-0.936221	0.0163	0
PANK1	Q8TE04	-0.78339	0.1143	-0.891643	0.023	0
PCDH20	Q8N6Y1	-0.879383	0.0268	-0.632629	0.0731	0
PCDH7	O60245	-1.01275	0.0185	-1.31222	0.0006	0
PCDH8	O95206	-1.51622	0	-0.7051	0.0715	0
PCDH9	Q9HC56	-0.744197	0.1481	-0.748554	0.058	0
PDPN	Q86YL7	2.59922	0.0004	1.60942	0.0033	0
PEG3	Q9GZU2	-0.883635	0.0295	-0.72738	0.0606	0
PF4	P02776	4.16152	0	1.51687	0.0049	0
PFN1	P07737	1.18916	0.024	1.39972	0.0068	0
PGRMC2	O15173	-0.808185	0.0765	-0.548987	0.1897	0
PITPNM1	O00562	-0.717145	0.1482	-0.586189	0.159	0
PLCB1	Q9NQ66	-0.753653	0.1079	-0.762926	0.0527	0
PLCB4	Q15147	-0.991943	0.0155	-0.689195	0.0795	0
PLEKHH1	Q9ULM0	-0.89459	0.0435	-1.00289	0.002	0
PLS1	Q14651	-0.834956	0.0829	-0.842956	0.0325	0
PMEPA1	Q969W9	1.01528	0.0493	1.03492	0.061	0
PNKD	Q8N490	-1.03712	0.0115	-0.802386	0.0428	0
PPAPDC1B	Q8NEB5	0.97159	0.0557	1.38344	0.0076	0
PPP1R14B	Q96C90	1.67252	0.005	1.61396	0.0026	0
PPP2R1B	P30154	0.817705	0.1012	1.07717	0.0437	0
PPP2R2B	Q00005	-1.01246	0.0158	-0.680382	0.0845	0
PPP3CB	P16298	-0.825466	0.0825	-0.593572	0.1342	0
PPTC7	Q8NI37	-0.874349	0.0637	-0.700638	0.0728	0
PRKACB	P22694	-0.967758	0.019	-0.761458	0.0533	0
PRKAG2	Q9UGJ0	-0.726424	0.161	-0.825977	0.0347	0
PRKCDBP	Q969G5	0.97078	0.057	1.5362	0.004	0
PRKCE	Q02156	-0.89459	0.0421	-0.686638	0.0794	0
PRRT1	Q99946	-1.30365	0.0006	-0.994241	0.0113	0
PRSS23	O95084	2.83562	0.0001	1.36827	0.0106	0
PSIP1	O75475	-0.816799	0.1027	-0.66246	0.1003	0
PSME2	Q9UL46	0.705314	0.1557	0.862193	0.1375	0
PTBP1	P26599	1.34534	0.0128	1.3769	0.0087	0
PTGDS	P41222	-0.603183	0.1314	-1.43284	0.0005	0
PTPN12	Q05209	0.885418	0.0768	1.2854	0.014	0
PTPRC	P08575	2.2542	0.001	0.920827	0.1331	0
PVRL3	Q9NQS3	0.661476	0.1814	1.41614	0.0066	0
PXN	P49023	1.17421	0.0258	0.886511	0.1301	0
PYCARD	Q9ULZ3	2.99074	0.0001	1.1242	0.0382	0
RAB3A	P20336	-1.08865	0.0064	-1.04782	0.0076	0
RAB40B	Q12829	-0.880179	0.0395	-0.546667	0.1893	0
RAB6B	Q9NRW1	-0.77868	0.0871	-0.648146	0.1002	0
RAB8B	Q92930	0.661932	0.1773	0.986229	0.0748	0
RAC2	P15153	1.38123	0.0124	1.00684	0.0685	0
RAD23B	P54727	0.682124	0.1698	0.965544	0.0849	0
RAI14	Q9P0K7	2.29942	0.0008	1.40996	0.0064	0
RAP2B	P61225	0.974676	0.0563	0.821465	0.1732	0
RAPGEF5	Q92565	-1.02093	0.0178	-1.33971	0.0005	0
RBM3	P98179	1.44536	0.0104	2.81281	0	0
RBMS1	P29558	1.17632	0.0264	1.05408	0.0586	0
RDH10	Q8IZV5	1.36938	0.0128	1.05325	0.0557	0
RGS7BP	Q6MZT1	-1.01683	0.0168	-1.47754	0.0002	0
RHOA	P61586	0.8292	0.0956	0.932742	0.1024	0
RHOC	P08134	2.00371	0.0019	1.5103	0.0037	0
RIOK3	O14730	0.975263	0.0609	1.33096	0.0108	0
RIT2	Q99578	-1.45799	0	-0.801632	0.0431	0
RND2	P52198	-0.768322	0.1102	-0.671164	0.0887	0
RPL10A	P62906	0.671203	0.1759	1.33468	0.0098	0
RPL18	Q07020	0.858697	0.0859	1.2857	0.0133	0
RPLP0	P05388	1.06723	0.038	1.11023	0.0384	0
RPSA	P08865	0.662661	0.1851	1.25888	0.0155	0
RRAS2	P62070	1.61546	0.0066	0.827575	0.1664	0
RUNDC3B	Q96NL0	-0.937049	0.0247	-0.663145	0.091	0
RUNX1T1	Q06455	-1.0948	0.004	-0.737687	0.0568	0
S100A10	P60903	1.97229	0.0021	1.95803	0.0006	0
S100A11	P31949	3.41899	0	2.72255	0	0
S100A6	P06703	2.95654	0.0001	1.40141	0.0088	0
SAR1A	Q9NR31	1.02467	0.0458	0.93191	0.0988	0
SAT1	P21673	1.36003	0.0124	1.49549	0.0045	0
SATB1	Q01826	-0.85048	0.0783	-0.557455	0.1631	0
SEC11A	P67812	0.76901	0.1206	0.899408	0.1182	0
SEC61A1	P61619	1.36362	0.0123	1.24025	0.0173	0
SEC61B	P60468	1.04628	0.0423	1.10064	0.0383	0
SEMA5A	Q13591	-0.743472	0.1525	-0.788863	0.0444	0
SERP1	Q9Y6X1	1.17453	0.0256	0.900567	0.1191	0
SERPINI1	Q99574	-1.01596	0.0188	-1.22297	0.0018	0
SF3B1	O75533	-0.705335	0.1874	-0.572179	0.1413	0
SGK1	O00141	1.8542	0.0028	1.08474	0.0461	0
SGPL1	O95470	1.89278	0.0023	0.832607	0.1659	0
SHMT2	P34897	0.773152	0.1205	1.1721	0.0264	0
SHROOM2	Q13796	-0.846843	0.0579	-1.23582	0.0013	0
SLC12A5	Q9H2X9	-1.00289	0.0199	-0.811979	0.0409	0
SLC24A2	Q9UI40	-0.810713	0.0906	-1.59553	0.0003	0
SLC24A3	Q9HC58	-0.717382	0.1461	-0.873556	0.0255	0
SLC25A24	Q6NUK1	2.57153	0.0004	1.7557	0.0011	0
SLC30A7	Q8NEW0	1.57444	0.007	0.817787	0.1751	0
SLC39A1	Q9NY26	1.45586	0.0095	1.25804	0.0188	0
SLC3A2	P08195	0.820159	0.103	0.999062	0.0741	0
SLC6A1	P30531	-0.562133	0.1624	-1.32337	0.0006	0
SLC6A15	Q9H2J7	-1.14465	0.0041	-1.27683	0.0006	0
SLC7A11	Q9UPY5	1.68262	0.0057	0.873734	0.1543	0
SLCO3A1	Q9UIG8	-0.94536	0.0287	-0.59706	0.1415	0
SLITRK1	Q96PX8	-1.1678	0.0039	-1.50717	0.0002	0
SMARCA2	P51531	-0.785626	0.103	-0.630171	0.1219	0
SNX7	Q9UNH6	0.760178	0.127	1.81672	0.0007	0
SOAT1	P35610	1.99487	0.0022	1.05998	0.0571	0
SPARCL1	Q14515	-0.865648	0.0575	-0.858567	0.0283	0
SPOCK2	Q92563	-0.762681	0.1401	-0.748796	0.0589	0
SPOCK3	Q9BQ16	-1.47153	0	-1.60647	0.0004	0
SRGN	P10124	3.09111	0.0002	1.0005	0.0692	0
SRXN1	Q9BYN0	1.07943	0.0362	2.87434	0	0
SSR1	P43307	1.0207	0.0459	1.08188	0.0433	0
SSR4	P51571	0.833578	0.0951	1.07895	0.0434	0
ST8SIA3	O43173	-0.94536	0.0295	-0.59031	0.1359	0
STAU2	Q9NUL3	-0.940091	0.0238	-0.91213	0.0211	0
STMN1	P16949	-0.93016	0.038	-0.690125	0.0796	0
STT3B	Q8TCJ2	1.31452	0.0159	1.30182	0.0132	0
STXBP1	P61764	-1.16521	0.0018	-0.65449	0.1079	0
SURF4	O15260	1.32544	0.0141	0.911193	0.1098	0
SV2B	Q7L1I2	-1.09573	0.0057	-1.58511	0.0003	0
SYT1	P21579	-1.50185	0	-0.537005	0.1879	0
TBRG1	Q3YBR2	0.681134	0.1993	1.4368	0.0049	0
TCEAL1	Q15170	-0.813499	0.0989	-1.08467	0.0057	0
TCEB3	Q14241	1.03386	0.0457	0.950394	0.0901	0
TGFBI	Q15582	3.58071	0	2.27644	0	0
TGM2	P21980	2.80898	0.0001	1.93187	0.0006	0
THBD	P07204	2.19008	0.0019	1.80099	0.0008	0
THBS2	P35442	2.48236	0.0005	2.71855	0	0
THRSP	Q92748	-1.13384	0.0068	-1.60735	0	0
THSD7A	Q9UPZ6	-0.757306	0.1141	-0.684782	0.0803	0
THY1	P04216	-0.730009	0.1544	-0.917842	0.0199	0
TLCD1	Q96CP7	-1.06341	0.0081	-0.863809	0.0247	0
TM4SF1	P30408	3.39147	0	2.09872	0.0002	0
TMEFF1	Q8IYR6	-1.20457	0.004	-0.592049	0.1486	0
TMEM150C	B9EJG8	-1.09142	0.0077	-0.92221	0.0183	0
TMEM163	Q8TC26	-0.772505	0.1253	-0.534078	0.196	0
TMEM35	Q53FP2	-0.99137	0.022	-0.884434	0.0248	0
TMEM43	Q9BTV4	0.856069	0.0911	1.4098	0.0075	0
TMOD3	Q9NYL9	1.41905	0.0108	1.01621	0.0614	0
TNFRSF12A	Q9NP84	1.95401	0.0021	3.64429	0	0
TNFRSF1A	P19438	1.93497	0.0021	1.5564	0.0035	0
TRIM2	Q9C040	-0.705806	0.1545	-0.927963	0.0177	0
TSPAN7	P41732	-0.73865	0.1479	-0.63554	0.1161	0
TSPO	P30536	3.33478	0	2.25348	0	0
TSPYL4	Q9UJ04	-0.973696	0.0249	-0.579706	0.1562	0
TTC3	P53804	-0.992804	0.019	-0.711937	0.0679	0
TTLL7	Q6ZT98	-1.17072	0.0039	-0.971148	0.0103	0
TWF1	Q12792	0.767146	0.12	1.92543	0.0007	0
TXN	P10599	1.09248	0.035	1.13783	0.0314	0
TXNDC17	Q9BRA2	0.668301	0.1852	1.25066	0.0154	0
TXNRD1	Q16881	0.889084	0.0819	1.71427	0.0015	0
TYROBP	O43914	2.46488	0.0006	0.92873	0.1221	0
UBE2D3	P61077	1.03196	0.0453	0.866789	0.1427	0
UGT8	Q16880	-1.14465	0.0087	-1.00781	0.0093	0
USP9X	Q93008	-0.771027	0.1093	-0.560005	0.1661	0
VAMP1	P23763	-1.14912	0.0043	-0.858044	0.0316	0
VASP	P50552	1.04152	0.0428	1.09889	0.0489	0
VCAN	P13611	1.37601	0.0121	1.49958	0.004	0
VRK1	Q99986	0.676358	0.1783	0.956428	0.0876	0
VSNL1	P62760	-1.63756	0	-0.983646	0.0121	0
WDR1	O75083	1.02765	0.0452	1.12512	0.0343	0
YBX1	P67809	1.16839	0.0264	1.08236	0.0434	0
ZDHHC20	Q5W0Z9	-0.750979	0.1136	-0.537843	0.1704	0
ZWILCH	Q9H900	1.61556	0.0062	1.49001	0.0044	0
TMEM229A	B2RXF0	0.822852	0.0981	-1.81097	0	1
TNFRSF11B	O00300	1.24166	0.0278	-0.932912	0.0222	1
HS3ST1	O14792	-0.7413	0.1455	1.12704	0.0366	1
RGS5	O15539	0.936289	0.0718	-1.0523	0.0067	1
FABP7	O15540	0.775261	0.0975	-0.94675	0.0177	1
DHRS3	O75911	1.22663	0.0254	-0.845806	0.0346	1
SLCO2B1	O94956	1.36793	0.0128	-0.835729	0.0349	1
COL3A1	P02461	2.62176	0.0002	-1.43674	0.0005	1
DCN	P07585	2.19966	0.0015	-2.25705	0	1
HEXB	P07686	1.50167	0.0092	-0.873556	0.0247	1
COL1A2	P08123	1.1562	0.0611	-1.22263	0.0018	1
ABCB1	P08183	1.19447	0.0266	-1.0526	0.0077	1
CFH	P08603	2.29995	0.0009	-1.03357	0.0094	1
CTSH	P09668	2.58734	0.0004	-0.721896	0.0664	1
MGST1	P10620	1.31197	0.0157	-0.821381	0.0379	1
FDPS	P14324	-0.984788	0.0171	1.00605	0.0604	1
TIMP2	P16035	1.38178	0.0121	-0.622376	0.0835	1
NQO2	P16083	0.924024	0.0658	-0.773491	0.0541	1
PDGFRA	P16234	0.801821	0.1218	-0.96804	0.0195	1
IGFBP2	P18065	2.06416	0.0019	-0.611535	0.1493	1
VCAM1	P19320	0.647176	0.1796	-1.2605	0.0011	1
OGN	P20774	1.8658	0.0052	-2.05709	0	1
MT3	P25713	0.743472	0.1382	-0.726663	0.0668	1
CTSS	P25774	1.66912	0.0052	-0.863546	0.0312	1
SSFA2	P28290	0.761285	0.1228	-0.634643	0.1124	1
COL4A5	P29400	1.27471	0.022	-1.21223	0.0022	1
SERPINB1	P30740	-1.27683	0.002	1.25011	0.0158	1
RNASE4	P34096	2.0858	0.0017	-0.591614	0.1508	1
TGFBR1	P36897	0.716508	0.1452	-0.76783	0.0483	1
PIGA	P37287	-0.711701	0.1068	0.841329	0.1499	1
SLC1A1	P43005	-0.688497	0.1809	1.00899	0.063	1
GMPS	P49915	-0.891108	0.0428	1.65631	0.0019	1
CCT4	P50991	-0.929885	0.0437	0.953452	0.0889	1
LAMB2	P55268	0.793521	0.1234	-0.647693	0.1101	1
JAM2	P57087	0.937194	0.0621	-1.88577	0	1
SCN7A	Q01118	0.726657	0.1525	-1.26916	0.0009	1
DNAJC3	Q13217	-1.14688	0.004	1.15536	0.0304	1
SQLE	Q14534	-0.848141	0.0578	0.965618	0.0794	1
OCLN	Q16625	0.913263	0.0739	-1.21156	0.0021	1
DDR2	Q16832	1.24001	0.0303	-0.723563	0.0729	1
TMEM176B	Q3YBM2	1.53809	0.0076	-1.53241	0.0002	1
COLEC12	Q5KU26	1.23646	0.0256	-1.75341	0	1
FAM102B	Q5T8I3	0.679244	0.1697	-1.79887	0.0003	1
OGFRL1	Q5TC84	-0.724993	0.173	0.98652	0.0686	1
SEL1L3	Q68CR1	0.603692	0.1938	-0.867226	0.0276	1
CCDC80	Q76M96	0.899408	0.0819	-0.892714	0.0257	1
CHSY1	Q86X52	-0.772998	0.0893	0.934403	0.1077	1
HEATR5A	Q86XA9	-0.828025	0.0428	0.917928	0.0985	1
AEBP1	Q8IUX7	0.726134	0.1784	-1.2923	0.0006	1
CD302	Q8IX05	1.11863	0.0319	-0.923851	0.0208	1
GGH	Q92820	0.701682	0.156	-0.57626	0.1511	1
TMEM176A	Q96HP8	2.17182	0.0011	-1.19628	0.0023	1
INPP4A	Q96PE3	0.898557	0.0742	-0.825977	0.0379	1
S100A13	Q99584	1.14835	0.0281	-0.730488	0.0614	1
WDR77	Q9BQA1	-0.707925	0.1801	1.00698	0.0638	1
TMEM106B	Q9NUM4	0.748976	0.1386	-0.651314	0.0994	1
EHD2	Q9NZN4	-0.709576	0.1847	0.974015	0.0741	1
ZDHHC2	Q9UIJ5	0.834064	0.0955	-0.64679	0.1051	1
PNMAL2	Q9ULN7	1.68711	0.0049	-1.96297	0	1
ABCG2	Q9UNQ0	1.01593	0.0488	-1.32085	0.0006	1
GPR34	Q9UPC5	1.25405	0.0255	-1.44026	0.0006	1
SLC4A4	Q9Y6R1	0.942308	0.0634	-1.9885	0	1

## Sheet: Z specific
Table S2-8 DEG specific for zebrafish SCI at 3 dpi
Hs symbol	SwissProt	log(SCI/sham) Z	FDR Z
AANAT	Q16613	1.77577	0.1311
ACADM	P11310	-2.42663	0.0878
ACOT1	Q86TX2	-2.6144	0.0644
ACTC1	P68032	2.44199	0.0139
ACTR5	Q9H9F9	-2.11654	0.1252
ADAM8	P78325	1.87531	0.0869
ADPRHL1	Q8NDY3	1.76952	0.1325
AGPAT4	Q9NRZ5	1.70456	0.152
AGR2	O95994	-2.20689	0.1108
AK9	Q5TCS8	2.13737	0.0432
ALDOA	P04075	-3.74468	0.0155
ALG1	Q9BT22	-3.00578	0.0398
ALG3	Q92685	-2.79987	0.053
ALKBH5	Q6P6C2	-2.95792	0.0413
AMY2A	P04746	-2.54288	0.0817
AMY2B	P19961	-3.32049	0.0293
ANKFY1	Q9P2R3	2.29543	0.0299
APEX1	P27695	-2.21625	0.1396
AQP9	O43315	3.03959	0.0023
ARG2	P78540	1.99664	0.0628
ARIH1	Q9Y4X5	-3.49492	0.0205
ARNTL2	Q8WYA1	-2.87938	0.0462
ASCL1	P50553	1.96735	0.0696
ASZ1	Q8WWH4	-4.77596	0.006
ATF3	P18847	3.56616	0.0012
ATP5A1	P25705	-2.24332	0.1078
B4GALT1	P15291	-3.38836	0.0236
BAIAP2L1	Q9UHR4	2.82456	0.0041
BRD2	P25440	-1.92248	0.166
BSG	P35613	-2.95568	0.0551
BTC	P35070	-1.97143	0.1879
BTG4	Q9NY30	-6.38082	0.0006
C16orf72	Q14CZ0	2.3875	0.0209
C17orf85	Q53F19	-1.87091	0.1949
C18orf25	Q96B23	-2.42895	0.0855
C18orf8	Q96DM3	-2.03268	0.1603
C3orf17	Q6NW34	-2.77893	0.053
C4orf27	Q9NWY4	-2.36736	0.0947
C4orf29	Q0P651	-1.89593	0.191
C5orf34	Q96MH7	-3.41889	0.0232
C8orf76	Q96K31	-2.55047	0.0731
C9orf114	Q5T280	-3.76415	0.0155
C9orf156	Q9BU70	-2.81807	0.0499
C9orf9	Q96E40	2.30687	0.0245
CAPRIN2	Q6IMN6	-3.38534	0.0237
CASP2	P42575	-2.63935	0.0632
CAT	P04040	-2.15843	0.1384
CBX2	Q14781	-2.24948	0.1113
CCDC146	Q8IYE0	2.02744	0.0744
CCDC24	Q8N4L8	2.19406	0.0391
CCDC65	Q8IXS2	2.9293	0.0036
CCNA1	P78396	-7.17919	0
CCNA2	P20248	-4.0905	0.0118
CCNB1	P14635	-7.82828	0
CCNB2	O95067	-6.07826	0.0012
CDC27	P30260	-2.83547	0.0491
CDC5L	Q99459	-2.01101	0.1493
CDH1	P12830	-2.11029	0.1253
CDH2	P19022	1.97453	0.0719
CDH23	Q9H251	2.33577	0.0207
CELA2A	P08217	-3.32049	0.0283
CENPN	Q96H22	-3.15972	0.0326
CLDN4	O14493	-2.32554	0.1015
CLDN6	P56747	-7.31043	0
CLEC4E	Q9ULY5	1.6581	0.1998
CRYBB2	P43320	2.72067	0.0067
CRYGA	P11844	1.67897	0.1766
CSTF3	Q12996	-2.64386	0.066
CTHRC1	Q96CG8	2.93472	0.0031
CTRB2	Q6GPI1	-5.6295	0.0012
CYB5A	P00167	-2.26534	0.1142
CYP11A1	P05108	-5.15329	0.0038
DAO	P14920	1.80571	0.1136
DAZ2	Q13117	-6.29903	0.0008
DCAF10	Q5QP82	-2.07826	0.1472
DCTD	P32321	-3.82623	0.0146
DDX18	Q9NVP1	-1.89593	0.1916
DDX19B	Q9UMR2	-3.76611	0.0157
DET1	Q7L5Y6	-2.87726	0.0465
DLL1	O00548	1.66903	0.1716
DNMT1	P26358	-3.75828	0.0154
DPYSL5	Q9BPU6	1.71396	0.1433
DTL	Q9NZJ0	-4.99309	0.0051
E2F6	O75461	-1.96635	0.1797
ECD	O95905	-2.11466	0.1365
ECT2	Q9H8V3	-2.69432	0.0608
EFNB1	P98172	1.77467	0.1221
EIF1B	O60739	-2.5154	0.0739
EIF6	P56537	-1.98165	0.1934
ENTPD2	Q9Y5L3	2.13718	0.0433
EOMES	O95936	-4.53952	0.0079
EPHX1	P07099	-2.85204	0.0501
ERBB2	P04626	2.82403	0.0055
ETFA	P13804	-2.07887	0.1656
EXOSC6	Q5RKV6	-2.04275	0.1393
F8A1	P23610	-1.91104	0.1841
FAM65C	Q96MK2	-5.44851	0.0028
FANCA	O15360	2.22986	0.0382
FBXL14	Q8N1E6	-2.31689	0.1051
FBXO15	Q8NCQ5	-3.07339	0.0368
FECH	P22830	-2.26119	0.1086
FGB	P02675	-2.00231	0.1643
FGF16	O43320	1.73518	0.1552
FGFBP3	Q8TAT2	1.85316	0.1086
FGFR4	P22455	2.75856	0.0047
FGG	P02679	-2.20556	0.1388
FICD	Q9BVA6	-3.27509	0.0275
FNBP1L	Q5T0N5	-3.36736	0.0245
FOXA2	Q9Y261	1.67193	0.1651
FOXN4	Q96NZ1	1.83532	0.1044
FURIN	P09958	2.97561	0.0036
FUT7	Q11130	2.74065	0.0074
GABRA4	P48169	1.66657	0.1911
GALC	P54803	-2.46355	0.0827
GDF9	O60383	-4.08804	0.0116
GEM	P55040	2.31467	0.023
GEMIN4	P57678	-1.99194	0.1632
GFER	P55789	-2.20756	0.1157
GINS3	Q9BRX5	-3.60647	0.0182
GJA9	P57773	1.75069	0.132
GLRX5	Q86SX6	-1.84529	0.1927
GOPC	Q9HD26	-2.17788	0.1163
GPI	P06744	-2.23718	0.1057
GPS2	Q13227	-2.13606	0.1293
GSX1	Q9H4S2	1.82424	0.1086
GTF2A1	P52655	-1.94953	0.1644
GTF3C5	Q9Y5Q8	-2.46833	0.0884
GTSF1	Q8WW33	-5.61529	0.0024
HBE1	P02100	2.08366	0.0472
HIST1H3A	P68431	-7.11779	0
HMMR	O75330	-2.42508	0.0887
HOXA11	P31270	1.89297	0.0959
HOXB13	Q92826	1.77446	0.1453
HOXC13	P31276	2.09545	0.0547
HPRT1	P00492	-2.13543	0.1392
HPX	P02790	-3.17397	0.0392
HSD17B12	Q53GQ0	-1.93457	0.1708
HSP90B1	P14625	-2.85413	0.0478
HSPD1	P10809	-1.83393	0.1896
HYOU1	Q9Y4L1	-2.152	0.1196
IDH3G	P51553	-2.95568	0.0415
IFI44	Q8TCB0	1.70867	0.1474
IFRD2	Q12894	-2.10905	0.1546
IFT122	Q9HBG6	1.70514	0.1638
IGF1R	P08069	2.09397	0.0539
INS	P01308	2.09993	0.0524
IRF6	O14896	-2.69059	0.0601
IRF7	Q92985	1.88834	0.0828
JMJD6	Q6NYC1	-2.49005	0.0828
KATNAL2	Q8IYT4	1.95066	0.0742
KBTBD4	Q9NVX7	-2.74662	0.0563
KIF23	Q02241	-5.32193	0.0034
KIFC1	Q9BW19	-3.19496	0.0313
KPTN	Q9Y664	-1.9596	0.1975
LAMC2	Q13753	3.01269	0.0019
LEPR	P48357	1.96894	0.0732
LFNG	Q8NES3	1.65466	0.174
LIMK2	P53671	1.68428	0.1645
LLGL1	Q15334	1.73993	0.1342
LONP2	Q86WA8	1.8913	0.0857
LPIN1	Q14693	1.95121	0.0852
LRRC42	Q9Y546	-1.89164	0.1854
LYPLA1	O75608	-2.43596	0.0867
MAD1L1	Q9Y6D9	-2.39973	0.096
MAPK3	P27361	-2.4852	0.0828
MB	P02144	-2.38007	0.0881
MCEE	Q96PE7	-3.17527	0.031
MCOLN2	Q8IZK6	-2.33789	0.0987
MCOLN3	Q8TDD5	-2.38233	0.0986
MDK	P21741	2.72078	0.0077
MED26	O95402	-4.58381	0.0069
MEIG1	Q5JSS6	2.0767	0.0486
MELK	Q14680	-1.98336	0.1826
METTL8	Q9H825	-2.40507	0.092
MIER3	Q7Z3K6	-3.41427	0.0231
MIS12	Q9H081	-2.48197	0.0863
MKRN2	Q9H000	-2.11216	0.1501
MMP9	P14780	3.04522	0.0023
MOS	P00540	-5.61529	0.0023
MOV10L1	Q9BXT6	-4.32193	0.0093
MPP1	Q00013	1.78534	0.1198
MPZ	P25189	1.91479	0.0824
MRPL3	P09001	-2.04931	0.1549
MUS81	Q96NY9	-2.87303	0.0471
MX1	P20591	2.4388	0.0124
MX2	P20592	2.41454	0.0168
MYBPC1	Q00872	1.91334	0.0822
MYC	P01106	2.00547	0.0625
MYL7	Q01449	1.70146	0.1502
MYOG	P15173	1.83034	0.1094
NCF4	Q15080	2.09478	0.0486
NEK2	P51955	-3.31761	0.0256
NEUROD4	Q9HD90	1.84032	0.1016
NKX2-3	Q8TAU0	2.90248	0.0041
NME4	O00746	-2.79286	0.052
NMRK2	Q9NPI5	-2.75536	0.0541
NONO	Q15233	2.07714	0.0519
NPLOC4	Q8TAT6	-2.19429	0.1412
NR4A3	Q92570	3.28647	0.0012
NUMBL	Q9Y6R0	1.85846	0.0998
NUP155	O75694	-2.91594	0.0437
NUP50	Q9UKX7	2.17002	0.0402
NUPL1	Q9BVL2	-4.12029	0.0114
OCIAD2	Q56VL3	1.68858	0.1676
OLIG3	Q7RTU3	1.88104	0.1033
OVCH1	Q7RTY7	-5.71786	0.0024
P2RX4	Q99571	-4.0613	0.0116
PAICS	P22234	-2.82828	0.0522
PAQR5	Q9NXK6	-4.07582	0.0118
PARS2	Q7L3T8	-2.08559	0.1391
PAX6	P26367	1.83151	0.113
PCGF1	Q9BSM1	-1.99424	0.1563
PDCD7	Q8N8D1	-2.57863	0.069
PDE6H	Q13956	3.31565	0.0015
PDIA4	P13667	-2.93677	0.047
PDP2	Q9P2J9	-3.80188	0.0148
PER3	P56645	-2.04752	0.1931
PEX12	O00623	-2.32193	0.1087
PGLYRP2	Q96PD5	1.9257	0.0815
PHEX	P78562	-4.00231	0.0119
PHF23	Q9BUL5	-3.2365	0.0284
PHF5A	Q7RTV0	-1.94231	0.1772
PIH1D2	Q8WWB5	2.35225	0.0216
PIWIL1	Q96J94	-3.95904	0.0128
PLK1	P53350	-4.03268	0.0118
PLXND1	Q9Y4D7	2.01895	0.0608
POLA2	Q14181	-2.15521	0.1389
POLD1	P28340	-2.4493	0.0822
POLM	Q9NP87	-1.92248	0.1794
PON2	Q15165	-3.2709	0.0284
PPIH	O43447	-2.48036	0.0839
PPP1R3B	Q86XI6	-5.82011	0.0015
PPP1R7	Q15435	-2.59335	0.071
PPP2R2A	P63151	-2.03091	0.1573
PRICKLE1	Q96MT3	2.07629	0.0518
PRMT7	Q9NVM4	-3.60472	0.0199
PRPF31	Q8WWY3	-3.57004	0.0206
PRSS27	Q9BQR3	-5.68038	0.0021
PRTFDC1	Q9NRG1	-2.38007	0.1051
PSME3	P61289	-2.45641	0.0862
PTPN6	P29350	1.69515	0.1525
PTRH1	Q86Y79	-1.9737	0.1859
PUS1	Q9Y606	-2.24537	0.1087
PUS7L	Q9H0K6	-2.34373	0.0984
RBM7	Q9Y580	-2.85726	0.0498
RCC1	P18754	-2.95456	0.041
RFC5	P40937	-2.94009	0.0465
RHOG	P84095	1.7376	0.1366
RIPK2	O43353	-2.66749	0.0636
RMI1	Q9H9A7	-1.8135	0.1918
RPA2	P15927	-2.49005	0.086
RPL7L1	Q6DKI1	-2.39897	0.0888
RPP14	O95059	-2.93677	0.0431
RPS24	P62847	1.80843	0.1248
RRS1	Q15050	-2.51705	0.0745
RTF1	Q92541	1.65499	0.1743
S100A1	P23297	-6.08804	0.0012
SAP18	O00422	-2.31761	0.1032
SART3	Q15020	-3.50799	0.0205
SASS6	Q6UVJ0	-2.10222	0.1503
SH3BGRL	O75368	1.99729	0.0669
SHMT1	P34896	-3.51787	0.0203
SLBP	Q14493	-3.01859	0.0387
SLC16A3	O15427	-2.85413	0.0478
SLC16A9	Q7RTY1	2.52253	0.0118
SLC25A51	Q9H1U9	-5.47393	0.0026
SLC35B1	P78383	2.62412	0.0108
SLC35E1	Q96K37	-1.93457	0.1802
SLC6A4	P31645	2.11999	0.0439
SLIT3	O75094	2.68064	0.0089
SMAD2	Q15796	-2.77596	0.0551
SMARCAD1	Q9H4L7	-1.99137	0.1834
SNRPA	P09012	-2.06733	0.1702
SNRPB2	P08579	-1.96917	0.1692
SNRPD3	P62318	-2.16747	0.129
SOX14	O95416	2.10283	0.0458
SOX2	P48431	2.12558	0.0473
SPAG6	O75602	2.42433	0.0178
SPATA4	Q8NEY3	1.76418	0.1326
SPINT1	O43278	-2.45641	0.0806
SPTAN1	Q13813	-6.64386	0.0005
SRPK1	Q96SB4	-3.18836	0.0305
STAM	Q92783	-3.01392	0.0406
STK39	Q9UEW8	-2.38609	0.0987
SUPT16H	Q9Y5B9	-2.57691	0.0747
SURF2	Q15527	-2.29832	0.1081
SUV420H1	Q4FZB7	-3.53116	0.0203
TAC1	P20366	2.18018	0.0392
TAF1A	Q15573	-2.14624	0.1254
TAF5L	O75529	-3.51457	0.0205
TBP	P20226	-2.32193	0.1085
TBPL2	Q6SJ96	-4.45482	0.0089
TEKT2	Q9UIF3	2.1852	0.039
TF	P02787	-2.8646	0.0661
TGDS	O95455	-1.86145	0.1886
THBS3	P49746	1.80554	0.113
THOC3	Q96J01	-3.16488	0.0344
THOP1	P52888	-3.25154	0.0278
TIMM9	Q9Y5J7	-1.8396	0.196
TK1	P04183	-3.5649	0.0199
TM2D1	Q9BX74	-2.23786	0.1382
TM9SF1	O15321	-2.39593	0.0986
TM9SF3	Q9HD45	-3.2365	0.0288
TM9SF4	Q92544	-2.43674	0.0929
TMEM38A	Q9H6F2	-2.03386	0.1426
TNFAIP6	P98066	2.96993	0.0025
TNPO2	O14787	-3.37482	0.0237
TRABD	Q9H4I3	-2.25774	0.1129
TRAF3IP1	Q8TDR0	-2.1488	0.1295
TRAIP	Q9BWF2	-2.78389	0.053
TRAM2	Q15035	-4.20556	0.0105
TRMT11	Q7Z4G4	-2.44693	0.0867
TSPAN6	O43657	2.56757	0.0121
TTC25	Q96NG3	2.27593	0.0288
TYMS	P04818	-1.96804	0.1908
UBA3	Q8TBC4	-1.96241	0.1725
UBA52	P62987	2.79452	0.0047
UBE2W	Q96B02	-2.17202	0.1356
UCHL1	P09936	-2.191	0.1355
UTP11L	Q9Y3A2	-1.83908	0.1939
VAX1	Q5SQQ9	1.78123	0.1404
VCP	P55072	-2.11528	0.1358
WDR75	Q8IWA0	-2.68316	0.0609
WDR78	Q5VTH9	2.34801	0.0224
XRCC3	O43542	-1.95736	0.1962
XRN2	Q9H0D6	-2.5632	0.0693
YIPF7	Q8N8F6	1.85036	0.1167
YPEL4	Q96NS1	-2.32337	0.1102
YWHAQ	P27348	1.90366	0.092
ZAR1	Q86SH2	-7.82828	0
ZCCHC8	Q6NZY4	-2.17592	0.1289
ZDHHC24	Q6UX98	-2.95121	0.0446
ZFAND5	O76080	-2.34813	0.1082
ZMYND19	Q96E35	-2.42818	0.1041
ZNF598	Q86UK7	-2.24811	0.1195
ZNF729	A6NN14	-5.42353	0.0029
ZP3	P21754	-9.11779	0
ATP1B1	P05026	2.04205	0.0595
BCAN	Q96GW7	2.03087	0.0633
ENTPD3	O75355	1.79123	0.12
CENPK	Q9BS16	-2.74371	0.0573
F3	P13726	-2.3496	0.104
KPNA2	P52292	-3.28771	0.0265
MCM4	P33991	-4.39593	0.0091
NAP1L1	P55209	-2.94675	0.0418
PCNA	P12004	-3	0.0397
SCAMP2	O15127	-3.12406	0.0337
TRIP13	Q15645	-3.13797	0.0379
USP1	O94782	-2.32193	0.1011

## Sheet: MR specific
Table S2-9 DEG specific for mouse/rat SCI at 3 dpi
Hs symbol	SwissProt	log(SCI/sham) M	FDR M	log(SCI/sham) R	FDR R
ABHD3	Q8WU67	-0.707218	0.1923	-1.07582	0.0064
ABHD8	Q96I13	-0.786373	0.0883	-1.30508	0.0005
ACTN1	P12814	1.61433	0.0056	2.32769	0
ADAMTS1	Q9UHI8	1.81057	0.0031	2.86618	0
AHCYL1	O43865	-0.914847	0.0424	-1.0113	0.0094
AK2	P54819	0.7612	0.1221	1.07519	0.0434
ALDOC	P09972	-0.719044	0.1736	-0.731446	0.0618
ANKRD28	O15084	0.658646	0.1924	1.4769	0.0045
ANO6	Q4KMQ2	1.48646	0.0089	1.32498	0.0107
ANXA1	P04083	2.22373	0.0011	1.85834	0.0006
ANXA11	P50995	0.652601	0.1992	0.796847	0.1951
ANXA7	P20073	1.04628	0.0422	1.79581	0.0008
APLNR	P35414	-0.899157	0.0468	-1.04365	0.0079
APRT	P07741	1.40103	0.0109	1.32987	0.0107
AR	P10275	-1.16553	0.0031	-0.553003	0.1782
ARAF	P10398	-1.02239	0.0132	-0.734323	0.0617
ARF6	P62330	0.905967	0.0715	1.07533	0.0447
ARHGAP11A	Q6P4F7	1.46341	0.0095	0.865365	0.1353
ARPC1B	O15143	2.74099	0.0001	1.71673	0.0017
ARPC2	O15144	0.685447	0.163	1.08393	0.0438
ARPC3	O15145	0.799833	0.108	0.899021	0.1175
ATF1	P18846	0.932968	0.0648	0.82603	0.1744
ATL1	Q8WXF7	-0.872235	0.0473	-0.685477	0.0888
ATL2	Q8NHH9	-0.936773	0.0312	-0.580569	0.1499
ATP1A2	P50993	-0.853345	0.0529	-1.09326	0.0057
ATP1A3	P13637	-1.1131	0.0044	-0.993379	0.0115
ATP2B2	Q01814	-1.17462	0.0031	-0.963532	0.0165
ATP6V0E1	O15342	1.23591	0.0203	0.847756	0.1527
AXL	P30530	1.18187	0.025	1.17198	0.0323
BAX	Q07812	0.960363	0.0581	0.874443	0.133
BIN3	Q9NQY0	0.848157	0.0939	0.980391	0.0795
BNIP2	Q12982	1.33783	0.0133	1.10078	0.0399
BTBD3	Q9Y2F9	-0.819088	0.0642	-1.19926	0.0017
BZW1	Q7L1Q6	1.26243	0.0198	0.992261	0.0682
C14orf37	Q86TY3	-0.84996	0.0765	-0.976248	0.0138
C1QB	P02746	2.69842	0.0002	0.939979	0.1
C1QC	P02747	2.58224	0.0004	1.60146	0.0036
C21orf91	Q9NYK6	-0.993666	0.026	-0.741783	0.0457
C2orf88	Q9BSF0	-0.952043	0.0205	-1.22196	0.0018
C3orf58	Q8NDZ4	-0.81426	0.0987	-0.604937	0.1394
C9orf89	Q96LW7	1.09187	0.0363	0.970338	0.0804
CADPS	Q9ULU8	-0.793357	0.1055	-0.770781	0.0556
CALCA	P06881	-0.715486	0.1196	-1.16488	0.003
CALU	O43852	1.08107	0.0371	0.794021	0.1985
CAMK2G	Q13555	-0.770043	0.124	-1.33679	0.0005
CAMKK1	Q8N5S9	-0.9771	0.0227	-0.88071	0.0251
CAMTA1	Q9Y6Y1	-0.908876	0.0424	-0.854649	0.0319
CAPG	P40121	3.91984	0	2.517	0
CAPN2	P17655	0.934781	0.0625	0.870818	0.1374
CCDC127	Q96BQ5	-0.968605	0.0313	-0.553638	0.178
CCND1	P24385	1.7707	0.0037	1.82346	0.0007
CCNG1	P51959	1.42159	0.0108	1.04033	0.0616
CD44	P16070	2.31339	0.0009	2.277	0
CD83	Q01151	-1.01246	0.0188	-0.610874	0.1337
CD99L2	Q8TCZ2	-0.832899	0.087	-1.04305	0.0078
CDC42SE1	Q9NRR8	1.60909	0.0057	0.89476	0.1176
CDH10	Q9Y6N8	-1.00752	0.0162	-1.01567	0.0105
CEND1	Q8N111	-1.09111	0.0075	-0.630841	0.1271
CHD6	Q8TD26	-1.06794	0.0121	-0.827769	0.0328
CHGB	P05060	-1.12406	0.0044	-0.611314	0.1272
CHPT1	Q8WUD6	-0.775219	0.1207	-1.08743	0.0059
CHST2	Q9Y4C5	0.870345	0.093	0.789604	0.1953
CIB2	O75838	-0.940091	0.0343	-0.922757	0.0176
CLASP2	O75122	-0.762192	0.1274	-0.684086	0.0854
CLDN10	P78369	-1.30936	0.0004	-2.51128	0
CLEC7A	Q9BXN2	3.29343	0	1.34324	0.015
CLIC1	O00299	2.80403	0.0001	2.30059	0
CLN5	O75503	0.965544	0.0575	0.810155	0.1865
CLSTN1	O94985	-0.671393	0.186	-0.542668	0.1941
CMTM6	Q9NX76	0.783834	0.112	1.35614	0.0116
CNIH4	Q9P003	0.731965	0.1368	1.33514	0.0108
COL4A1	P02462	2.88364	0.0001	1.9514	0.0006
COL4A2	P08572	2.00159	0.0019	0.788352	0.191
CP	P00450	2.79927	0.0001	1.03605	0.0685
CPLX1	O14810	-0.809701	0.0872	-1.01625	0.0094
CPOX	P36551	-0.883901	0.0367	-0.815529	0.0365
CRELD2	Q6UXH1	0.849759	0.0953	0.946955	0.0839
CREM	Q03060	1.47098	0.0091	0.898557	0.1139
CRYZL1	O95825	-1	0.0259	-0.551945	0.1841
CSTB	P04080	1.6063	0.0057	0.923187	0.1008
CTGF	P29279	2.33743	0.001	1.00985	0.0767
CTSB	P07858	1.94325	0.0023	0.877744	0.147
CTSV	O60911	1.84663	0.0027	1.39698	0.0077
CTTN	Q14247	0.754717	0.1281	1.13868	0.0315
CTTNBP2NL	Q9P2B4	1.32803	0.015	1.96927	0.0006
CX3CL1	P78423	-0.920844	0.0376	-0.879914	0.0256
CYBA	P13498	3.1986	0	1.1163	0.0426
CYHR1	Q6ZMK1	-0.760235	0.1374	-0.771027	0.0513
DAB2	P98082	3.1541	0	1.41414	0.0088
DACT3	Q96B18	-1.31509	0.001	-1.02885	0.0092
DBP	Q10586	-1.01537	0.0182	-0.972846	0.012
DCUN1D4	Q92564	-0.943139	0.0329	-0.759258	0.0527
DDAH1	O94760	0.989212	0.0502	0.991027	0.0742
DDX21	Q9NR30	1.29202	0.0159	1.97277	0.0006
DGKB	Q9Y6T7	-1.23074	0.0025	-0.976816	0.0125
DGKG	P49619	-1.21357	0.0015	-0.635091	0.1075
DIXDC1	Q155Q3	-1.02034	0.0144	-1.13733	0.0035
DNAJB11	Q9UBS4	0.644595	0.1962	0.828225	0.1703
DNAJC27	Q9NZQ0	-0.987074	0.0208	-0.582728	0.1477
DNAJC6	O75061	-1.04305	0.0124	-0.874613	0.0263
DNM1	Q05193	-1.00839	0.0164	-0.54393	0.1972
DUSP1	P28562	1.09687	0.0442	0.851119	0.1208
DUSP6	Q16828	1.61772	0.0056	1.57686	0.0032
EDEM1	Q92611	0.836732	0.0962	1.38819	0.0079
EEF1D	P29692	0.640713	0.1992	0.93259	0.0974
EGR1	P18146	0.8819	0.0837	1.95843	0.0006
EHD4	Q9H223	1.27352	0.0183	1.00353	0.0685
EIF1AY	O14602	1.28576	0.0183	1.49006	0.0044
EIF4A1	P60842	0.98251	0.0518	1.69046	0.0015
ELAVL1	Q15717	1.18333	0.0255	0.908813	0.1124
ELK3	P41970	2.50398	0.0004	1.41441	0.0103
ELMOD1	Q8N336	-0.765131	0.1374	-0.85726	0.0319
ELOVL4	Q9GZR5	-0.92139	0.0355	-0.721183	0.067
ELOVL6	Q9H5J4	-0.993666	0.024	-0.672773	0.0796
EMP1	P54849	3.45811	0	3.07601	0
ENPP2	Q13822	-0.737447	0.1598	-1.06371	0.0065
ERMN	Q8TAM6	-0.753409	0.1412	-1.55385	0.0003
ETF1	P62495	1.00655	0.0503	1.05443	0.0533
EZH2	Q15910	1.48656	0.0087	0.851919	0.1421
EZR	P15311	2.14701	0.0012	2.23931	0
F13A1	P00488	4.09225	0	0.85583	0.1486
FAIM2	Q9BWQ8	-1.06552	0.008	-0.855693	0.0284
FAM105A	Q9NUU6	1.46053	0.0104	1.62957	0.0027
FAM126B	Q8IXS8	-1.04216	0.0106	-0.759014	0.0512
FAM129B	Q96TA1	1.28599	0.0167	1.61537	0.0026
FAM69B	Q5VUD6	-0.95009	0.0278	-0.78687	0.0453
FAM84A	Q96KN4	-0.92221	0.0453	-1.32301	0.0004
FEZ1	Q99689	-0.779422	0.114	-0.936497	0.0164
FGF12	P61328	-1.04752	0.0095	-0.866173	0.0257
FGF13	Q92913	-1.1047	0.006	-0.769305	0.0507
FGF9	P31371	-1.19727	0.0018	-1.28104	0.0006
FGL2	Q14314	1.1604	0.0363	1.80843	0.0012
FKBP5	Q13451	1.1139	0.0476	1.55444	0.0035
FN1	P02751	3.18884	0	2.49347	0
FNDC3B	Q53EP0	1.39083	0.0116	1.22552	0.0216
FOS	P01100	1.62611	0.0056	2.91539	0
FRMD5	Q7Z6J6	-0.665889	0.1941	-0.568965	0.1518
FXYD5	Q96DB9	2.77728	0.0001	1.37412	0.0108
FXYD7	P58549	-0.863546	0.058	-0.644984	0.1142
GABRA2	P47869	-0.990796	0.0295	-1.77893	0
GADD45A	P24522	1.06185	0.0423	2.49526	0
GAL	P22466	0.780394	0.1227	1.76774	0.0013
GCH1	P30793	0.999856	0.0518	1.93704	0.0007
GCNT2	Q8NFS9	2.17485	0.001	1.56081	0.0035
GDA	Q9Y2T3	1.57396	0.0074	2.56764	0
GDAP1	Q8TB36	-1.10036	0.0044	-1.20956	0.002
GLIPR1	P48060	2.89803	0.0001	1.85603	0.0006
GLRB	P48167	-1.10749	0.0063	-1.10377	0.0054
GMFG	O60234	1.43973	0.0103	1.3705	0.0079
GNAI1	P63096	-1.12218	0.0049	-0.801883	0.0409
GNAI3	P08754	0.885809	0.0768	0.800745	0.1984
GNB2L1	P63244	0.925164	0.0651	0.915712	0.1075
GPD1	P21695	1.01078	0.0501	1.81443	0.0006
GPM6A	P51674	-0.873027	0.059	-1.08865	0.006
GPR68	Q15743	-1.04365	0.0102	-0.747584	0.0583
GPRASP1	Q5JY77	-0.820362	0.0766	-0.558517	0.1756
GPRC5B	Q9NZH0	-1.05859	0.0158	-1.82317	0
GPX1	P07203	1.5362	0.0075	0.90889	0.1119
GRIA3	P42263	-0.928237	0.0337	-1.09604	0.005
GRM3	Q14832	-1.43987	0.0001	-1.56918	0.0003
GSPT1	P15170	0.725523	0.1383	1.03801	0.0566
GUCY1B3	Q02153	-0.893518	0.0459	-1.04216	0.0072
HAPLN4	Q86UW8	-0.729292	0.155	-1.02885	0.0095
HHATL	Q9HCP6	-1.11123	0.0056	-1.23311	0.0009
HIF1A	Q16665	0.845831	0.0878	0.953898	0.0907
HMGB2	P26583	2.32196	0.0008	1.8614	0.0006
HN1	Q9UK76	1.05388	0.0404	1.14548	0.0308
HNRNPAB	Q99729	0.774165	0.1218	1.39028	0.0076
HNRNPF	P52597	1.04026	0.0422	1.31336	0.0127
HOXB5	P09067	-0.932912	0.032	-0.602964	0.1265
HSPA1A	P08107	0.833254	0.1278	2.50411	0
HSPB1	P04792	3.49897	0	1.59698	0.0036
HSPB8	Q9UJY1	0.83131	0.1005	1.92307	0.0007
HTR2C	P28335	-0.994816	0.0119	-1.33025	0.0005
ID4	P47928	-0.953998	0.0312	-1.29265	0.0006
IER3	P46695	1.55837	0.0074	1.7566	0.0014
IER5	Q5VY09	0.926986	0.0661	1.60867	0.0022
IFI30	P13284	3.46375	0	1.03132	0.064
IFITM2	Q01629	2.09812	0.0016	0.837136	0.1533
IL13RA1	P78552	1.85356	0.0027	1.16459	0.0309
IL17RA	Q96F46	1.01164	0.0476	1.34784	0.0109
IL1RAP	Q9NPH3	0.852319	0.0972	1.40152	0.0066
IL33	O95760	0.900336	0.0724	2.66742	0
INA	Q16352	-1.15875	0.0039	-1.00752	0.01
IQGAP1	P46940	2.30249	0.0008	1.43584	0.0052
IQSEC3	Q9UPP2	-0.758038	0.1213	-0.618163	0.1209
ITGB1	P05556	1.59741	0.0062	1.53501	0.0035
ITGB2	P05107	3.12625	0	1.13297	0.0426
KCNAB1	Q14722	-1.16845	0.0032	-0.682001	0.0912
KCND2	Q9NZV8	-1.04246	0.0158	-0.994816	0.0114
KCTD4	Q8WVF5	-1.71786	0	-1.42198	0.0006
KIAA0101	Q15004	2.76615	0.0001	3.19096	0
KIDINS220	Q9ULH0	-0.875672	0.0625	-0.595751	0.1377
KITLG	P21583	1.09511	0.0354	1.10842	0.0372
KLF6	Q99612	1.40936	0.0117	2.41381	0
KLHL4	Q9C0H6	-0.795358	0.0833	-1.05949	0.0076
KPNB1	Q14974	1.12188	0.031	0.937118	0.0972
LAMC1	P11047	0.77602	0.1278	1.21076	0.0217
LCP1	P13796	1.77074	0.004	1.25302	0.0192
LDB2	O43679	-1.04692	0.0159	-0.944527	0.0167
LDHA	P00338	1.27536	0.017	2.36101	0
LGALS3	P17931	5.51074	0	1.59941	0.004
LGI3	Q8N145	-0.730727	0.1103	-1.0625	0.0079
LGMN	Q99538	1.12744	0.0301	1.3247	0.0126
LHFPL2	Q6ZUX7	0.901803	0.0788	0.80364	0.1983
LIG1	P18858	0.773659	0.1174	0.93259	0.0964
LITAF	Q99732	0.860605	0.0851	1.07265	0.0491
LMBRD1	Q9NUN5	-0.731206	0.1629	-0.697593	0.0749
LMNA	P02545	1.43365	0.0112	1.80649	0.0007
LMNB1	P20700	1.00727	0.0506	1.57148	0.0031
LPAR6	P43657	0.917241	0.0666	1.0633	0.054
LRP11	Q86VZ4	-0.76783	0.1185	-0.828793	0.0349
LRRC4C	Q9HCJ2	-0.781405	0.1122	-1.23854	0.0018
LRRFIP1	Q32MZ4	3.05325	0.0002	2.49764	0
LSAMP	Q13449	-0.98593	0.0201	-1.1386	0.0034
LYN	P07948	2.2372	0.001	1.19453	0.0281
MAGEE1	Q9HCI5	-0.878321	0.0543	-0.887633	0.024
MAP2K3	P46734	0.78902	0.1187	1.39851	0.0068
MAPRE1	Q15691	0.808097	0.1028	0.988267	0.0807
MAPT	P10636	-0.746616	0.154	-0.894054	0.0195
MBD2	Q9UBB5	0.858777	0.0854	0.913263	0.1074
MCL1	Q07820	1.9095	0.0022	1.44853	0.0056
MDFIC	Q9P1T7	2.76873	0.0001	1.12035	0.0556
MEMO1	Q9Y316	0.748547	0.1286	1.16498	0.0289
MFSD6	Q6ZSS7	-0.792857	0.0971	-0.809954	0.0379
MGP	P08493	2.02443	0.0037	0.800662	0.1921
MRC1	P22897	2.64697	0.0002	1.59751	0.0032
MSN	P26038	2.07121	0.0015	1.97302	0.0006
MT1E	P04732	1.44063	0.0107	1.77193	0.0013
MT1H	P80294	0.972104	0.0554	1.38283	0.0105
MYH9	P35579	2.00999	0.0018	0.848478	0.1655
MYT1L	Q9UL68	-0.962126	0.0191	-0.7051	0.0661
NALCN	Q8IZF0	-0.838822	0.0491	-0.893786	0.023
NAP1L2	Q9ULW6	-0.929061	0.0368	-1.08927	0.0065
NAP1L3	Q99457	-1.14178	0.0042	-0.941199	0.0167
NAP1L5	Q96NT1	-0.747342	0.1012	-0.695723	0.0794
NAV2	Q8IVL1	0.745625	0.1368	1.42771	0.0066
NCDN	Q9UBB6	-0.820616	0.0742	-0.540568	0.1911
NDRG4	Q9ULP0	-0.72261	0.1679	-0.596405	0.1421
NEK6	Q9HC98	1.54399	0.0072	1.10145	0.0455
NES	P48681	1.98379	0.0021	1.72975	0.0013
NFKBIA	P25963	1.37896	0.0123	1.16582	0.0311
NHP2	Q9NX24	0.981195	0.0579	1.56823	0.003
NINJ1	Q92982	1.03752	0.0434	1.24604	0.0174
NIPA2	Q8N8Q9	0.745625	0.1344	1.04103	0.0573
NKIRAS1	Q9NYS0	-0.762436	0.1283	-1.03239	0.0091
NLN	Q9BYT8	1.48001	0.0095	0.980464	0.083
NME2	P22392	0.938022	0.0618	1.07875	0.0442
NMT1	P30419	0.701239	0.1561	0.83374	0.1658
NPTX1	Q15818	-1.10563	0.0039	-0.722134	0.066
NRCAM	Q92823	-0.616171	0.1665	-0.690824	0.0795
NRXN1	Q9ULB1	-0.819852	0.0883	-0.714065	0.0661
NSF	P46459	-0.939538	0.0305	-1.08681	0.0056
NT5E	P21589	1.14854	0.0473	1.53635	0.0045
NTM	Q9P121	-1.27125	0.0019	-1.0601	0.0067
NTRK2	Q16620	-1.16327	0.0036	-0.902659	0.0204
NUP93	Q8N1F7	0.959399	0.0593	0.938625	0.09
NXPH1	P58417	-1.3317	0.0005	-1.52201	0.0003
ODC1	P11926	0.926759	0.068	1.49062	0.0044
OPCML	Q14982	-0.734323	0.1668	-0.94536	0.0162
OSTF1	Q92882	1.33159	0.0136	0.960882	0.085
OTUD1	Q5VV17	1.14026	0.0348	1.19629	0.0259
P4HB	P07237	1.02935	0.0437	0.850879	0.1566
PABPC1	P11940	1.05638	0.0394	0.83996	0.1666
PACSIN1	Q9BY11	-1.04157	0.012	-0.908063	0.0218
PADI2	Q9Y2J8	-0.798366	0.0996	-0.936221	0.0163
PANK1	Q8TE04	-0.78339	0.1143	-0.891643	0.023
PCDH20	Q8N6Y1	-0.879383	0.0268	-0.632629	0.0731
PCDH7	O60245	-1.01275	0.0185	-1.31222	0.0006
PCDH8	O95206	-1.51622	0	-0.7051	0.0715
PCDH9	Q9HC56	-0.744197	0.1481	-0.748554	0.058
PDPN	Q86YL7	2.59922	0.0004	1.60942	0.0033
PEG3	Q9GZU2	-0.883635	0.0295	-0.72738	0.0606
PF4	P02776	4.16152	0	1.51687	0.0049
PFN1	P07737	1.18916	0.024	1.39972	0.0068
PGRMC2	O15173	-0.808185	0.0765	-0.548987	0.1897
PITPNM1	O00562	-0.717145	0.1482	-0.586189	0.159
PLCB1	Q9NQ66	-0.753653	0.1079	-0.762926	0.0527
PLCB4	Q15147	-0.991943	0.0155	-0.689195	0.0795
PLEKHH1	Q9ULM0	-0.89459	0.0435	-1.00289	0.002
PLS1	Q14651	-0.834956	0.0829	-0.842956	0.0325
PMEPA1	Q969W9	1.01528	0.0493	1.03492	0.061
PNKD	Q8N490	-1.03712	0.0115	-0.802386	0.0428
PPAPDC1B	Q8NEB5	0.97159	0.0557	1.38344	0.0076
PPP1R14B	Q96C90	1.67252	0.005	1.61396	0.0026
PPP2R1B	P30154	0.817705	0.1012	1.07717	0.0437
PPP2R2B	Q00005	-1.01246	0.0158	-0.680382	0.0845
PPP3CB	P16298	-0.825466	0.0825	-0.593572	0.1342
PPTC7	Q8NI37	-0.874349	0.0637	-0.700638	0.0728
PRKACB	P22694	-0.967758	0.019	-0.761458	0.0533
PRKAG2	Q9UGJ0	-0.726424	0.161	-0.825977	0.0347
PRKCDBP	Q969G5	0.97078	0.057	1.5362	0.004
PRKCE	Q02156	-0.89459	0.0421	-0.686638	0.0794
PRRT1	Q99946	-1.30365	0.0006	-0.994241	0.0113
PRSS23	O95084	2.83562	0.0001	1.36827	0.0106
PSIP1	O75475	-0.816799	0.1027	-0.66246	0.1003
PSME2	Q9UL46	0.705314	0.1557	0.862193	0.1375
PTBP1	P26599	1.34534	0.0128	1.3769	0.0087
PTGDS	P41222	-0.603183	0.1314	-1.43284	0.0005
PTPN12	Q05209	0.885418	0.0768	1.2854	0.014
PTPRC	P08575	2.2542	0.001	0.920827	0.1331
PVRL3	Q9NQS3	0.661476	0.1814	1.41614	0.0066
PXN	P49023	1.17421	0.0258	0.886511	0.1301
PYCARD	Q9ULZ3	2.99074	0.0001	1.1242	0.0382
RAB3A	P20336	-1.08865	0.0064	-1.04782	0.0076
RAB40B	Q12829	-0.880179	0.0395	-0.546667	0.1893
RAB6B	Q9NRW1	-0.77868	0.0871	-0.648146	0.1002
RAB8B	Q92930	0.661932	0.1773	0.986229	0.0748
RAC2	P15153	1.38123	0.0124	1.00684	0.0685
RAD23B	P54727	0.682124	0.1698	0.965544	0.0849
RAI14	Q9P0K7	2.29942	0.0008	1.40996	0.0064
RAP2B	P61225	0.974676	0.0563	0.821465	0.1732
RAPGEF5	Q92565	-1.02093	0.0178	-1.33971	0.0005
RBM3	P98179	1.44536	0.0104	2.81281	0
RBMS1	P29558	1.17632	0.0264	1.05408	0.0586
RDH10	Q8IZV5	1.36938	0.0128	1.05325	0.0557
RGS7BP	Q6MZT1	-1.01683	0.0168	-1.47754	0.0002
RHOA	P61586	0.8292	0.0956	0.932742	0.1024
RHOC	P08134	2.00371	0.0019	1.5103	0.0037
RIOK3	O14730	0.975263	0.0609	1.33096	0.0108
RIT2	Q99578	-1.45799	0	-0.801632	0.0431
RND2	P52198	-0.768322	0.1102	-0.671164	0.0887
RPL10A	P62906	0.671203	0.1759	1.33468	0.0098
RPL18	Q07020	0.858697	0.0859	1.2857	0.0133
RPLP0	P05388	1.06723	0.038	1.11023	0.0384
RPSA	P08865	0.662661	0.1851	1.25888	0.0155
RRAS2	P62070	1.61546	0.0066	0.827575	0.1664
RUNDC3B	Q96NL0	-0.937049	0.0247	-0.663145	0.091
RUNX1T1	Q06455	-1.0948	0.004	-0.737687	0.0568
S100A10	P60903	1.97229	0.0021	1.95803	0.0006
S100A11	P31949	3.41899	0	2.72255	0
S100A6	P06703	2.95654	0.0001	1.40141	0.0088
SAR1A	Q9NR31	1.02467	0.0458	0.93191	0.0988
SAT1	P21673	1.36003	0.0124	1.49549	0.0045
SATB1	Q01826	-0.85048	0.0783	-0.557455	0.1631
SEC11A	P67812	0.76901	0.1206	0.899408	0.1182
SEC61A1	P61619	1.36362	0.0123	1.24025	0.0173
SEC61B	P60468	1.04628	0.0423	1.10064	0.0383
SEMA5A	Q13591	-0.743472	0.1525	-0.788863	0.0444
SERP1	Q9Y6X1	1.17453	0.0256	0.900567	0.1191
SERPINI1	Q99574	-1.01596	0.0188	-1.22297	0.0018
SF3B1	O75533	-0.705335	0.1874	-0.572179	0.1413
SGK1	O00141	1.8542	0.0028	1.08474	0.0461
SGPL1	O95470	1.89278	0.0023	0.832607	0.1659
SHMT2	P34897	0.773152	0.1205	1.1721	0.0264
SHROOM2	Q13796	-0.846843	0.0579	-1.23582	0.0013
SLC12A5	Q9H2X9	-1.00289	0.0199	-0.811979	0.0409
SLC24A2	Q9UI40	-0.810713	0.0906	-1.59553	0.0003
SLC24A3	Q9HC58	-0.717382	0.1461	-0.873556	0.0255
SLC25A24	Q6NUK1	2.57153	0.0004	1.7557	0.0011
SLC30A7	Q8NEW0	1.57444	0.007	0.817787	0.1751
SLC39A1	Q9NY26	1.45586	0.0095	1.25804	0.0188
SLC3A2	P08195	0.820159	0.103	0.999062	0.0741
SLC6A1	P30531	-0.562133	0.1624	-1.32337	0.0006
SLC6A15	Q9H2J7	-1.14465	0.0041	-1.27683	0.0006
SLC7A11	Q9UPY5	1.68262	0.0057	0.873734	0.1543
SLCO3A1	Q9UIG8	-0.94536	0.0287	-0.59706	0.1415
SLITRK1	Q96PX8	-1.1678	0.0039	-1.50717	0.0002
SMARCA2	P51531	-0.785626	0.103	-0.630171	0.1219
SNX7	Q9UNH6	0.760178	0.127	1.81672	0.0007
SOAT1	P35610	1.99487	0.0022	1.05998	0.0571
SPARCL1	Q14515	-0.865648	0.0575	-0.858567	0.0283
SPOCK2	Q92563	-0.762681	0.1401	-0.748796	0.0589
SPOCK3	Q9BQ16	-1.47153	0	-1.60647	0.0004
SRGN	P10124	3.09111	0.0002	1.0005	0.0692
SRXN1	Q9BYN0	1.07943	0.0362	2.87434	0
SSR1	P43307	1.0207	0.0459	1.08188	0.0433
SSR4	P51571	0.833578	0.0951	1.07895	0.0434
ST8SIA3	O43173	-0.94536	0.0295	-0.59031	0.1359
STAU2	Q9NUL3	-0.940091	0.0238	-0.91213	0.0211
STMN1	P16949	-0.93016	0.038	-0.690125	0.0796
STT3B	Q8TCJ2	1.31452	0.0159	1.30182	0.0132
STXBP1	P61764	-1.16521	0.0018	-0.65449	0.1079
SURF4	O15260	1.32544	0.0141	0.911193	0.1098
SV2B	Q7L1I2	-1.09573	0.0057	-1.58511	0.0003
SYT1	P21579	-1.50185	0	-0.537005	0.1879
TBRG1	Q3YBR2	0.681134	0.1993	1.4368	0.0049
TCEAL1	Q15170	-0.813499	0.0989	-1.08467	0.0057
TCEB3	Q14241	1.03386	0.0457	0.950394	0.0901
TGFBI	Q15582	3.58071	0	2.27644	0
TGM2	P21980	2.80898	0.0001	1.93187	0.0006
THBD	P07204	2.19008	0.0019	1.80099	0.0008
THBS2	P35442	2.48236	0.0005	2.71855	0
THRSP	Q92748	-1.13384	0.0068	-1.60735	0
THSD7A	Q9UPZ6	-0.757306	0.1141	-0.684782	0.0803
THY1	P04216	-0.730009	0.1544	-0.917842	0.0199
TLCD1	Q96CP7	-1.06341	0.0081	-0.863809	0.0247
TM4SF1	P30408	3.39147	0	2.09872	0.0002
TMEFF1	Q8IYR6	-1.20457	0.004	-0.592049	0.1486
TMEM150C	B9EJG8	-1.09142	0.0077	-0.92221	0.0183
TMEM163	Q8TC26	-0.772505	0.1253	-0.534078	0.196
TMEM35	Q53FP2	-0.99137	0.022	-0.884434	0.0248
TMEM43	Q9BTV4	0.856069	0.0911	1.4098	0.0075
TMOD3	Q9NYL9	1.41905	0.0108	1.01621	0.0614
TNFRSF12A	Q9NP84	1.95401	0.0021	3.64429	0
TNFRSF1A	P19438	1.93497	0.0021	1.5564	0.0035
TRIM2	Q9C040	-0.705806	0.1545	-0.927963	0.0177
TSPAN7	P41732	-0.73865	0.1479	-0.63554	0.1161
TSPO	P30536	3.33478	0	2.25348	0
TSPYL4	Q9UJ04	-0.973696	0.0249	-0.579706	0.1562
TTC3	P53804	-0.992804	0.019	-0.711937	0.0679
TTLL7	Q6ZT98	-1.17072	0.0039	-0.971148	0.0103
TWF1	Q12792	0.767146	0.12	1.92543	0.0007
TXN	P10599	1.09248	0.035	1.13783	0.0314
TXNDC17	Q9BRA2	0.668301	0.1852	1.25066	0.0154
TXNRD1	Q16881	0.889084	0.0819	1.71427	0.0015
TYROBP	O43914	2.46488	0.0006	0.92873	0.1221
UBE2D3	P61077	1.03196	0.0453	0.866789	0.1427
UGT8	Q16880	-1.14465	0.0087	-1.00781	0.0093
USP9X	Q93008	-0.771027	0.1093	-0.560005	0.1661
VAMP1	P23763	-1.14912	0.0043	-0.858044	0.0316
VASP	P50552	1.04152	0.0428	1.09889	0.0489
VCAN	P13611	1.37601	0.0121	1.49958	0.004
VRK1	Q99986	0.676358	0.1783	0.956428	0.0876
VSNL1	P62760	-1.63756	0	-0.983646	0.0121
WDR1	O75083	1.02765	0.0452	1.12512	0.0343
YBX1	P67809	1.16839	0.0264	1.08236	0.0434
ZDHHC20	Q5W0Z9	-0.750979	0.1136	-0.537843	0.1704
ZWILCH	Q9H900	1.61556	0.0062	1.49001	0.0044
ATP1B1	P05026	-1.09296	0.0078	-0.632853	0.1206
BCAN	Q96GW7	-1.23379	0.001	-1.343	0.0005
ENTPD3	O75355	-0.714775	0.1442	-0.744922	0.0549
CENPK	Q9BS16	1.69809	0.0047	1.17358	0.0271
F3	P13726	0.720103	0.1428	1.01785	0.0603
KPNA2	P52292	1.62817	0.0056	1.64805	0.0019
MCM4	P33991	1.01428	0.0471	2.06981	0.0002
NAP1L1	P55209	0.75369	0.1273	0.826274	0.1759
PCNA	P12004	0.968201	0.0568	1.32889	0.0108
SCAMP2	O15127	0.821873	0.0995	1.48687	0.0044
TRIP13	Q15645	2.74917	0.0001	1.32285	0.0107
USP1	O94782	0.692874	0.1605	1.17887	0.0308
