# Supplementary material for: E2F4 Promotes Neuronal Regeneration and Functional Recovery after Spinal Cord Injury in Zebrafish
Source: Front Pharmacol. 2016 May 9;7:119. doi: 10.3389/fphar.2016.00119 (PMC4860404; doi:10.3389/fphar.2016.00119)
Supplement: Table S3 — Gene ontologies enriched in DEGs specific for zebrafish or mouse/rat SCI. S3-1 Gene ontologies enriched in DEGs specific for zebrafish SCI at 1 dpi; S3-2, Gene ontologies enriched in DEGs specific for zebrafish SCI at 3 dpi; S3-3, Gene ontologies enriched in DEGs specific for mouse/rat SCI at 1 dpi; S3-4, Gene ontologies enriched in DEGs specific for mouse/rat SCI at 3 dpi. [file Table3.XLSX]

## Sheet: Z 1dpi
Table S3-1 Gene ontologies enriched in DEG specific for zebrafish SCI at 1 dpi
Annotation Cluster 1	Enrichment Score: 5.41
Category	Term	PValue	Genes
GOTERM_BP_FAT	M phase	1.17102e-09	KIF23, KIFC1, XRCC2, MAP2K1, HSD3B7, NEK2, CCNF, SGOL1, TTK, RAD54L, SMC2, SMC4, CCNB2, PLK1, INCENP, CYP26B1, PIWIL1, CCNA1, KPNA2, CCNA2, H1FOO, TRIP13
GOTERM_BP_FAT	cell cycle process	1.16063e-08	KIF23, KIFC1, XRCC2, HSD3B7, NEK2, TTK, INCENP, CYP26B1, PIWIL1, CCNA1, CCNA2, MYC, H1FOO, TRIP13, MAP2K1, CCNF, SGOL1, CDKN3, RACGAP1, SMC2, RAD54L, SMC4, CCNB2, PLK1, IRF6, KPNA2, UBA52
GOTERM_BP_FAT	cell cycle phase	1.36104e-08	KIF23, KIFC1, XRCC2, MAP2K1, HSD3B7, NEK2, CCNF, SGOL1, TTK, CDKN3, RAD54L, SMC2, SMC4, CCNB2, PLK1, INCENP, CYP26B1, PIWIL1, CCNA1, KPNA2, CCNA2, H1FOO, TRIP13
GOTERM_BP_FAT	cell cycle	1.46848e-07	KIF23, KIFC1, XRCC2, HSD3B7, NEK2, TTK, INCENP, CYP26B1, PIWIL1, CCNA1, CCNA2, MYC, H1FOO, TRIP13, MAP2K1, GMNN, CCNF, SGOL1, CDKN3, RACGAP1, SMC2, RAD54L, SMC4, UHRF1, KRT18, CCNB2, PLK1, IRF6, KPNA2, UBA52
GOTERM_BP_FAT	M phase of meiotic cell cycle	4.53732e-07	XRCC2, HSD3B7, NEK2, PLK1, SGOL1, CYP26B1, PIWIL1, CCNA1, RAD54L, H1FOO, TRIP13
GOTERM_BP_FAT	meiosis	4.53732e-07	XRCC2, HSD3B7, NEK2, PLK1, SGOL1, CYP26B1, PIWIL1, CCNA1, RAD54L, H1FOO, TRIP13
GOTERM_BP_FAT	meiotic cell cycle	5.48674e-07	XRCC2, HSD3B7, NEK2, PLK1, SGOL1, CYP26B1, PIWIL1, CCNA1, RAD54L, H1FOO, TRIP13
SP_PIR_KEYWORDS	mitosis	3.02091e-06	KIF23, KIFC1, CCNB2, NEK2, PLK1, INCENP, SGOL1, CCNF, CCNA1, CCNA2, SMC2, SMC4
SP_PIR_KEYWORDS	cell division	1.86618e-05	KIF23, KIFC1, NEK2, CCNF, SGOL1, RACGAP1, SMC2, SMC4, CCNB2, PLK1, INCENP, CCNA1, CCNA2
GOTERM_BP_FAT	mitotic cell cycle	1.99801e-05	KIF23, KIFC1, MAP2K1, NEK2, CCNF, SGOL1, TTK, CDKN3, SMC2, SMC4, CCNB2, PLK1, INCENP, CCNA1, KPNA2, CCNA2, UBA52
SP_PIR_KEYWORDS	cell cycle	2.25673e-05	KIF23, KIFC1, NEK2, GMNN, CCNF, SGOL1, CDKN3, RACGAP1, SMC2, SMC4, UHRF1, CCNB2, KRT18, PLK1, INCENP, CCNA1, CCNA2
GOTERM_BP_FAT	nuclear division	2.44106e-05	KIF23, KIFC1, MAP2K1, NEK2, CCNF, SGOL1, SMC2, SMC4, CCNB2, PLK1, INCENP, CCNA1, CCNA2
GOTERM_BP_FAT	mitosis	2.44106e-05	KIF23, KIFC1, MAP2K1, NEK2, CCNF, SGOL1, SMC2, SMC4, CCNB2, PLK1, INCENP, CCNA1, CCNA2
GOTERM_BP_FAT	M phase of mitotic cell cycle	2.91689e-05	KIF23, KIFC1, MAP2K1, NEK2, CCNF, SGOL1, SMC2, SMC4, CCNB2, PLK1, INCENP, CCNA1, CCNA2
GOTERM_BP_FAT	organelle fission	3.62019e-05	KIF23, KIFC1, MAP2K1, NEK2, CCNF, SGOL1, SMC2, SMC4, CCNB2, PLK1, INCENP, CCNA1, CCNA2
GOTERM_BP_FAT	cell division	0.000101736	KIF23, KIFC1, NEK2, CCNF, SGOL1, RACGAP1, SMC2, SMC4, CCNB2, PLK1, INCENP, CCNA1, CCNA2, ERCC2
GOTERM_BP_FAT	chromosome segregation	0.000571285	KIFC1, NDEL1, NEK2, INCENP, SGOL1, SMC2, SMC4
SP_PIR_KEYWORDS	meiosis	0.0123268	HSD3B7, NEK2, PIWIL1, H1FOO
Annotation Cluster 2	Enrichment Score: 2.60
Category	Term	PValue	Genes
SP_PIR_KEYWORDS	nucleotide-binding	9.95303e-05	KIF23, ACTBL2, KIFC1, KIF4A, CKMT1B, NEK2, RAB5C, TTK, MOV10L1, ASNS, TK1, MAT1A, DDX19B, MOS, RHOB, MX2, DCTPP1, RHOG, ERCC2, TRIP13, MAP2K1, NIN, ATP1A3, ATP1A1, OXSR1, SMC2, RAD54L, MCM4, SMC4, RND3, PLK1, UBE2W, ROR2, PAICS, MELK
SP_PIR_KEYWORDS	atp-binding	0.000209112	KIF23, ACTBL2, KIFC1, KIF4A, CKMT1B, NEK2, TTK, MOV10L1, ASNS, TK1, MAT1A, DDX19B, MOS, ERCC2, TRIP13, MAP2K1, NIN, ATP1A3, ATP1A1, OXSR1, SMC2, RAD54L, MCM4, SMC4, PLK1, UBE2W, ROR2, PAICS, MELK
UP_SEQ_FEATURE	nucleotide phosphate-binding region:ATP	0.0009728	KIF23, KIFC1, KIF4A, CKMT1B, MAP2K1, NEK2, TTK, MOV10L1, OXSR1, RAD54L, MCM4, SMC2, TK1, SMC4, MAT1A, PLK1, DDX19B, MOS, ROR2, MELK, ERCC2, TRIP13
GOTERM_MF_FAT	ATP binding	0.00293802	KIF23, ACTBL2, KIFC1, KIF4A, XRCC2, CKMT1B, NEK2, TTK, MOV10L1, ASNS, ATP6V0B, TK1, MAT1A, DDX19B, MOS, ERCC2, TRIP13, MAP2K1, NIN, ATP1A3, ATP1A1, OXSR1, SMC2, RAD54L, MCM4, SMC4, PLK1, UBE2W, ROR2, PAICS, MELK
GOTERM_MF_FAT	adenyl ribonucleotide binding	0.00358922	KIF23, ACTBL2, KIFC1, KIF4A, XRCC2, CKMT1B, NEK2, TTK, MOV10L1, ASNS, ATP6V0B, TK1, MAT1A, DDX19B, MOS, ERCC2, TRIP13, MAP2K1, NIN, ATP1A3, ATP1A1, OXSR1, SMC2, RAD54L, MCM4, SMC4, PLK1, UBE2W, ROR2, PAICS, MELK
GOTERM_MF_FAT	ribonucleotide binding	0.00364432	KIF23, ACTBL2, KIFC1, KIF4A, XRCC2, CKMT1B, NEK2, RAB5C, TTK, MOV10L1, ASNS, ATP6V0B, TK1, MAT1A, DDX19B, MOS, RHOB, MX2, RHOG, ERCC2, TRIP13, MAP2K1, NIN, ATP1A3, ATP1A1, OXSR1, MCM4, SMC2, RAD54L, SMC4, RND3, PLK1, UBE2W, ROR2, PAICS, MELK
GOTERM_MF_FAT	purine ribonucleotide binding	0.00364432	KIF23, ACTBL2, KIFC1, KIF4A, XRCC2, CKMT1B, NEK2, RAB5C, TTK, MOV10L1, ASNS, ATP6V0B, TK1, MAT1A, DDX19B, MOS, RHOB, MX2, RHOG, ERCC2, TRIP13, MAP2K1, NIN, ATP1A3, ATP1A1, OXSR1, MCM4, SMC2, RAD54L, SMC4, RND3, PLK1, UBE2W, ROR2, PAICS, MELK
GOTERM_MF_FAT	purine nucleoside binding	0.00510315	KIF23, ACTBL2, KIFC1, KIF4A, XRCC2, CKMT1B, NEK2, TTK, MOV10L1, ASNS, ATP6V0B, TK1, MAT1A, DDX19B, MOS, RHOB, ERCC2, TRIP13, MAP2K1, NIN, ATP1A3, ATP1A1, OXSR1, SMC2, RAD54L, MCM4, SMC4, PLK1, UBE2W, ROR2, PAICS, MELK
GOTERM_MF_FAT	nucleoside binding	0.00564059	KIF23, ACTBL2, KIFC1, KIF4A, XRCC2, CKMT1B, NEK2, TTK, MOV10L1, ASNS, ATP6V0B, TK1, MAT1A, DDX19B, MOS, RHOB, ERCC2, TRIP13, MAP2K1, NIN, ATP1A3, ATP1A1, OXSR1, SMC2, RAD54L, MCM4, SMC4, PLK1, UBE2W, ROR2, PAICS, MELK
GOTERM_MF_FAT	purine nucleotide binding	0.00730876	KIF23, ACTBL2, KIFC1, KIF4A, XRCC2, CKMT1B, NEK2, RAB5C, TTK, MOV10L1, ASNS, ATP6V0B, TK1, MAT1A, DDX19B, MOS, RHOB, MX2, RHOG, ERCC2, TRIP13, MAP2K1, NIN, ATP1A3, ATP1A1, OXSR1, MCM4, SMC2, RAD54L, SMC4, RND3, PLK1, UBE2W, ROR2, PAICS, MELK
GOTERM_MF_FAT	adenyl nucleotide binding	0.00756822	KIF23, ACTBL2, KIFC1, KIF4A, XRCC2, CKMT1B, NEK2, TTK, MOV10L1, ASNS, ATP6V0B, TK1, MAT1A, DDX19B, MOS, ERCC2, TRIP13, MAP2K1, NIN, ATP1A3, ATP1A1, OXSR1, SMC2, RAD54L, MCM4, SMC4, PLK1, UBE2W, ROR2, PAICS, MELK
GOTERM_MF_FAT	nucleotide binding	0.0167744	KIF23, ACTBL2, KIFC1, KIF4A, XRCC2, CKMT1B, NEK2, RAB5C, TTK, MOV10L1, ASNS, ATP6V0B, TK1, MAT1A, DDX19B, MOS, RHOB, DAZL, MX2, DCTPP1, RHOG, ERCC2, TRIP13, MAP2K1, NIN, ATP1A3, ATP1A1, OXSR1, MCM4, SMC2, RAD54L, SMC4, HAO1, RND3, PLK1, UBE2W, ROR2, PAICS, MELK
Annotation Cluster 3	Enrichment Score: 2.23
Category	Term	PValue	Genes
INTERPRO	Cyclin, C-terminal	0.000448189	CCNB2, CCNF, CCNA1, CCNA2
KEGG_PATHWAY	Cell cycle	0.00179356	YWHAZ, CCNB2, PLK1, TTK, CCNA1, MCM4, CCNA2, MYC
INTERPRO	Cyclin, N-terminal	0.00575485	CCNB2, CCNF, CCNA1, CCNA2
KEGG_PATHWAY	Progesterone-mediated oocyte maturation	0.00708461	CCNB2, MAP2K1, PLK1, MOS, CCNA1, CCNA2
INTERPRO	Cyclin, A/B/D/E	0.00752425	CCNB2, CCNA1, CCNA2
INTERPRO	Cyclin-related	0.00793451	CCNB2, CCNF, CCNA1, CCNA2
PIR_SUPERFAMILY	cyclin, A/B/D/E types	0.00866921	CCNB2, CCNA1, CCNA2
INTERPRO	Cyclin	0.00984763	CCNB2, CCNF, CCNA1, CCNA2
PIR_SUPERFAMILY	Cyclin_A_B_D_E	0.0103147	CCNB2, CCNA1, CCNA2
SMART	CYCLIN	0.0111738	CCNB2, CCNF, CCNA1, CCNA2
SP_PIR_KEYWORDS	cyclin	0.0145718	CCNB2, CCNF, CCNA1, CCNA2

## Sheet: Z 3dpi
Table S3-2 Gene ontologies enriched in DEG specific for zebrafish SCI at 3 dpi
Annotation Cluster 1	Enrichment Score: 7.70
Category	Term	PValue	Genes
GOTERM_CC_FAT	membrane-enclosed lumen	2.77172e-10	EIF6, KIF23, TAF1A, PDP2, E2F6, SNRPD3, UCHL1, TBP, PDIA4, SART3, WDR75, TBPL2, TAF5L, IDH3G, LONP2, GTF2A1, MED26, RTF1, TIMM9, CAT, MYC, CCNA2, PRPF31, FECH, ACADM, MRPL3, EXOSC6, USP1, CDC5L, MCM4, PCGF1, RFC5, NME4, MAPK3, KPNA2, UBA52, XRN2, SMARCAD1, YPEL4, NEK2, HOXA11, SOX2, HOXB13, POLA2, RPA2, UTP11L, FGG, PARS2, FGB, INS, NUP50, MUS81, GTF3C5, APEX1, GEMIN4, THBS3, ETFA, SAP18, SMAD2, …
GOTERM_CC_FAT	organelle lumen	1.95481e-09	EIF6, KIF23, TAF1A, PDP2, E2F6, SNRPD3, UCHL1, TBP, PDIA4, SART3, WDR75, TBPL2, TAF5L, IDH3G, LONP2, GTF2A1, MED26, RTF1, MYC, CCNA2, PRPF31, FECH, ACADM, MRPL3, EXOSC6, USP1, CDC5L, MCM4, PCGF1, RFC5, MAPK3, KPNA2, UBA52, XRN2, SMARCAD1, YPEL4, NEK2, HOXA11, SOX2, HOXB13, POLA2, RPA2, UTP11L, FGG, PARS2, FGB, INS, NUP50, MUS81, GTF3C5, APEX1, GEMIN4, THBS3, ETFA, SAP18, SMAD2, CDC27, GPS2, CCNB1…
GOTERM_CC_FAT	intracellular organelle lumen	1.14812e-08	KIF23, EIF6, TAF1A, PDP2, E2F6, SNRPD3, UCHL1, TBP, PDIA4, SART3, WDR75, TBPL2, TAF5L, IDH3G, LONP2, GTF2A1, MED26, RTF1, MYC, CCNA2, PRPF31, FECH, ACADM, MRPL3, EXOSC6, USP1, CDC5L, MCM4, PCGF1, RFC5, MAPK3, KPNA2, UBA52, XRN2, SMARCAD1, YPEL4, NEK2, HOXA11, SOX2, HOXB13, POLA2, RPA2, UTP11L, PARS2, INS, NUP50, MUS81, GTF3C5, APEX1, GEMIN4, ETFA, SAP18, SMAD2, CDC27, GPS2, CCNB1, HYOU1, HSP90B1,…
GOTERM_CC_FAT	nuclear lumen	5.74604e-07	KIF23, EIF6, TAF1A, E2F6, SNRPD3, UCHL1, TBP, SART3, WDR75, TBPL2, TAF5L, IDH3G, GTF2A1, MED26, RTF1, CCNA2, MYC, PRPF31, EXOSC6, USP1, CDC5L, MCM4, PCGF1, RFC5, MAPK3, KPNA2, UBA52, XRN2, SMARCAD1, YPEL4, NEK2, HOXA11, SOX2, HOXB13, POLA2, RPA2, UTP11L, NUP50, MUS81, GTF3C5, APEX1, GEMIN4, SAP18, SMAD2, CDC27, GPS2, CCNB1, PPIH, ATF3, VCP, PLK1, POLD1, PCNA, SUPT16H, RRS1, PHF5A
GOTERM_CC_FAT	nucleoplasm	9.2129e-07	KIF23, TAF1A, E2F6, SNRPD3, HOXA11, SOX2, HOXB13, TBP, POLA2, SART3, TBPL2, RPA2, TAF5L, GTF2A1, MED26, NUP50, RTF1, GTF3C5, APEX1, MYC, CCNA2, GEMIN4, PRPF31, USP1, SAP18, SMAD2, CDC5L, CDC27, MCM4, GPS2, CCNB1, RFC5, PPIH, PLK1, POLD1, MAPK3, SUPT16H, PCNA, KPNA2, UBA52
Annotation Cluster 2	Enrichment Score: 3.47
Category	Term	PValue	Genes
GOTERM_BP_FAT	macromolecular complex subunit organization	3.30475e-06	SMARCAD1, EIF6, SNRPD3, ASZ1, NAP1L1, CDH1, TBP, CDH2, HPRT1, LLGL1, IGF1R, TBPL2, FGG, GTF2A1, PRMT7, FGB, MED26, GOPC, RTF1, CAT, TNPO2, MYC, FANCA, GEMIN4, PRPF31, SHMT1, SMAD2, MIS12, P2RX4, PPIH, VCP, IRF7, HIST1H3A, SUPT16H, HSPD1, XRN2
GOTERM_BP_FAT	macromolecular complex assembly	5.62408e-06	EIF6, SMARCAD1, SNRPD3, NAP1L1, ASZ1, CDH1, TBP, CDH2, HPRT1, LLGL1, IGF1R, TBPL2, FGG, GTF2A1, PRMT7, FGB, MED26, GOPC, RTF1, CAT, TNPO2, MYC, FANCA, GEMIN4, PRPF31, SHMT1, SMAD2, MIS12, P2RX4, PPIH, VCP, IRF7, HIST1H3A, HSPD1
GOTERM_BP_FAT	protein complex assembly	3.15747e-05	SMARCAD1, ASZ1, CDH1, TBP, CDH2, HPRT1, LLGL1, TBPL2, IGF1R, FGG, GTF2A1, FGB, MED26, GOPC, RTF1, CAT, TNPO2, FANCA, MYC, SHMT1, SMAD2, MIS12, P2RX4, PPIH, VCP, IRF7, HSPD1
GOTERM_BP_FAT	protein complex biogenesis	3.15747e-05	SMARCAD1, ASZ1, CDH1, TBP, CDH2, HPRT1, LLGL1, TBPL2, IGF1R, FGG, GTF2A1, FGB, MED26, GOPC, RTF1, CAT, TNPO2, FANCA, MYC, SHMT1, SMAD2, MIS12, P2RX4, PPIH, VCP, IRF7, HSPD1
GOTERM_BP_FAT	cellular macromolecular complex subunit organization	0.00994294	EIF6, PRPF31, FGG, PRMT7, FGB, SNRPD3, HIST1H3A, NAP1L1, ASZ1, SUPT16H, SMAD2, HSPD1, TNPO2, MIS12, XRN2, GEMIN4
GOTERM_BP_FAT	cellular macromolecular complex assembly	0.019473	EIF6, PRPF31, FGG, PRMT7, FGB, SNRPD3, HIST1H3A, NAP1L1, ASZ1, SMAD2, HSPD1, TNPO2, MIS12, GEMIN4
GOTERM_BP_FAT	cellular protein complex assembly	0.133857	FGG, FGB, ASZ1, SMAD2, HSPD1, TNPO2, MIS12
Annotation Cluster 3	Enrichment Score: 2.60
Category	Term	PValue	Genes
GOTERM_BP_FAT	DNA metabolic process	1.16954e-05	XRCC3, NAP1L1, POLA2, TK1, NONO, RPA2, TYMS, PRMT7, MUS81, POLM, MYC, FANCA, APEX1, TRIP13, DTL, USP1, GINS3, RMI1, MCM4, RFC5, VCP, POLD1, SUPT16H, PCNA, DNMT1, HSPD1, KPNA2, XRN2
SP_PIR_KEYWORDS	dna replication	2.7826e-05	RFC5, RPA2, DTL, POLD1, GINS3, SUPT16H, PCNA, POLA2, RMI1, MCM4
GOTERM_BP_FAT	DNA replication	0.000223842	RFC5, TYMS, RPA2, DTL, POLD1, GINS3, NAP1L1, SUPT16H, PCNA, POLM, POLA2, RMI1, MCM4, TK1
KEGG_PATHWAY	DNA replication	0.00201678	RFC5, RPA2, POLD1, PCNA, POLA2, MCM4
GOTERM_BP_FAT	nucleotide-excision repair, DNA gap filling	0.00525452	RFC5, RPA2, POLD1, PCNA
KEGG_PATHWAY	Mismatch repair	0.0198987	RFC5, RPA2, POLD1, PCNA
GOTERM_CC_FAT	replication fork	0.0234058	RFC5, RPA2, PCNA, POLA2
KEGG_PATHWAY	Nucleotide excision repair	0.101485	RFC5, RPA2, POLD1, PCNA
GOTERM_BP_FAT	nucleotide-excision repair	0.112844	RFC5, RPA2, POLD1, PCNA
Annotation Cluster 4	Enrichment Score: 2.31
Category	Term	PValue	Genes
SP_PIR_KEYWORDS	mrna processing	7.40679e-05	PRPF31, CSTF3, SNRPD3, SNRPB2, CDC5L, SRPK1, SLBP, NONO, PPIH, JMJD6, SNRPA, PHF5A, THOC3, GEMIN4, XRN2, ZCCHC8
GOTERM_BP_FAT	RNA processing	0.000118243	PUS1, SNRPD3, SNRPB2, SART3, RPP14, PUS7L, NONO, UTP11L, PRMT7, GEMIN4, ZCCHC8, RPS24, PRPF31, CSTF3, EXOSC6, SMAD2, CDC5L, SRPK1, SLBP, PPIH, TRMT11, JMJD6, SNRPA, PHF5A, THOC3, XRN2, PDCD7
SP_PIR_KEYWORDS	mrna splicing	0.000400358	NONO, PRPF31, PPIH, JMJD6, SNRPD3, SNRPB2, SNRPA, PHF5A, CDC5L, THOC3, GEMIN4, SRPK1, ZCCHC8
GOTERM_CC_FAT	spliceosome	0.00104674	PRPF31, PPIH, SNRPD3, SNRPB2, SNRPA, PHF5A, CDC5L, PDCD7, GEMIN4, ZCCHC8
GOTERM_CC_FAT	small nuclear ribonucleoprotein complex	0.0010665	PRPF31, SNRPD3, SNRPB2, PHF5A, GEMIN4
GOTERM_BP_FAT	RNA splicing	0.00118689	NONO, PRPF31, PPIH, CSTF3, PRMT7, JMJD6, SNRPD3, SNRPB2, SNRPA, PHF5A, CDC5L, THOC3, SRPK1, PDCD7, GEMIN4, ZCCHC8
SP_PIR_KEYWORDS	Spliceosome	0.00142886	PRPF31, PPIH, SNRPD3, SNRPB2, SNRPA, PHF5A, CDC5L, GEMIN4, ZCCHC8
GOTERM_BP_FAT	mRNA processing	0.00149705	PRPF31, CSTF3, SNRPD3, SNRPB2, CDC5L, SRPK1, SLBP, NONO, PPIH, PRMT7, JMJD6, SNRPA, PHF5A, THOC3, GEMIN4, XRN2, ZCCHC8
GOTERM_BP_FAT	mRNA metabolic process	0.00597542	PRPF31, CSTF3, SNRPD3, SNRPB2, CDC5L, SRPK1, SLBP, NONO, PPIH, PRMT7, JMJD6, SNRPA, PHF5A, THOC3, GEMIN4, XRN2, ZCCHC8
GOTERM_BP_FAT	spliceosomal snRNP biogenesis	0.0213077	PRPF31, PRMT7, SNRPD3, GEMIN4
GOTERM_CC_FAT	ribonucleoprotein complex	0.0223058	PRPF31, MRPL3, SNRPD3, SNRPB2, CDC5L, SLBP, UTP11L, PPIH, RPL7L1, PIWIL1, SNRPA, PHF5A, APEX1, UBA52, GEMIN4, PDCD7, ZCCHC8, RPS24
KEGG_PATHWAY	Spliceosome	0.0416017	PRPF31, PPIH, SNRPD3, SNRPB2, SNRPA, PHF5A, CDC5L, THOC3
GOTERM_BP_FAT	RNA splicing, via transesterification reactions	0.0460331	PRPF31, CSTF3, PRMT7, SNRPD3, SNRPB2, SNRPA, PHF5A, GEMIN4
GOTERM_BP_FAT	RNA splicing, via transesterification reactions with bulged adenosine as nucleophile	0.0460331	PRPF31, CSTF3, PRMT7, SNRPD3, SNRPB2, SNRPA, PHF5A, GEMIN4
GOTERM_BP_FAT	nuclear mRNA splicing, via spliceosome	0.0460331	PRPF31, CSTF3, PRMT7, SNRPD3, SNRPB2, SNRPA, PHF5A, GEMIN4
GOTERM_BP_FAT	ribonucleoprotein complex assembly	0.0599321	EIF6, PRPF31, PRMT7, SNRPD3, GEMIN4
BIOCARTA		0.0688535	SNRPD3, SNRPB2, SNRPA
Annotation Cluster 5	Enrichment Score: 2.31
Category	Term	PValue	Genes
GOTERM_BP_FAT	cell cycle process	0.000197118	KIF23, KIFC1, MAD1L1, E2F6, NEK2, RBM7, RCC1, PIWIL1, CCNA1, CCNA2, MYC, LFNG, FANCA, TRIP13, CDC27, MIS12, CCNB1, SASS6, CCNB2, PLK1, IRF6, POLD1, BTG4, RRS1, PSME3, KPNA2, UBA52
GOTERM_BP_FAT	M phase	0.000255694	KIF23, KIFC1, MAD1L1, NEK2, RBM7, RCC1, CDC27, MIS12, CCNB1, CCNB2, PLK1, PIWIL1, RRS1, CCNA1, KPNA2, FANCA, CCNA2, LFNG, TRIP13
KEGG_PATHWAY	Progesterone-mediated oocyte maturation	0.000307759	CCNB1, IGF1R, CCNB2, INS, PLK1, MAPK3, MOS, CCNA1, CDC27, CCNA2
KEGG_PATHWAY	Cell cycle	0.000310342	CCNB1, MAD1L1, CCNB2, PLK1, YWHAQ, PCNA, SMAD2, CCNA1, MCM4, CDC27, CCNA2, MYC
GOTERM_BP_FAT	cell cycle phase	0.000590071	KIF23, KIFC1, MAD1L1, E2F6, NEK2, RBM7, RCC1, CDC27, MIS12, CCNB1, CCNB2, PLK1, POLD1, PIWIL1, RRS1, CCNA1, KPNA2, FANCA, CCNA2, LFNG, TRIP13
GOTERM_BP_FAT	mitotic cell cycle	0.00101184	KIF23, KIFC1, MAD1L1, E2F6, NEK2, RCC1, CDC27, MIS12, CCNB1, CCNB2, PLK1, POLD1, UBA3, RRS1, PSME3, CCNA1, KPNA2, CCNA2, UBA52
GOTERM_BP_FAT	cell cycle	0.00119558	KIF23, KIFC1, MAD1L1, NEK2, E2F6, RBM7, RCC1, PIWIL1, CCNA1, CCNA2, MYC, LFNG, FANCA, TRIP13, CDC5L, CDC27, MIS12, GPS2, CCNB1, SASS6, CCNB2, PLK1, IRF6, POLD1, BTG4, MAPK3, UBA3, RRS1, PSME3, KPNA2, UBA52
SP_PIR_KEYWORDS	mitosis	0.00173537	KIF23, CCNB1, MAD1L1, KIFC1, CCNB2, NEK2, PLK1, RCC1, CCNA1, CCNA2, MIS12
GOTERM_BP_FAT	mitosis	0.0027782	KIF23, CCNB1, MAD1L1, KIFC1, CCNB2, PLK1, NEK2, RRS1, CCNA1, RCC1, CDC27, CCNA2, MIS12
GOTERM_BP_FAT	nuclear division	0.0027782	KIF23, CCNB1, MAD1L1, KIFC1, CCNB2, PLK1, NEK2, RRS1, CCNA1, RCC1, CDC27, CCNA2, MIS12
GOTERM_BP_FAT	M phase of mitotic cell cycle	0.00318699	KIF23, CCNB1, MAD1L1, KIFC1, CCNB2, PLK1, NEK2, RRS1, CCNA1, RCC1, CDC27, CCNA2, MIS12
GOTERM_BP_FAT	organelle fission	0.00381107	KIF23, CCNB1, MAD1L1, KIFC1, CCNB2, PLK1, NEK2, RRS1, CCNA1, RCC1, CDC27, CCNA2, MIS12
SP_PIR_KEYWORDS	cell cycle	0.00912481	KIF23, KIFC1, MAD1L1, E2F6, NEK2, CDC5L, RCC1, MIS12, CCNB1, SASS6, CCNB2, PLK1, MAPK3, UBA3, PSME3, CCNA1, CCNA2
SP_PIR_KEYWORDS	cell division	0.0209432	KIF23, CCNB1, MAD1L1, KIFC1, CCNB2, NEK2, PLK1, RCC1, CCNA1, CCNA2, MIS12
GOTERM_CC_FAT	microtubule organizing center	0.0577088	CCNB1, MAD1L1, KIFC1, SASS6, NEK2, PLK1, KPTN, CDC27, APEX1, CDH23
GOTERM_CC_FAT	spindle	0.0656952	KIF23, MAD1L1, KIFC1, NEK2, PLK1, CDC27, MYC
GOTERM_CC_FAT	microtubule cytoskeleton	0.0671006	KIF23, KIFC1, MAD1L1, NEK2, CDC27, CCNB1, SASS6, CCNB2, SPAG6, PLK1, TEKT2, KPTN, CCNA1, APEX1, KATNAL2, MYC, CDH23
GOTERM_BP_FAT	cell division	0.101769	KIF23, CCNB1, MAD1L1, KIFC1, CCNB2, NEK2, PLK1, RCC1, CCNA1, CCNA2, MIS12
GOTERM_CC_FAT	centrosome	0.143477	CCNB1, MAD1L1, KIFC1, SASS6, NEK2, PLK1, CDC27, APEX1
GOTERM_CC_FAT	cytoskeletal part	0.219461	EIF6, KIF23, MYL7, KIFC1, MAD1L1, ACTC1, NEK2, MYBPC1, CDC27, LLGL1, CCNB1, P2RX4, SASS6, SPAG6, PLK1, GOPC, TEKT2, KPTN, MYC, KATNAL2, APEX1, CDH23, SPTAN1
Annotation Cluster 6	Enrichment Score: 2.14
Category	Term	PValue	Genes
GOTERM_BP_FAT	M phase	0.000255694	KIF23, KIFC1, MAD1L1, NEK2, RBM7, RCC1, CDC27, MIS12, CCNB1, CCNB2, PLK1, PIWIL1, RRS1, CCNA1, KPNA2, FANCA, CCNA2, LFNG, TRIP13
GOTERM_BP_FAT	cell cycle phase	0.000590071	KIF23, KIFC1, MAD1L1, E2F6, NEK2, RBM7, RCC1, CDC27, MIS12, CCNB1, CCNB2, PLK1, POLD1, PIWIL1, RRS1, CCNA1, KPNA2, FANCA, CCNA2, LFNG, TRIP13
GOTERM_BP_FAT	meiosis	0.00499206	NEK2, PLK1, PIWIL1, RBM7, CCNA1, FANCA, LFNG, TRIP13
GOTERM_BP_FAT	M phase of meiotic cell cycle	0.00499206	NEK2, PLK1, PIWIL1, RBM7, CCNA1, FANCA, LFNG, TRIP13
GOTERM_BP_FAT	meiotic cell cycle	0.00557266	NEK2, PLK1, PIWIL1, RBM7, CCNA1, FANCA, LFNG, TRIP13
GOTERM_BP_FAT	female meiosis	0.0260626	PLK1, LFNG, TRIP13
GOTERM_BP_FAT	male meiosis	0.0731817	CCNA1, FANCA, TRIP13
SP_PIR_KEYWORDS	meiosis	0.205237	NEK2, PIWIL1, RBM7
Annotation Cluster 7	Enrichment Score: 2.07
Category	Term	PValue	Genes
KEGG_PATHWAY	Progesterone-mediated oocyte maturation	0.000307759	CCNB1, IGF1R, CCNB2, INS, PLK1, MAPK3, MOS, CCNA1, CDC27, CCNA2
INTERPRO	Cyclin, A/B/D/E	0.00134593	CCNB1, CCNB2, CCNA1, CCNA2
SP_PIR_KEYWORDS	mitosis	0.00173537	KIF23, CCNB1, MAD1L1, KIFC1, CCNB2, NEK2, PLK1, RCC1, CCNA1, CCNA2, MIS12
PIR_SUPERFAMILY	cyclin, A/B/D/E types	0.0017774	CCNB1, CCNB2, CCNA1, CCNA2
INTERPRO	Cyclin, C-terminal	0.00216453	CCNB1, CCNB2, CCNA1, CCNA2
PIR_SUPERFAMILY	Cyclin_A_B_D_E	0.00232959	CCNB1, CCNB2, CCNA1, CCNA2
SP_PIR_KEYWORDS	cell division	0.0209432	KIF23, CCNB1, MAD1L1, KIFC1, CCNB2, NEK2, PLK1, RCC1, CCNA1, CCNA2, MIS12
INTERPRO	Cyclin, N-terminal	0.0248393	CCNB1, CCNB2, CCNA1, CCNA2
INTERPRO	Cyclin-related	0.033462	CCNB1, CCNB2, CCNA1, CCNA2
SMART	CYCLIN	0.0395766	CCNB1, CCNB2, CCNA1, CCNA2
INTERPRO	Cyclin	0.0408183	CCNB1, CCNB2, CCNA1, CCNA2
SP_PIR_KEYWORDS	cyclin	0.0600287	CCNB1, CCNB2, CCNA1, CCNA2
GOTERM_BP_FAT	cell division	0.101769	KIF23, CCNB1, MAD1L1, KIFC1, CCNB2, NEK2, PLK1, RCC1, CCNA1, CCNA2, MIS12

## Sheet: MR 1dpi
Table S3-3 Gene ontologies enriched in DEG specific for mouse/rat SCI at 1 dpi
Annotation Cluster 1	Enrichment Score: 6.40
Category	Term	PValue	Genes
SP_PIR_KEYWORDS	endoplasmic reticulum	5.98675e-10	TM7SF2, CLSTN2, ATL1, SYNCRIP, PDIA6, RTN1, SSR1, RESP18, ELOVL2, LRRC59, ERAP1, DNAJC3, SEC24D, DDOST, SAR1A, SGPL1, SGK1, SPTLC2, FA2H, TECR, POR, PJA2, SEC61B, MLEC, SURF4, SORT1, PTGFRN, PPP1R15A, SERP1, CYP1B1, HSD3B7, NR3C2, EDEM1, STAU2, CALU, STT3B, SHISA5, TRAM1, SEC61A1, ACSL5, HHATL, SLC39A1, SOAT1, P4HB, FADS1, SEC11A, TMED9, ERP44, RDH10, GPR37, TMEM43, SDF2L1, AHCYL1, SSR4
GOTERM_CC_FAT	endoplasmic reticulum	1.25544e-07	TM7SF2, CLSTN2, ATL1, PDE3B, SYNCRIP, GJA1, PDIA6, RTN1, SSR1, ATP2B2, RESP18, LRRC59, ELOVL2, ERAP1, DNAJC3, SEC24D, DDOST, SAR1A, FNDC3B, SGPL1, SGK1, SPTLC2, FA2H, MGP, TECR, POR, PJA2, SEC61B, MLEC, RRAS2, SURF4, SORT1, PTGFRN, PPP1R15A, CLN5, SERP1, OSTC, CAV1, CYP1B1, HSD3B7, NR3C2, HSPA1A, EDEM1, STAU2, CALU, STT3B, SHISA5, TRAM1, SEC61A1, EHD4, SLC39A1, HHATL, ACSL5, SOAT1, P4HB, FADS1, S…
GOTERM_CC_FAT	endoplasmic reticulum part	0.000854547	TM7SF2, OSTC, CYP1B1, CLSTN2, ATL1, PDIA6, EDEM1, RTN1, SSR1, CALU, STT3B, ERAP1, TRAM1, DDOST, SEC24D, SEC61A1, SOAT1, P4HB, SGPL1, SPTLC2, SEC11A, ERP44, SEC61B, BAX, SDF2L1, SSR4
Annotation Cluster 2	Enrichment Score: 5.05
Category	Term	PValue	Genes
GOTERM_BP_FAT	cell adhesion	2.93687e-07	OPCML, CLSTN2, BCAN, ARHGAP5, CD44, CTGF, TGFBI, COL12A1, ZYX, MSN, MAGI1, PDPN, PCDH9, ACTN1, MGP, PCDH8, NRXN1, PCDH7, MYH9, NME2, LSAMP, CNTN1, VCAN, LAMC1, TNFRSF12A, PCDH20, COL3A1, ASTN1, NINJ1, ARF6, ITGB2, CLDN10, CX3CL1, ITGB1, PXN, SEMA5A, LGALS3BP, LPXN, EZR, TTYH1, THBS2, FN1, RPSA, PTPRC, HAPLN4, PPFIBP1, NLGN1, CLEC7A, OMG, CDH10, NTM, FEZ1
GOTERM_BP_FAT	biological adhesion	3.01513e-07	OPCML, CLSTN2, BCAN, ARHGAP5, CD44, CTGF, TGFBI, COL12A1, ZYX, MSN, MAGI1, PDPN, PCDH9, ACTN1, MGP, PCDH8, NRXN1, PCDH7, MYH9, NME2, LSAMP, CNTN1, VCAN, LAMC1, TNFRSF12A, PCDH20, COL3A1, ASTN1, NINJ1, ARF6, ITGB2, CLDN10, CX3CL1, ITGB1, PXN, SEMA5A, LGALS3BP, LPXN, EZR, TTYH1, THBS2, FN1, RPSA, PTPRC, HAPLN4, PPFIBP1, NLGN1, CLEC7A, OMG, CDH10, NTM, FEZ1
SP_PIR_KEYWORDS	cell adhesion	2.28853e-05	OPCML, CLSTN2, TNFRSF12A, PCDH20, ASTN1, NINJ1, ITGB2, CX3CL1, ITGB1, PXN, LGALS3BP, CD44, CTGF, TGFBI, TTYH1, COL12A1, ZYX, THBS2, FN1, NLGN1, PCDH9, PCDH8, NRXN1, PCDH7, LSAMP, CNTN1, LAMC1, OMG, NTM, CDH10
GOTERM_BP_FAT	cell-cell adhesion	0.00323644	PTPRC, CLSTN2, PDPN, PCDH20, ASTN1, NLGN1, PCDH9, MGP, CLDN10, PCDH8, ITGB2, PCDH7, MYH9, ITGB1, EZR, CD44, CTGF, MSN, CLEC7A, CDH10
Annotation Cluster 3	Enrichment Score: 5.04
Category	Term	PValue	Genes
GOTERM_CC_FAT	cell fraction	2.68837e-07	LDHB, ATP6V0E1, SLC6A1, ATL1, SNCA, PDE3B, SYNCRIP, FOS, ATP2B2, GOT1, LRRC59, ELOVL2, PLCB1, DDOST, NT5E, MAGI2, KCND2, LYN, FA2H, CHPT1, POR, MGAT2, NME2, VAMP8, RARS, CNTN1, HSPB1, SORT1, SLC38A1, CTSB, VAMP2, STEAP2, EMP1, RAB3A, CAV1, CYP1B1, GCNT2, AKAP13, MYO9B, ARF6, ABCA1, ITGB1, GCH1, ANXA7, SYNPR, PPP1R3C, DGKB, RAC2, SNAP23, RLBP1, SLC39A1, ACSL5, SOAT1, P4HB, TMEM59L, GPD1, GLRB, FAD…
GOTERM_CC_FAT	insoluble fraction	6.09174e-07	ATP6V0E1, SLC6A1, ATL1, SNCA, PDE3B, SYNCRIP, FOS, ATP2B2, LRRC59, ELOVL2, PLCB1, DDOST, NT5E, MAGI2, KCND2, LYN, FA2H, CHPT1, POR, MGAT2, NME2, VAMP8, CNTN1, HSPB1, SORT1, VAMP2, SLC38A1, STEAP2, EMP1, RAB3A, CAV1, CYP1B1, GCNT2, AKAP13, ARF6, ABCA1, ITGB1, ANXA7, SYNPR, PPP1R3C, DGKB, RAC2, SNAP23, SLC39A1, ACSL5, SOAT1, TMEM59L, P4HB, GLRB, FADS1, SEC11A, LMNA, NCKAP1L, GRIA3, CAMK2N1, SLC6A9,…
GOTERM_CC_FAT	membrane fraction	4.2576e-06	ATP6V0E1, SLC6A1, ATL1, SNCA, PDE3B, SYNCRIP, FOS, ATP2B2, ELOVL2, LRRC59, PLCB1, DDOST, NT5E, MAGI2, KCND2, LYN, FA2H, CHPT1, POR, MGAT2, NME2, VAMP8, CNTN1, SORT1, VAMP2, SLC38A1, STEAP2, EMP1, RAB3A, CAV1, CYP1B1, GCNT2, AKAP13, ARF6, ABCA1, ITGB1, SYNPR, PPP1R3C, DGKB, RAC2, SNAP23, ACSL5, SLC39A1, SOAT1, TMEM59L, P4HB, GLRB, FADS1, SEC11A, NCKAP1L, GRIA3, CAMK2N1, RDH10, SLC6A9, SLC17A6, ABC…
GOTERM_CC_FAT	vesicular fraction	0.000217394	SOAT1, P4HB, CYP1B1, ATL1, FADS1, FA2H, SEC11A, SYNCRIP, PDE3B, CHPT1, POR, ATP2B2, NME2, RDH10, PPP1R3C, LRRC59, ELOVL2, SORT1, SNAP23, STEAP2, DDOST, ACSL5
GOTERM_CC_FAT	microsome	0.000394383	SOAT1, P4HB, CYP1B1, ATL1, FADS1, FA2H, SEC11A, SYNCRIP, PDE3B, CHPT1, POR, ATP2B2, NME2, PPP1R3C, RDH10, LRRC59, ELOVL2, SORT1, SNAP23, DDOST, ACSL5
Annotation Cluster 4	Enrichment Score: 4.37
Category	Term	PValue	Genes
GOTERM_CC_FAT	membrane-bounded vesicle	1.96051e-05	SYT1, RAB3A, AHCY, AGFG1, F13A1, PDIA6, GJA1, BCAN, PF4, ABCA1, VGF, ITGB1, CALU, SYNPR, NPTX1, DAB2, SNAP23, GAD1, SEC24D, THBS2, HAP1, SLC30A7, FN1, P4HB, GABRA2, RAN, ACTN1, GRIA3, HERC3, FNBP1, MYRIP, SLC17A6, CAPG, ABCC4, CTSD, SORT1, VAMP2, CTSB, PCSK1N, STEAP2, PROS1, CHGB
GOTERM_CC_FAT	cytoplasmic membrane-bounded vesicle	2.10491e-05	SYT1, RAB3A, AHCY, AGFG1, F13A1, PDIA6, GJA1, BCAN, PF4, ABCA1, VGF, ITGB1, CALU, SYNPR, NPTX1, DAB2, SNAP23, SEC24D, THBS2, HAP1, SLC30A7, FN1, P4HB, GABRA2, RAN, ACTN1, GRIA3, HERC3, FNBP1, MYRIP, SLC17A6, CAPG, ABCC4, CTSD, SORT1, VAMP2, CTSB, PCSK1N, STEAP2, PROS1, CHGB
GOTERM_CC_FAT	vesicle	2.12607e-05	SYT1, RAB3A, CAV1, AHCY, AGFG1, F13A1, PDIA6, GJA1, BCAN, PF4, ABCA1, GPRC5B, VGF, ITGB1, GCH1, CALU, ANXA7, SYNPR, NPTX1, DAB2, SNAP23, GAD1, SEC24D, THBS2, HAP1, SLC30A7, FN1, P4HB, GABRA2, RAN, ACTN1, GRIA3, HERC3, FNBP1, MYRIP, SLC17A6, CAPG, ABCC4, CTSD, SORT1, ADAMTS1, VAMP2, CTSB, PCSK1N, STEAP2, PROS1, CHGB
GOTERM_CC_FAT	cytoplasmic vesicle	3.41015e-05	SYT1, RAB3A, CAV1, AHCY, AGFG1, F13A1, PDIA6, GJA1, BCAN, PF4, ABCA1, GPRC5B, VGF, ITGB1, GCH1, CALU, SYNPR, NPTX1, DAB2, SNAP23, SEC24D, THBS2, HAP1, SLC30A7, FN1, P4HB, GABRA2, RAN, ACTN1, GRIA3, HERC3, FNBP1, MYRIP, SLC17A6, CAPG, ABCC4, CTSD, SORT1, ADAMTS1, VAMP2, CTSB, PCSK1N, STEAP2, PROS1, CHGB
GOTERM_CC_FAT	cytoplasmic vesicle part	0.000454692	RAB3A, SYT1, GABRA2, F13A1, BCAN, ACTN1, GJA1, GRIA3, PF4, VGF, DAB2, SLC17A6, ABCC4, VAMP2, THBS2, PROS1, SEC24D, FN1
Annotation Cluster 5	Enrichment Score: 3.44
Category	Term	PValue	Genes
SP_PIR_KEYWORDS	actin-binding	4.59171e-05	DIXDC1, LIMA1, TWF1, SHROOM2, AIF1, ACTN1, MYO9B, MYH9, COTL1, KLHL4, VASP, CORO1C, PFN1, ARPC1B, MYRIP, ARPC2, CAPG, PLS1, TMOD3, WDR1, LCP1
GOTERM_MF_FAT	cytoskeletal protein binding	7.97748e-05	TLN1, LIMA1, SHROOM2, NDN, AIF1, SNCA, MYO9B, FXYD5, KLHL4, PXN, PFN1, FRMD5, EZR, ARPC2, MAPT, PLS1, CLASP2, MSN, DIXDC1, TWF1, ACTN1, MYH9, COTL1, VASP, CORO1C, ARPC1B, NME2, MYRIP, GMFG, CAPG, TMOD3, WDR1, MAPRE1, LCP1, FEZ1
GOTERM_MF_FAT	actin binding	0.000100526	TLN1, LIMA1, SHROOM2, AIF1, MYO9B, KLHL4, FXYD5, PFN1, EZR, ARPC2, PLS1, MSN, DIXDC1, TWF1, ACTN1, MYH9, COTL1, VASP, CORO1C, ARPC1B, MYRIP, GMFG, CAPG, TMOD3, WDR1, LCP1
GOTERM_MF_FAT	actin filament binding	0.000345749	SHROOM2, LIMA1, EZR, AIF1, PLS1, ACTN1, MYO9B, MYH9, LCP1
GOTERM_CC_FAT	actin cytoskeleton	0.0042738	CTTNBP2NL, LIMA1, TWF1, SHROOM2, AIF1, SNCA, MYO9B, MYH9, IQGAP1, VASP, CORO1C, PFN1, ARPC1B, MYRIP, EZR, ARPC2, CAPG, ZYX, HAP1, LCP1
SP_PIR_KEYWORDS	cytoskeleton	0.00436909	SHROOM2, TLN1, LIMA1, AIF1, CDC42SE1, ITGB2, MYO9B, TTLL7, KLHL4, PXN, PFN1, EZR, ARPC2, MAPT, CLASP2, ZYX, MSN, PPP2R2B, TWF1, RAI14, ACTN1, COTL1, VASP, ARPC1B, PLK4, FNBP1, TMOD3, HSPB1, WDR1, MAPRE1, LCP1, DNM1
Annotation Cluster 6	Enrichment Score: 3.02
Category	Term	PValue	Genes
GOTERM_CC_FAT	focal adhesion	0.000310479	DIXDC1, PTPRC, CAV1, TLN1, LIMA1, CD44, ARPC2, ACTN1, TRIM25, ZYX, ITGB1, PXN, VASP
GOTERM_CC_FAT	cell-substrate adherens junction	0.000443941	DIXDC1, PTPRC, CAV1, TLN1, LIMA1, CD44, ARPC2, ACTN1, TRIM25, ZYX, ITGB1, PXN, VASP
GOTERM_CC_FAT	adherens junction	0.000503801	PTPRC, DIXDC1, CAV1, LIMA1, TLN1, SHROOM2, ACTN1, GJA1, TRIM25, MYH9, ITGB1, VASP, PXN, CD44, ARPC2, ZYX
GOTERM_CC_FAT	cell junction	0.000594749	SYT1, TLN1, CAV1, LIMA1, SHROOM2, GJA1, CLDN10, ITGB1, PXN, SYNPR, CD44, ARPC2, ZYX, SNAP23, GABRG1, DIXDC1, PTPRC, GABRA2, DLGAP1, GLRB, MAGI2, MAGI1, NLGN1, ACTN1, GRIA3, TRIM25, MYH9, CAMK2N1, VASP, PJA2, TMEM47, SLC17A6, VAMP2, FAIM2, LCP1
GOTERM_CC_FAT	cell-substrate junction	0.000732858	DIXDC1, PTPRC, CAV1, TLN1, LIMA1, CD44, ARPC2, ACTN1, TRIM25, ZYX, ITGB1, PXN, VASP
GOTERM_CC_FAT	anchoring junction	0.00147306	PTPRC, DIXDC1, CAV1, LIMA1, TLN1, SHROOM2, ACTN1, GJA1, TRIM25, MYH9, ITGB1, VASP, PXN, CD44, ARPC2, ZYX
GOTERM_CC_FAT	basolateral plasma membrane	0.0159298	PTPRC, DIXDC1, CAV1, ATP1B1, LIMA1, TLN1, ACTN1, TRIM25, ITGB1, VASP, PXN, CD44, ARPC2, MSN, ZYX
Annotation Cluster 7	Enrichment Score: 2.99
Category	Term	PValue	Genes
GOTERM_CC_FAT	endomembrane system	7.06499e-06	TM7SF2, SYT1, S100A6, CLSTN2, ATL1, GJA1, BCAN, VGF, RTN1, SSR1, DAB2, SEC24D, DDOST, CYHR1, SGPL1, SPTLC2, RAN, SEC61B, BNIP2, VAMP8, NUP205, IPO5, SORT1, CHSY1, VAMP2, STEAP2, KPNA2, OSTC, RAB3A, CAV1, CYP1B1, LMNB1, AGFG1, ST8SIA3, EDEM1, STT3B, ANXA7, RAC2, SHISA5, GAD1, TRAM1, SEC61A1, SOAT1, GABRA2, SEC11A, LMNA, GRIA3, ERP44, SLC17A6, BAX, PCNA, SEC13, ABCC4, SSR4
GOTERM_CC_FAT	endoplasmic reticulum part	0.000854547	TM7SF2, OSTC, CYP1B1, CLSTN2, ATL1, PDIA6, EDEM1, RTN1, SSR1, CALU, STT3B, ERAP1, TRAM1, DDOST, SEC24D, SEC61A1, SOAT1, P4HB, SGPL1, SPTLC2, SEC11A, ERP44, SEC61B, BAX, SDF2L1, SSR4
GOTERM_CC_FAT	endoplasmic reticulum membrane	0.00189109	SOAT1, TM7SF2, SGPL1, OSTC, CYP1B1, CLSTN2, SPTLC2, ATL1, SEC11A, EDEM1, RTN1, SSR1, STT3B, ERP44, SEC61B, BAX, SSR4, DDOST, SEC24D, TRAM1, SEC61A1
GOTERM_CC_FAT	nuclear envelope-endoplasmic reticulum network	0.00354086	SOAT1, TM7SF2, SGPL1, OSTC, CYP1B1, CLSTN2, SPTLC2, ATL1, SEC11A, EDEM1, RTN1, SSR1, STT3B, ERP44, SEC61B, BAX, SSR4, DDOST, SEC24D, TRAM1, SEC61A1
GOTERM_CC_FAT	organelle membrane	0.0263291	TM7SF2, SYT1, TSPO, CLSTN2, ATL1, GJA1, BCAN, VGF, RTN1, SSR1, DAB2, SLC25A24, SEC24D, DDOST, SGPL1, LYN, SPTLC2, SEC61B, VAMP8, CHSY1, VAMP2, STEAP2, CLN5, OSTC, RAB3A, CAV1, CYP1B1, LMNB1, MCL1, HK2, ST8SIA3, EDEM1, STT3B, LAPTM5, SHISA5, PPP2R2B, GAD1, TRAM1, SEC61A1, ACSL5, SOAT1, GABRA2, SEC11A, LMNA, AK2, GRIA3, TST, ERP44, SLC17A6, BAX, PCNA, ABCC4, SSR4
Annotation Cluster 8	Enrichment Score: 2.889110014713079
Category	Term	PValue	Genes
SP_PIR_KEYWORDS	EF hand	1.44779e-07	S100A4, S100A6, AIF1, SPARCL1, ENPP2, S100A11, ACTN1, S100A10, CALB1, DGKG, PLS1, LCP1, GCA
SP_PIR_KEYWORDS	calcium binding	1.02614e-05	S100A4, ANXA7, S100A6, DGKG, FBN1, S100A11, MGP, ACTN1, LAMC1, THBS2, CALB1, ANXA4, GCA, LCP1
SP_PIR_KEYWORDS	calcium	0.00011842	S100A4, SYT1, S100A6, CLSTN2, SPOCK3, AIF1, SPOCK2, PCDH20, F13A1, CALB1, CALU, SSR1, ATP2B2, ANXA7, NPTX1, PLCB4, DGKB, SLC25A24, SLC24A3, DGKG, PLS1, TGM2, CIB2, PLCB1, ANO6, THBS2, EHD4, MRC1, SPARCL1, FBN1, S100A11, PADI2, PCDH9, ACTN1, PCDH8, PCDH7, NRXN1, ANXA4, VSNL1, VCAN, PROS1, GCA, LCP1, CDH10
INTERPRO	IPR011992:EF-Hand type	0.000194563	S100A4, S100A6, SPOCK3, AIF1, SPARCL1, SPOCK2, S100A11, ACTN1, S100A10, CALB1, CALU, PLCB4, SLC25A24, VSNL1, PLS1, PLCB1, CIB2, LCP1, GCA, EHD4
INTERPRO	IPR018247:EF-HAND 1	0.000196865	S100A4, S100A6, AIF1, SPARCL1, S100A11, ACTN1, AKAP13, CALB1, CALU, MYT1L, DGKB, SLC25A24, DGKG, VSNL1, PLS1, CIB2, LCP1, GCA, EHD4
UP_SEQ_FEATURE	calcium-binding region:2	0.000615128	S100A6, DGKB, AIF1, SLC25A24, DGKG, VSNL1, PLS1, CIB2, CALB1, GCA, LCP1, CALU
UP_SEQ_FEATURE	domain:EF-hand 1	0.0010773	S100A4, S100A6, AIF1, S100A11, ACTN1, CALB1, CALU, DGKB, SLC25A24, DGKG, VSNL1, PLS1, CIB2, LCP1, GCA
UP_SEQ_FEATURE	calcium-binding region:1	0.00131332	S100A6, DGKB, AIF1, SLC25A24, DGKG, VSNL1, PLS1, CIB2, CALB1, GCA, LCP1, CALU
INTERPRO	IPR018249:EF-HAND 2	0.00140584	S100A4, S100A6, AIF1, SPARCL1, S100A11, ACTN1, CALB1, CALU, DGKB, SLC25A24, DGKG, VSNL1, PLS1, CIB2, LCP1, GCA, EHD4
UP_SEQ_FEATURE	domain:EF-hand 2	0.00307649	S100A4, S100A6, S100A11, ACTN1, CALB1, CALU, DGKB, SLC25A24, DGKG, VSNL1, PLS1, CIB2, LCP1, GCA
INTERPRO	IPR018248:EF hand	0.00841905	S100A6, DGKB, SLC25A24, VSNL1, S100A11, PLS1, ACTN1, CIB2, CALB1, LCP1, CALU
SMART	SM00054:EFh	0.0138327	DGKB, SLC25A24, DGKG, VSNL1, PLS1, ACTN1, CIB2, CALB1, GCA, LCP1, CALU
INTERPRO	IPR002048:Calcium-binding EF-hand	0.0157433	DGKB, SLC25A24, DGKG, VSNL1, PLS1, ACTN1, CIB2, CALB1, GCA, LCP1, CALU
UP_SEQ_FEATURE	calcium-binding region:3	0.0898887	SLC25A24, VSNL1, CALB1, GCA
UP_SEQ_FEATURE	domain:EF-hand 4	0.0971257	SLC25A24, VSNL1, CALB1, GCA, CALU
UP_SEQ_FEATURE	domain:EF-hand 3	0.146455	SLC25A24, VSNL1, CIB2, CALB1, GCA, CALU
Annotation Cluster 9	Enrichment Score: 2.87
Category	Term	PValue	Genes
GOTERM_BP_FAT	cell motion	4.33453e-05	TLN1, SHROOM2, CCK, NDN, ENPP2, TNFRSF12A, VIM, ASTN1, ARF6, ITGB2, PF4, CX3CL1, ITGB1, SEMA5A, GPX1, TUBB, CD44, CTGF, ARPC2, CLASP2, MSN, ARHGDIA, FN1, SGPL1, NRXN1, MYH9, VASP, ARPC1B, ETS1, BAX, TXN, HSPB1, VCAN, LAMC1, FEZ1
GOTERM_BP_FAT	cell migration	0.00323644	SGPL1, SHROOM2, CCK, NDN, TNFRSF12A, ASTN1, ITGB2, PF4, CX3CL1, MYH9, ITGB1, GPX1, CD44, CTGF, BAX, VCAN, CLASP2, MSN, LAMC1, FN1
GOTERM_BP_FAT	localization of cell	0.00475595	SGPL1, SHROOM2, CCK, NDN, TNFRSF12A, ASTN1, ITGB2, PF4, CX3CL1, MYH9, ITGB1, GPX1, CD44, CTGF, ETS1, BAX, VCAN, CLASP2, MSN, LAMC1, FN1
GOTERM_BP_FAT	cell motility	0.00475595	SGPL1, SHROOM2, CCK, NDN, TNFRSF12A, ASTN1, ITGB2, PF4, CX3CL1, MYH9, ITGB1, GPX1, CD44, CTGF, ETS1, BAX, VCAN, CLASP2, MSN, LAMC1, FN1
Annotation Cluster 10	Enrichment Score: 2.81
Category	Term	PValue	Genes
GOTERM_CC_FAT	synapse	9.50318e-05	RAB3A, SYT1, CLSTN2, BCAN, ITGB1, SYNPR, SNAP23, GAD1, GABRG1, DLGAP1, GABRA2, GLRB, KCND2, MAGI2, LYN, SPARCL1, NLGN1, GRIA3, NRXN1, MYH9, CAMK2N1, PJA2, MYRIP, GRM3, MAGEE1, SLC17A6, NTRK2, VAMP2, FAIM2
SP_PIR_KEYWORDS	cell junction	0.000343928	SYT1, LIMA1, SHROOM2, GJA1, CLDN10, PXN, SYNPR, SNAP23, ZYX, GABRG1, DIXDC1, DLGAP1, GABRA2, GLRB, MAGI2, MAGI1, NLGN1, GRIA3, CAMK2N1, VASP, PJA2, TMEM47, SLC17A6, VAMP2, LCP1, FAIM2
GOTERM_CC_FAT	cell junction	0.000594749	SYT1, TLN1, CAV1, LIMA1, SHROOM2, GJA1, CLDN10, ITGB1, PXN, SYNPR, CD44, ARPC2, ZYX, SNAP23, GABRG1, DIXDC1, PTPRC, GABRA2, DLGAP1, GLRB, MAGI2, MAGI1, NLGN1, ACTN1, GRIA3, TRIM25, MYH9, CAMK2N1, VASP, PJA2, TMEM47, SLC17A6, VAMP2, FAIM2, LCP1
GOTERM_CC_FAT	synapse part	0.000627632	GABRG1, SYT1, RAB3A, DLGAP1, GLRB, GABRA2, KCND2, CLSTN2, LYN, NLGN1, BCAN, GRIA3, NRXN1, CAMK2N1, PJA2, GRM3, SYNPR, MAGEE1, SLC17A6, NTRK2, FAIM2
GOTERM_CC_FAT	postsynaptic density	0.00401612	PJA2, DLGAP1, GRM3, KCND2, LYN, NTRK2, NLGN1, GRIA3, CAMK2N1
SP_PIR_KEYWORDS	synapse	0.00434461	GABRG1, SYT1, DLGAP1, GLRB, GABRA2, MAGI2, NLGN1, GRIA3, CAMK2N1, PJA2, SYNPR, SLC17A6, VAMP2, SNAP23, FAIM2
GOTERM_CC_FAT	postsynaptic membrane	0.00993937	GABRG1, PJA2, DLGAP1, GABRA2, GLRB, GRM3, MAGEE1, CLSTN2, NLGN1, GRIA3, CAMK2N1, FAIM2
SP_PIR_KEYWORDS	postsynaptic cell membrane	0.0159837	GABRG1, PJA2, DLGAP1, GABRA2, GLRB, NLGN1, GRIA3, CAMK2N1, FAIM2
Annotation Cluster 11	Enrichment Score: 2.65
Category	Term	PValue	Genes
SP_PIR_KEYWORDS	isopeptide bond	0.00129661	SATB1, MCL1, RAN, LIG1, NFKBIA, SYNCRIP, TRIM25, YBX1, PFN1, SALL2, FOS, NME2, TUBB, HDAC1, ETS1, HNRNPF, MAPT, EIF1AY, PCNA, SSR4, FN1
SP_PIR_KEYWORDS	ubl conjugation	0.0013316	MCL1, SNCA, NFKBIA, SYNCRIP, YBX1, FOS, PFN1, TUBB, HNRNPF, MAPT, EIF1AY, BHLHE40, USP33, SATB1, SGK1, RAN, LIG1, LDB2, TRIM25, HERC3, RBBP8, SALL2, PLK4, NME2, CD86, GPR37, HDAC1, ETS1, TBRG1, PCNA, SSR4, FEZ1
UP_SEQ_FEATURE	cross-link:Glycyl lysine isopeptide	0.00649542	MCL1, RAN, LIG1, NFKBIA, SYNCRIP, YBX1, PFN1, SALL2, FOS, TUBB, NME2, EIF1AY, PCNA, SSR4
Annotation Cluster 12	Enrichment Score: 2.63
Category	Term	PValue	Genes
GOTERM_MF_FAT	pattern binding	5.73212e-05	PTPRC, HAPLN4, SPOCK3, ENPP2, FGF9, BCAN, CHODL, PF4, DCN, CD44, RPL22, CTGF, VCAN, ADAMTS1, CLEC7A, THBS2, FN1
GOTERM_MF_FAT	polysaccharide binding	5.73212e-05	PTPRC, HAPLN4, SPOCK3, ENPP2, FGF9, BCAN, CHODL, PF4, DCN, CD44, RPL22, CTGF, VCAN, ADAMTS1, CLEC7A, THBS2, FN1
GOTERM_MF_FAT	glycosaminoglycan binding	0.000246882	PTPRC, HAPLN4, SPOCK3, FGF9, BCAN, CHODL, PF4, DCN, CD44, RPL22, CTGF, VCAN, ADAMTS1, THBS2, FN1
GOTERM_MF_FAT	carbohydrate binding	0.00398063	MRC1, PTPRC, HAPLN4, LGALS3, SPOCK3, ENPP2, FGF9, LGALS1, HK2, BCAN, CHODL, PF4, DCN, MGAT2, CD44, CTGF, RPL22, MLEC, VCAN, ADAMTS1, CLEC7A, THBS2, FN1
SP_PIR_KEYWORDS	heparin-binding	0.0120414	FGF9, CTGF, RPL22, PF4, ADAMTS1, THBS2, FN1
GOTERM_MF_FAT	heparin binding	0.0570421	PTPRC, FGF9, CTGF, RPL22, PF4, ADAMTS1, THBS2, FN1
SP_PIR_KEYWORDS	heparin binding	0.177351	RPL22, PF4, FN1
Annotation Cluster 13	Enrichment Score: 2.51
Category	Term	PValue	Genes
GOTERM_BP_FAT	regulation of cell morphogenesis	0.000573018	ANXA7, EZR, PDPN, TNFRSF12A, PLXNB2, MAPT, CDC42SE1, ITGB2, LRRC4C, MYH9, OMG, TTC3, ARHGDIA, FN1
SP_PIR_KEYWORDS	cell shape	0.00493468	EZR, PDPN, CDC42SE1, MYH9, FN1
GOTERM_BP_FAT	regulation of cell shape	0.0102182	ANXA7, EZR, PDPN, CDC42SE1, ITGB2, MYH9, FN1
Annotation Cluster 14	Enrichment Score: 2.49
Category	Term	PValue	Genes
GOTERM_BP_FAT	cell death	0.000995575	PHLPP1, IER3, TSPO, CCK, LITAF, MCL1, ATL1, TNFRSF12A, LY86, NFKBIA, GJA1, AKAP13, ARF6, ITGB2, TNFRSF1A, GPX1, SHISA5, TMEM123, TGM2, PYCARD, MMD2, DAP, PPP2R2B, SGPL1, SGK1, TP53BP2, FA2H, LGALS1, SRA1, DDIT4, BNIP2, BAX, TNFAIP8, HSPB1, CTSD, APAF1, PPP1R15A, GADD45A, FAIM2, CLN5, NEK6, PEG3
GOTERM_BP_FAT	death	0.00111359	PHLPP1, IER3, TSPO, CCK, LITAF, MCL1, ATL1, TNFRSF12A, LY86, NFKBIA, GJA1, AKAP13, ARF6, ITGB2, TNFRSF1A, GPX1, SHISA5, TMEM123, TGM2, PYCARD, MMD2, DAP, PPP2R2B, SGPL1, SGK1, TP53BP2, FA2H, LGALS1, SRA1, DDIT4, BNIP2, BAX, TNFAIP8, HSPB1, CTSD, APAF1, PPP1R15A, GADD45A, FAIM2, CLN5, NEK6, PEG3
SP_PIR_KEYWORDS	Apoptosis	0.00458905	PHLPP1, SGPL1, SGK1, MCL1, LITAF, TNFRSF12A, TP53BP2, SRA1, DDIT4, TNFRSF1A, BNIP2, BAX, SHISA5, TNFAIP8, PYCARD, APAF1, DAP, PPP2R2B, PPP1R15A, NEK6, FAIM2, PEG3
GOTERM_BP_FAT	programmed cell death	0.0070872	PHLPP1, IER3, TSPO, CCK, MCL1, LITAF, TNFRSF12A, LY86, NFKBIA, GJA1, AKAP13, ARF6, ITGB2, TNFRSF1A, GPX1, SHISA5, TGM2, PYCARD, DAP, SGPL1, SGK1, TP53BP2, LGALS1, SRA1, DDIT4, BNIP2, BAX, TNFAIP8, APAF1, PPP1R15A, GADD45A, FAIM2, NEK6, PEG3
GOTERM_BP_FAT	apoptosis	0.00967545	PHLPP1, IER3, TSPO, CCK, MCL1, LITAF, TNFRSF12A, LY86, NFKBIA, GJA1, AKAP13, ARF6, ITGB2, TNFRSF1A, GPX1, SHISA5, PYCARD, DAP, SGPL1, SGK1, TP53BP2, LGALS1, SRA1, DDIT4, BNIP2, BAX, TNFAIP8, APAF1, PPP1R15A, GADD45A, FAIM2, NEK6, PEG3
Annotation Cluster 15	Enrichment Score: 2.48
Category	Term	PValue	Genes
SP_PIR_KEYWORDS	P-loop	0.000628199	RAB3A, RAC2, GNAI1, RRAS2, DTYMK, EIF4A1, AK2, ARF6, DDX21, MYO9B, DNM1, NSF
SP_PIR_KEYWORDS	nucleotide binding	0.00122555	RAB3A, RAC2, GNAI1, RRAS2, DTYMK, EIF4A1, ARF6, DDX21, MYO9B, DNM1, NSF
SP_PIR_KEYWORDS	GTP binding	0.0471617	RAB3A, RAC2, GNAI1, GNB1, RRAS2, DNM1
Annotation Cluster 16	Enrichment Score: 2.20
Category	Term	PValue	Genes
GOTERM_BP_FAT	membrane organization	0.000695849	RAB3A, CAV1, SNCA, CDC42SE1, ABCA1, DAB2, FCER1G, DNAJC6, SNAP23, SEC24D, ELMOD1, EHD4, MRC1, LMNA, CORO1C, NME2, FNBP1, VAMP8, BAX, SORT1, SEC13, VAMP2, CLEC7A, STEAP2, DNM1, GCA, SERP1
GOTERM_BP_FAT	membrane invagination	0.00391157	MRC1, RAB3A, CAV1, SNCA, CDC42SE1, ABCA1, CORO1C, DAB2, FNBP1, NME2, SORT1, FCER1G, CLEC7A, STEAP2, DNM1, EHD4, ELMOD1
GOTERM_BP_FAT	endocytosis	0.00391157	MRC1, RAB3A, CAV1, SNCA, CDC42SE1, ABCA1, CORO1C, DAB2, FNBP1, NME2, SORT1, FCER1G, CLEC7A, STEAP2, DNM1, EHD4, ELMOD1
GOTERM_BP_FAT	phagocytosis	0.0238926	CORO1C, CDC42SE1, FCER1G, ABCA1, CLEC7A, ELMOD1
GOTERM_BP_FAT	vesicle-mediated transport	0.0410977	RAB3A, CAV1, RAB9B, SNCA, CDC42SE1, ARF6, ABCA1, DAB2, FCER1G, DNAJC6, SNAP23, SAR1A, SEC24D, ELMOD1, EHD4, MRC1, GLRB, LYN, NLGN1, CORO1C, NME2, FNBP1, VAMP8, SEC13, SORT1, VAMP2, CLEC7A, STEAP2, DNM1
Annotation Cluster 17	Enrichment Score: 2.17
Category	Term	PValue	Genes
SP_PIR_KEYWORDS	membrane protein	0.000422334	ATP2B2, LMNB1, RAC2, RRAS2, LSAMP, LMNA, MSN, NT5E, POR, SSR1
SP_PIR_KEYWORDS	methylated carboxyl end	0.00260572	LMNB1, RAC2, RRAS2, LMNA
SP_PIR_KEYWORDS	prenylated cysteine	0.00420876	RAB3A, LMNB1, RAC2, RRAS2, LMNA
UP_SEQ_FEATURE	lipid moiety-binding region:S-farnesyl cysteine	0.448383	LMNB1, RRAS2, LMNA
Annotation Cluster 18	Enrichment Score: 2.13
Category	Term	PValue	Genes
SP_PIR_KEYWORDS	hydroxylation	4.13341e-05	C1QA, C1QB, LTBP1, THBD, COL4A1, CRTAP, COL3A1, COL12A1, C1QC, COL5A2, PROS1
SP_PIR_KEYWORDS	triple helix	0.00024855	C1QA, C1QB, COL4A1, COL3A1, COL12A1, C1QC, COL5A2
SP_PIR_KEYWORDS	hydroxylysine	0.00024855	C1QA, C1QB, COL4A1, COL3A1, COL12A1, C1QC, COL5A2
SP_PIR_KEYWORDS	hydroxyproline	0.000675838	C1QA, C1QB, COL4A1, COL3A1, COL12A1, C1QC, COL5A2
UP_SEQ_FEATURE	glycosylation site:O-linked (Gal...)	0.00189889	C1QA, C1QB, COL3A1, C1QC
SP_PIR_KEYWORDS	trimer	0.00662845	COL4A1, COL3A1, COL12A1, COL5A2, THBS2
GOTERM_MF_FAT	extracellular matrix structural constituent	0.0248353	COL4A1, FBN1, COL3A1, MGP, COL12A1, LAMC1, COL5A2, FN1
INTERPRO	IPR008160:Collagen triple helix repeat	0.0503812	C1QA, C1QB, COL4A1, COL3A1, COL12A1, C1QC, COL5A2
KEGG_PATHWAY	hsa04512:ECM-receptor interaction	0.0597691	COL4A1, CD44, COL3A1, LAMC1, COL5A2, THBS2, ITGB1, FN1
SP_PIR_KEYWORDS	collagen	0.061381	C1QA, C1QB, COL4A1, COL3A1, COL12A1, C1QC, COL5A2
GOTERM_BP_FAT	extracellular matrix organization	0.0670123	LGALS3, SPOCK2, TGFBI, COL3A1, COL12A1, DCN, LAMC1, COL5A2
GOTERM_CC_FAT	collagen	0.132181	COL4A1, COL3A1, COL12A1, COL5A2
GOTERM_BP_FAT	collagen fibril organization	0.262998	COL3A1, COL12A1, COL5A2
Annotation Cluster 19	Enrichment Score: 2.01
Category	Term	PValue	Genes
GOTERM_MF_FAT	GTPase activity	8.64745e-05	RAP2B, RAB3A, RAN, ATL1, GNAI1, ARF6, RND2, TUBB, ARHGAP5, RAC2, GNB1, RRAS2, TGM2, RALB, RAP1B, RHOC, RIT2, SAR1A, DNM1, EHD4
INTERPRO	IPR013753:Ras	0.00209062	RND2, RAP2B, RAB3A, ARHGAP5, RAB9B, RAC2, RAN, RRAS2, RALB, RAP1B, RHOC, RIT2
SP_PIR_KEYWORDS	methylation	0.00225724	RAP2B, RAB3A, HSD3B7, RBM3, PABPC4, ELAVL1, FBL, RND2, TAF10, TUBB, RAC2, RRAS2, SNRPB, RALB, RAP1B, RHOC, HNRNPAB
PIR_SUPERFAMILY	PIRSF037165:ras protein	0.00312329	RAP2B, RRAS2, RALB, RAP1B, RIT2
SMART	SM00173:RAS	0.00512389	RAP2B, RRAS2, RALB, RAP1B, RIT2
INTERPRO	IPR003577:Ras small GTPase, Ras type	0.00547049	RAP2B, RRAS2, RALB, RAP1B, RIT2
INTERPRO	IPR005225:Small GTP-binding protein	0.00701318	RAP2B, RAB3A, RAB9B, RAN, ARF6, RND2, RAC2, RRAS2, RALB, RHOC, RAP1B, RIT2, SAR1A
GOTERM_MF_FAT	GTP binding	0.00708341	RAP2B, RAB3A, RAB9B, RAN, ATL1, GNAI1, ARF6, GCH1, RND2, NME2, TUBB, ARHGAP5, RAC2, RRAS2, TGM2, RALB, GUCY1B3, RAP1B, RHOC, RIT2, SAR1A, DNM1, EHD4
UP_SEQ_FEATURE	short sequence motif:Effector region	0.00718199	RND2, RAP2B, RAB3A, RAB9B, RAC2, RRAS2, RALB, RAP1B, RHOC
UP_SEQ_FEATURE	propeptide:Removed in mature form	0.00852018	PSMB10, RAP2B, OPCML, RND2, RAC2, LSAMP, RRAS2, RALB, CNTN1, SORT1, RAP1B, RHOC, OMG, NT5E, NTM
SP_PIR_KEYWORDS	gtp-binding	0.00897506	RAP2B, RAB3A, RAB9B, RAN, ATL1, GNAI1, ARF6, GCH1, RND2, TUBB, RAC2, RRAS2, RALB, GUCY1B3, RAP1B, RHOC, RIT2, SAR1A, DNM1
GOTERM_BP_FAT	small GTPase mediated signal transduction	0.0092662	RAP2B, RAB3A, RAB9B, ARF6, MYO9B, ABCA1, MAPKAPK2, IQGAP1, RND2, ARHGAP5, RAC2, GNB1, RRAS2, RALB, RAPGEF5, RAP1B, RHOC, RIT2, SAR1A, ARHGDIA
GOTERM_MF_FAT	guanyl nucleotide binding	0.00960648	RAP2B, RAB3A, RAB9B, RAN, ATL1, GNAI1, ARF6, GCH1, RND2, NME2, TUBB, ARHGAP5, RAC2, RRAS2, TGM2, RALB, GUCY1B3, RAP1B, RHOC, RIT2, SAR1A, DNM1, EHD4
GOTERM_MF_FAT	guanyl ribonucleotide binding	0.00960648	RAP2B, RAB3A, RAB9B, RAN, ATL1, GNAI1, ARF6, GCH1, RND2, NME2, TUBB, ARHGAP5, RAC2, RRAS2, TGM2, RALB, GUCY1B3, RAP1B, RHOC, RIT2, SAR1A, DNM1, EHD4
INTERPRO	IPR001806:Ras GTPase	0.0108332	RND2, RAP2B, RAB3A, ARHGAP5, RAB9B, RAC2, RRAS2, RALB, RAP1B, RHOC, RIT2
UP_SEQ_FEATURE	nucleotide phosphate-binding region:GTP	0.015102	RAP2B, RAB3A, RAB9B, RAN, ATL1, GNAI1, ARF6, RND2, TUBB, RAC2, RRAS2, RALB, RAP1B, RHOC, RIT2, SAR1A, DNM1
SP_PIR_KEYWORDS	lipoprotein	0.0152521	RAB3A, SYT1, CAV1, OPCML, LMNB1, RAB9B, GNAI1, CDC42SE1, BCAN, ARF6, C2ORF88, RAC2, RALB, RHOC, PRKACB, NT5E, RAP2B, GABRG1, LYN, LMNA, GRIA3, RND2, LPAR6, RRAS2, LSAMP, VSNL1, CNTN1, RAP1B, OMG, NTM
SP_PIR_KEYWORDS	prenylation	0.0172225	RND2, RAP2B, RAB3A, RAB9B, LMNB1, RAC2, RRAS2, LMNA, RALB, RAP1B, RHOC
UP_SEQ_FEATURE	lipid moiety-binding region:S-geranylgeranyl cysteine	0.0318776	RND2, RAP2B, RAB3A, RAB9B, RAC2, RALB, RAP1B, RHOC
SMART	SM00174:RHO	0.127467	RND2, RAC2, RHOC
INTERPRO	IPR003578:Ras small GTPase, Rho type	0.131057	RND2, RAC2, RHOC
GOTERM_CC_FAT	internal side of plasma membrane	0.256145	RAP2B, RAB3A, TLN1, LITAF, RAB9B, NCKAP1L, RND2, FNBP1, EZR, RRAS2, MAPT, RALB, RHOC, MSN, SERP1

## Sheet: MR 3dpi
Table S3-4 Gene ontologies enriched in DEG specific for mouse/rat SCI at 3 dpi
Annotation Cluster 1	Enrichment Score: 6.86
Category	Term	PValue	Genes
GOTERM_BP_FAT	cell adhesion	3.7712e-09	OPCML, TNFRSF12A, PCDH20, CLSTN1, KITLG, NINJ1, BCAN, ARF6, CLDN10, ITGB2, CX3CL1, ITGB1, PXN, CALCA, SEMA5A, NRCAM, EZR, CD44, CTGF, PVRL3, TGFBI, RHOA, MSN, THBS2, FN1, RPSA, PTPRC, HAPLN4, PDPN, STXBP1, MGP, PCDH9, ACTN1, PCDH8, PCDH7, NRXN1, MYH9, THY1, NME2, LSAMP, CD99L2, VCAN, LAMC1, CLEC7A, NTM, CDH10, FEZ1
GOTERM_BP_FAT	biological adhesion	3.86679e-09	OPCML, TNFRSF12A, PCDH20, CLSTN1, KITLG, NINJ1, BCAN, ARF6, CLDN10, ITGB2, CX3CL1, ITGB1, PXN, CALCA, SEMA5A, NRCAM, EZR, CD44, CTGF, PVRL3, TGFBI, RHOA, MSN, THBS2, FN1, RPSA, PTPRC, HAPLN4, PDPN, STXBP1, MGP, PCDH9, ACTN1, PCDH8, PCDH7, NRXN1, MYH9, THY1, NME2, LSAMP, CD99L2, VCAN, LAMC1, CLEC7A, NTM, CDH10, FEZ1
GOTERM_BP_FAT	cell-cell adhesion	2.60379e-06	PTPRC, PDPN, PCDH20, CLSTN1, STXBP1, PCDH9, MGP, ITGB2, CLDN10, PCDH8, PCDH7, MYH9, ITGB1, THY1, CALCA, NRCAM, EZR, CD44, CTGF, PVRL3, CLEC7A, MSN, CDH10
SP_PIR_KEYWORDS	cell adhesion	9.69932e-06	OPCML, TNFRSF12A, PCDH20, CLSTN1, KITLG, NINJ1, ITGB2, CX3CL1, ITGB1, PXN, NRCAM, CD44, CTGF, PVRL3, TGFBI, THBS2, FN1, PCDH9, PCDH8, NRXN1, PCDH7, LSAMP, CD99L2, LAMC1, NTM, CDH10
Annotation Cluster 2	Enrichment Score: 4.62
Category	Term	PValue	Genes
GOTERM_BP_FAT	cell motion	6.08086e-07	SHROOM2, ENPP2, TNFRSF12A, KITLG, ARF6, ITGB2, PF4, CX3CL1, ITGB1, CALCA, SEMA5A, NRCAM, GPX1, ARPC3, CD44, CTGF, ARPC2, CLASP2, MSN, FN1, SGPL1, ANXA1, NRXN1, MYH9, VASP, ARPC1B, HIF1A, BAX, TXN, HSPB1, VCAN, LAMC1, FEZ1
GOTERM_BP_FAT	cell migration	3.00986e-05	SGPL1, SHROOM2, TNFRSF12A, KITLG, ITGB2, PF4, CX3CL1, MYH9, ITGB1, CALCA, NRCAM, GPX1, HIF1A, CD44, CTGF, BAX, VCAN, CLASP2, MSN, LAMC1, FN1
GOTERM_BP_FAT	localization of cell	0.000132249	SGPL1, SHROOM2, TNFRSF12A, KITLG, ITGB2, PF4, CX3CL1, MYH9, ITGB1, CALCA, NRCAM, GPX1, HIF1A, CD44, CTGF, BAX, VCAN, CLASP2, MSN, LAMC1, FN1
GOTERM_BP_FAT	cell motility	0.000132249	SGPL1, SHROOM2, TNFRSF12A, KITLG, ITGB2, PF4, CX3CL1, MYH9, ITGB1, CALCA, NRCAM, GPX1, HIF1A, CD44, CTGF, BAX, VCAN, CLASP2, MSN, LAMC1, FN1
Annotation Cluster 3	Enrichment Score: 4.50
Category	Term	PValue	Genes
GOTERM_MF_FAT	cytoskeletal protein binding	2.51212e-07	SHROOM2, ALDOC, FXYD5, KLHL4, PXN, NRCAM, PFN1, FRMD5, PACSIN1, EZR, ARPC3, ARPC2, MAPT, PLS1, RHOA, CLASP2, MSN, DIXDC1, TWF1, ERMN, ACTN1, MYH9, CAPN2, VASP, ARPC1B, NME2, GMFG, CAPG, TMOD3, BIN3, STMN1, WDR1, MAPRE1, LCP1, FEZ1
SP_PIR_KEYWORDS	cytoskeleton	9.82352e-05	SHROOM2, KITLG, CDC42SE1, ITGB2, TTLL7, KLHL4, PXN, PFN1, CTTN, EZR, ARPC3, ARPC2, MAPT, RHOA, CLASP2, MSN, PPP2R2B, TWF1, ERMN, RAI14, ACTN1, VASP, ARPC1B, ANXA11, TMOD3, HSPB1, BIN3, WDR1, MAPRE1, LCP1, DNM1
SP_PIR_KEYWORDS	actin-binding	0.00014086	DIXDC1, TWF1, SHROOM2, ERMN, ACTN1, MYH9, KLHL4, VASP, PFN1, ARPC1B, ARPC3, ARPC2, CAPG, PLS1, TMOD3, WDR1, LCP1
GOTERM_MF_FAT	actin binding	0.000287783	DIXDC1, TWF1, SHROOM2, ERMN, ACTN1, MYH9, FXYD5, KLHL4, VASP, PFN1, ARPC1B, EZR, ARPC3, GMFG, ARPC2, CAPG, PLS1, TMOD3, WDR1, MSN, LCP1
Annotation Cluster 4	Enrichment Score: 3.82
Category	Term	PValue	Genes
GOTERM_CC_FAT	cytoplasmic vesicle	6.967e-06	SYT1, RAB3A, GNAI3, CAMK2G, F13A1, NAP1L1, BCAN, PF4, GPRC5B, ITGB1, GCH1, CALU, APLNR, NPTX1, PACSIN1, DAB2, LGI3, RAB6B, SV2B, THBS2, SRGN, SLC30A7, FN1, P4HB, GABRA2, RAB8B, STXBP1, SLC3A2, ACTN1, GRIA3, GAL, CADPS, CYBA, ANXA11, CAPG, ADAMTS1, CTSB, VAMP1, CHGB
GOTERM_CC_FAT	vesicle	7.69934e-06	SYT1, RAB3A, GNAI3, CAMK2G, F13A1, NAP1L1, BCAN, PF4, GPRC5B, ITGB1, GCH1, CALU, ANXA7, APLNR, NPTX1, PACSIN1, DAB2, LGI3, RAB6B, SV2B, THBS2, SRGN, SLC30A7, FN1, P4HB, GABRA2, RAB8B, STXBP1, SLC3A2, ACTN1, GRIA3, GAL, CADPS, CYBA, ANXA11, CAPG, ADAMTS1, CTSB, VAMP1, CHGB
GOTERM_CC_FAT	cytoplasmic membrane-bounded vesicle	0.000126239	RAB3A, SYT1, GNAI3, CAMK2G, F13A1, NAP1L1, BCAN, PF4, ITGB1, CALU, NPTX1, PACSIN1, DAB2, SV2B, RAB6B, LGI3, THBS2, SRGN, SLC30A7, FN1, P4HB, GABRA2, STXBP1, SLC3A2, ACTN1, GRIA3, GAL, CYBA, ANXA11, CAPG, CTSB, CHGB
GOTERM_CC_FAT	membrane-bounded vesicle	0.000222585	RAB3A, SYT1, GNAI3, CAMK2G, F13A1, NAP1L1, BCAN, PF4, ITGB1, CALU, NPTX1, PACSIN1, DAB2, SV2B, RAB6B, LGI3, THBS2, SRGN, SLC30A7, FN1, P4HB, GABRA2, STXBP1, SLC3A2, ACTN1, GRIA3, GAL, CYBA, ANXA11, CAPG, CTSB, CHGB
GOTERM_CC_FAT	secretory granule	0.00144054	SYT1, GNAI3, F13A1, STXBP1, ACTN1, PF4, GAL, CYBA, NPTX1, SV2B, THBS2, CHGB, SRGN, FN1
GOTERM_CC_FAT	cytoplasmic vesicle part	0.00565082	RAB3A, SYT1, GABRA2, F13A1, CAMK2G, ACTN1, BCAN, GRIA3, PF4, DAB2, THBS2, SRGN, FN1
Annotation Cluster 5	Enrichment Score: 3.51
Category	Term	PValue	Genes
GOTERM_MF_FAT	GTPase activity	4.98608e-07	RAP2B, RAB3A, GNAI3, RAB8B, ATL2, ATL1, GNAI1, ARF6, RND2, RAC2, GSPT1, RRAS2, RHOA, TGM2, RAB6B, RHOC, RIT2, SAR1A, NKIRAS1, DNM1, EHD4
SP_PIR_KEYWORDS	gtp-binding	5.03199e-06	RAP2B, RAB3A, GNAI3, RAB8B, ATL2, ATL1, GNAI1, ARF6, RAB40B, GCH1, RND2, DNAJC27, RAC2, GSPT1, RRAS2, RHOA, GUCY1B3, RAB6B, RHOC, RIT2, SAR1A, NKIRAS1, DNM1
GOTERM_MF_FAT	GTP binding	1.124e-05	RAB3A, GNAI3, ATL2, GNAI1, ATL1, ARF6, RAB40B, GCH1, RAC2, TGM2, RHOA, RHOC, RAB6B, SAR1A, EHD4, RAP2B, RAB8B, RND2, DNAJC27, NME2, GSPT1, RRAS2, GUCY1B3, RIT2, NKIRAS1, DNM1
UP_SEQ_FEATURE	nucleotide phosphate-binding region:GTP	1.21137e-05	RAP2B, RAB3A, GNAI3, RAB8B, ATL2, ATL1, GNAI1, ARF6, RAB40B, RND2, DNAJC27, RAC2, GSPT1, RRAS2, RHOA, RAB6B, RHOC, RIT2, SAR1A, NKIRAS1, DNM1
GOTERM_MF_FAT	guanyl ribonucleotide binding	1.7525e-05	RAB3A, GNAI3, ATL2, GNAI1, ATL1, ARF6, RAB40B, GCH1, RAC2, TGM2, RHOA, RHOC, RAB6B, SAR1A, EHD4, RAP2B, RAB8B, RND2, DNAJC27, NME2, GSPT1, RRAS2, GUCY1B3, RIT2, NKIRAS1, DNM1
GOTERM_MF_FAT	guanyl nucleotide binding	1.7525e-05	RAB3A, GNAI3, ATL2, GNAI1, ATL1, ARF6, RAB40B, GCH1, RAC2, TGM2, RHOA, RHOC, RAB6B, SAR1A, EHD4, RAP2B, RAB8B, RND2, DNAJC27, NME2, GSPT1, RRAS2, GUCY1B3, RIT2, NKIRAS1, DNM1
SP_PIR_KEYWORDS	lipoprotein	1.97091e-05	RAB3A, SYT1, GNAI3, LMNB1, RGS7BP, OPCML, GNAI1, NAP1L1, CDC42SE1, BCAN, ARF6, C2ORF88, RAB40B, RAC2, RHOA, RHOC, RAB6B, PRKACB, NT5E, RAP2B, RAB8B, LYN, LMNA, GRIA3, THY1, RND2, LPAR6, RRAS2, LSAMP, F3, VSNL1, LRP11, NTM
INTERPRO	Ras	5.24757e-05	RAP2B, RAB3A, RAB8B, RAB40B, RND2, DNAJC27, RAC2, RRAS2, RHOA, RAB6B, RHOC, RIT2, NKIRAS1
INTERPRO	Small GTP-binding protein	5.77392e-05	RAP2B, RAB3A, RAB8B, ARF6, RAB40B, RND2, DNAJC27, RAC2, RRAS2, RHOA, RAB6B, RHOC, RIT2, SAR1A, NKIRAS1
INTERPRO	Ras GTPase	0.000110875	RAP2B, RAB3A, RAB8B, RAB40B, RND2, DNAJC27, RAC2, RRAS2, RHOA, RAB6B, RHOC, RIT2, NKIRAS1
SP_PIR_KEYWORDS	prenylation	0.00019825	RAP2B, RAB3A, RAB8B, LMNB1, NAP1L1, LMNA, RAB40B, RND2, RAC2, RRAS2, RHOA, RAB6B, RHOC
UP_SEQ_FEATURE	short sequence motif:Effector region	0.000279322	RND2, RAP2B, RAB3A, RAB8B, RAC2, RRAS2, RHOA, RHOC, RAB6B, NKIRAS1
UP_SEQ_FEATURE	lipid moiety-binding region:S-geranylgeranyl cysteine	0.00207532	RND2, RAP2B, RAB3A, RAB8B, RAC2, RHOA, RHOC, RAB6B, RAB40B
GOTERM_BP_FAT	small GTPase mediated signal transduction	0.00548153	RAP2B, RAB3A, RAB8B, ARF6, RAB40B, IQGAP1, RND2, DNAJC27, RAC2, RRAS2, RHOA, RAPGEF5, RAB6B, RHOC, RIT2, SAR1A, NKIRAS1
SP_PIR_KEYWORDS	methylation	0.00826409	RAP2B, RAB3A, RAB8B, RBM3, ELAVL1, RND2, RAC2, RRAS2, RHOA, RAB6B, RHOC, PABPC1, HNRNPAB
SMART	RHO	0.0118008	RND2, RAC2, RHOA, RHOC
INTERPRO	Ras small GTPase, Rho type	0.0118775	RND2, RAC2, RHOA, RHOC
UP_SEQ_FEATURE	Removed in mature form	0.0145308	RND2, RAP2B, RAB8B, RAC2, OPCML, RRAS2, LSAMP, RHOA, RHOC, NT5E, NTM, THY1
PIR_SUPERFAMILY	small GTPase, Rho type	0.0769272	RND2, RHOA, RHOC
GOTERM_CC_FAT	internal side of plasma membrane	0.0974383	RAP2B, RAB3A, RAB8B, LITAF, RAB40B, CADPS, RND2, EZR, MAPT, RRAS2, RHOA, RHOC, MSN, SERP1
Annotation Cluster 6	Enrichment Score: 3.11
Category	Term	PValue	Genes
GOTERM_BP_FAT	response to wounding	1.65567e-05	F13A1, NINJ1, PF4, ITGB2, GPR68, ELK3, C1QC, FOS, GPX1, TNFRSF1A, CD44, CTGF, IL1RAP, FN1, INA, KLF6, LYN, PDPN, MAP2K3, STXBP1, CHST2, ANXA1, GAL, C1QB, CYBA, THBD, HIF1A, BAX, F3, VCAN, CTSB, CLEC7A
GOTERM_BP_FAT	inflammatory response	0.00186711	LYN, PDPN, MAP2K3, CHST2, ANXA1, ITGB2, GPR68, GAL, C1QC, FOS, TNFRSF1A, CYBA, C1QB, HIF1A, CD44, F3, IL1RAP, CLEC7A, FN1
GOTERM_BP_FAT	defense response	0.015565	ITGB2, GPR68, CX3CL1, C1QC, ITGB1, GCH1, FOS, TNFRSF1A, CD44, IL1RAP, TYROBP, FN1, PTPRC, LYN, PDPN, MAP2K3, CHST2, ANXA1, CLIC1, GAL, CD83, CYBA, C1QB, HIF1A, F3, CLEC7A
Annotation Cluster 7	Enrichment Score: 2.85
Category	Term	PValue	Genes
SP_PIR_KEYWORDS	P-loop	0.00026782	RAB3A, GNAI3, RAC2, GNAI1, RRAS2, EIF4A1, AK2, ARF6, DDX21, DNM1, NSF
SP_PIR_KEYWORDS	nucleotide binding	0.000644152	RAB3A, GNAI3, RAC2, GNAI1, RRAS2, EIF4A1, ARF6, DDX21, DNM1, NSF
SP_PIR_KEYWORDS	GTP binding	0.0166606	RAB3A, GNAI3, RAC2, GNAI1, RRAS2, DNM1
Annotation Cluster 8	Enrichment Score: 2.75
Category	Term	PValue	Genes
SP_PIR_KEYWORDS	membrane protein	5.20312e-05	ATP2B2, CYBA, LMNB1, RAC2, RRAS2, LSAMP, LMNA, MSN, NT5E, SSR1
SP_PIR_KEYWORDS	methylated carboxyl end	0.00116846	LMNB1, RAC2, RRAS2, LMNA
SP_PIR_KEYWORDS	prenylated cysteine	0.00153019	RAB3A, LMNB1, RAC2, RRAS2, LMNA
UP_SEQ_FEATURE	lipid moiety-binding region:S-farnesyl cysteine	0.105907	LMNB1, RRAS2, LMNA, NAP1L1
Annotation Cluster 9	Enrichment Score: 2.72
Category	Term	PValue	Genes
SP_PIR_KEYWORDS	isopeptide bond	0.000308196	SATB1, AR, MCL1, LIG1, SLC3A2, ANXA1, NFKBIA, YBX1, PFN1, FOS, NME2, HIF1A, HNRNPF, MAPT, EIF1AY, PCNA, SSR4, KPNB1, FN1
UP_SEQ_FEATURE	cross-link:Glycyl lysine isopeptide	0.0018248	MCL1, LIG1, SLC3A2, NFKBIA, YBX1, PFN1, FOS, NME2, HIF1A, EIF1AY, PCNA, SSR4, KPNB1
SP_PIR_KEYWORDS	ubl conjugation	0.0126554	SATB1, SGK1, AR, MCL1, USP1, LIG1, SLC3A2, NFKBIA, LDB2, YBX1, PFN1, FOS, NME2, CCND1, HIF1A, HNRNPF, MAPT, TBRG1, EIF1AY, PCNA, SSR4, KPNB1, FEZ1
Annotation Cluster 10	Enrichment Score: 2.60
Category	Term	PValue	Genes
SP_PIR_KEYWORDS	EF hand	6.65364e-06	S100A6, ENPP2, SPARCL1, DGKG, S100A11, PLS1, S100A10, ACTN1, CAPN2, LCP1
INTERPRO	EF-Hand type	0.000217464	S100A6, SPOCK3, SPARCL1, SPOCK2, S100A11, ACTN1, S100A10, CAPN2, CALU, PLCB4, SLC25A24, VSNL1, PLS1, PLCB1, CIB2, LCP1, EHD4
INTERPRO	EF-HAND 1	0.000865885	S100A6, SPARCL1, S100A11, ACTN1, CAPN2, CALU, MYT1L, DGKB, SLC25A24, DGKG, VSNL1, PLS1, CIB2, LCP1, EHD4
UP_SEQ_FEATURE	calcium-binding region:2	0.00113025	S100A6, DGKB, SLC25A24, DGKG, VSNL1, PLS1, CIB2, CAPN2, LCP1, CALU
UP_SEQ_FEATURE	calcium-binding region:1	0.00213576	S100A6, DGKB, SLC25A24, DGKG, VSNL1, PLS1, CIB2, CAPN2, LCP1, CALU
INTERPRO	EF-HAND 2	0.00233038	S100A6, SPARCL1, S100A11, ACTN1, CAPN2, CALU, DGKB, SLC25A24, DGKG, VSNL1, PLS1, CIB2, LCP1, EHD4
UP_SEQ_FEATURE	domain:EF-hand 2	0.00273228	S100A6, DGKB, SLC25A24, DGKG, VSNL1, S100A11, PLS1, ACTN1, CIB2, CAPN2, LCP1, CALU
UP_SEQ_FEATURE	domain:EF-hand 1	0.00273228	S100A6, DGKB, SLC25A24, DGKG, VSNL1, S100A11, PLS1, ACTN1, CIB2, CAPN2, LCP1, CALU
INTERPRO	EF hand	0.00443541	S100A6, DGKB, SLC25A24, VSNL1, S100A11, PLS1, ACTN1, CIB2, LCP1, CALU
SMART	EFh	0.00789542	DGKB, SLC25A24, DGKG, VSNL1, PLS1, ACTN1, CIB2, CAPN2, LCP1, CALU
INTERPRO	Calcium-binding EF-hand	0.00817566	DGKB, SLC25A24, DGKG, VSNL1, PLS1, ACTN1, CIB2, CAPN2, LCP1, CALU
COG_ONTOLOGY	Signal transduction mechanisms	0.0668956	SLC25A24, VSNL1, CIB2, CAPN2
UP_SEQ_FEATURE		0.159925	SLC25A24, VSNL1, CIB2, CAPN2, CALU
Annotation Cluster 11	Enrichment Score: 2.59
Category	Term	PValue	Genes
GOTERM_BP_FAT	regulation of synaptic transmission	0.000196596	EGR1, ATP2B2, RAB3A, GRM3, GNAI3, NCDN, SLC6A1, SLC24A2, NTRK2, PPP3CB, STXBP1, BCAN, HTR2C
GOTERM_BP_FAT	regulation of transmission of nerve impulse	0.000404146	EGR1, ATP2B2, RAB3A, GRM3, GNAI3, NCDN, SLC6A1, SLC24A2, NTRK2, PPP3CB, STXBP1, BCAN, HTR2C
GOTERM_BP_FAT	regulation of neurological system process	0.000580335	EGR1, ATP2B2, RAB3A, GRM3, GNAI3, NCDN, SLC6A1, SLC24A2, NTRK2, PPP3CB, STXBP1, BCAN, HTR2C
GOTERM_BP_FAT	regulation of system process	0.0288219	EGR1, RAB3A, GNAI3, SLC6A1, NCDN, STXBP1, BCAN, ATP1A2, CALCA, ATP2B2, GRM3, SLC24A2, NTRK2, PPP3CB, HTR2C
GOTERM_BP_FAT	regulation of synaptic plasticity	0.0816551	EGR1, ATP2B2, NCDN, SLC24A2, BCAN
Annotation Cluster 12	Enrichment Score: 2.52
Category	Term	PValue	Genes
GOTERM_CC_FAT	neuron projection	0.000201474	SYT1, AR, KCND2, NCDN, SLC6A1, ATL1, ALDOC, ERMN, SLC12A5, GRIA3, ATP1A2, TTLL7, IQGAP1, THY1, CALCA, NRCAM, ATP2B2, CYBA, GRM3, MAGEE1, MAPT, NTRK2, NSF
GOTERM_CC_FAT	dendrite	0.00184701	AR, KCND2, NCDN, GRIA3, TTLL7, ATP1A2, THY1, ATP2B2, CYBA, GRM3, MAGEE1, NTRK2, NSF
GOTERM_CC_FAT	cell projection part	0.0129136	KCND2, SLC12A5, ERMN, GRIA3, TTLL7, ATP1A2, ITGB1, VASP, CALCA, GRM3, EZR, NTRK2, MAPRE1, NSF
GOTERM_CC_FAT	cell soma	0.0179289	CALCA, ATP2B2, CYBA, SHROOM2, KCND2, ERMN, SLC12A5, NTRK2, GRIA3, TTLL7, GNB2L1
Annotation Cluster 13	Enrichment Score: 2.51
Category	Term	PValue	Genes
SP_PIR_KEYWORDS	calcium	3.64065e-08	SYT1, S100A6, CRELD2, SPOCK3, SPOCK2, PCDH20, F13A1, CLSTN1, CALU, SSR1, ATP2B2, ANXA7, NPTX1, PLCB4, DGKB, SLC25A24, SLC24A3, DGKG, SLC24A2, PLS1, TGM2, ENTPD3, PLCB1, CIB2, THBS2, ANO6, EHD4, MRC1, SPARCL1, S100A11, ANXA1, PADI2, PCDH9, ACTN1, PCDH8, PCDH7, NRXN1, CAPN2, CADPS, PITPNM1, VSNL1, ANXA11, VCAN, LCP1, CDH10
GOTERM_MF_FAT	calcium ion binding	4.79529e-08	SYT1, S100A6, F13A1, CLSTN1, SSR1, ATP2B2, PLCB4, SLC25A24, SLC24A3, SLC24A2, PLS1, CIB2, PLCB1, ANO6, SPARCL1, PCDH9, ACTN1, PADI2, MGP, PCDH8, NRXN1, PCDH7, PITPNM1, THBD, BNIP2, VSNL1, VCAN, LCP1, CRELD2, SPOCK3, SPOCK2, PCDH20, EDEM1, GCH1, CALU, ANXA7, NPTX1, DGKB, DGKG, PPP3CB, TGM2, ENTPD3, THBS2, EHD4, MRC1, S100A11, ANXA1, S100A10, CAPN2, CADPS, ANXA11, SSR4, CDH10
GOTERM_MF_FAT	ion binding	0.770368	SYT1, S100A6, GDA, ATP1B1, F13A1, PNKD, SSR1, ATP2B2, SLC25A24, PGRMC2, PLS1, PRKACB, NALCN, CIB2, CYHR1, DDAH1, KCND2, SPARCL1, LIG1, MGP, ACTN1, CHPT1, PITPNM1, NME2, THBD, VSNL1, ADAMTS1, SRXN1, NEK6, CRELD2, ENPP2, PCDH20, PXN, TTC3, CALU, ENTPD3, SLC30A7, PPTC7, MRC1, KLF6, GABRA2, S100A11, S100A10, CRYZL1, KCNAB1, CLSTN1, TRIM2, PLCB4, SLC24A3, SLC24A2, RHOA, PLCB1, NT5E, ANO6, KPNB1, NSF, …
GOTERM_MF_FAT	cation binding	0.819196	SYT1, S100A6, GDA, ATP1B1, F13A1, PNKD, SSR1, ATP2B2, SLC25A24, PGRMC2, PLS1, PRKACB, NALCN, CIB2, CYHR1, DDAH1, KCND2, SPARCL1, LIG1, MGP, ACTN1, CHPT1, PITPNM1, NME2, THBD, VSNL1, ADAMTS1, SRXN1, NEK6, CRELD2, ENPP2, PCDH20, PXN, TTC3, CALU, ENTPD3, PPTC7, SLC30A7, MRC1, KLF6, S100A11, S100A10, CRYZL1, KCNAB1, CLSTN1, TRIM2, PLCB4, SLC24A3, SLC24A2, RHOA, PLCB1, NT5E, ANO6, KPNB1, NSF, EGR1, AR…
GOTERM_MF_FAT	metal ion binding	0.819784	SYT1, S100A6, GDA, ATP1B1, F13A1, PNKD, SSR1, ATP2B2, SLC25A24, PGRMC2, PLS1, PRKACB, NALCN, CIB2, CYHR1, DDAH1, KCND2, SPARCL1, LIG1, MGP, ACTN1, CHPT1, PITPNM1, NME2, THBD, VSNL1, ADAMTS1, SRXN1, NEK6, CRELD2, ENPP2, PCDH20, TTC3, PXN, CALU, ENTPD3, PPTC7, SLC30A7, MRC1, KLF6, S100A11, S100A10, CRYZL1, KCNAB1, CLSTN1, TRIM2, PLCB4, SLC24A3, SLC24A2, RHOA, PLCB1, NT5E, ANO6, KPNB1, NSF, EGR1, AR…
SP_PIR_KEYWORDS	metal-binding	0.998191	SYT1, GDA, S100A6, ENPP2, PNKD, F13A1, PXN, TTC3, GCH1, ATP2B2, NPTX1, TRIM2, DGKB, DGKG, PPP3CB, TGM2, MT1E, ZDHHC20, CYHR1, MT1H, NT5E, DDAH1, NSF, PPTC7, EGR1, KLF6, AR, KCND2, LIG1, RUNX1T1, ATP1A3, ATP1A2, NRXN1, PRKCE, CHPT1, CADPS, MYT1L, PITPNM1, CYBA, NME2, ARAF, ADAMTS1, NLN, GUCY1B3, CP, NEK6, PEG3
Annotation Cluster 14	Enrichment Score: 2.33
Category	Term	PValue	Genes
GOTERM_CC_FAT	secretory granule	0.00144054	SYT1, GNAI3, F13A1, STXBP1, ACTN1, PF4, GAL, CYBA, NPTX1, SV2B, THBS2, CHGB, SRGN, FN1
GOTERM_CC_FAT	platelet alpha granule	0.00425515	F13A1, STXBP1, ACTN1, PF4, THBS2, SRGN, FN1
GOTERM_CC_FAT	platelet alpha granule lumen	0.00511077	F13A1, ACTN1, PF4, THBS2, SRGN, FN1
GOTERM_CC_FAT	cytoplasmic vesicle part	0.00565082	RAB3A, SYT1, GABRA2, F13A1, CAMK2G, ACTN1, BCAN, GRIA3, PF4, DAB2, THBS2, SRGN, FN1
GOTERM_CC_FAT	cytoplasmic membrane-bounded vesicle lumen	0.00692651	F13A1, ACTN1, PF4, THBS2, SRGN, FN1
GOTERM_CC_FAT	vesicle lumen	0.00836146	F13A1, ACTN1, PF4, THBS2, SRGN, FN1
Annotation Cluster 15	Enrichment Score: 2.28
Category	Term	PValue	Genes
GOTERM_CC_FAT	synapse	0.000842522	SYT1, RAB3A, GLRB, GABRA2, KCND2, LYN, SPARCL1, CLSTN1, BCAN, GRIA3, NRXN1, ATP1A2, MYH9, ITGB1, CADPS, GRM3, MAGEE1, NTRK2, SV2B, LGI3, VAMP1, FAIM2
GOTERM_CC_FAT	synapse part	0.00338303	SYT1, RAB3A, GLRB, GABRA2, KCND2, LYN, CLSTN1, BCAN, GRIA3, NRXN1, GRM3, MAGEE1, NTRK2, LGI3, SV2B, FAIM2
SP_PIR_KEYWORDS	synapse	0.050155	CADPS, SYT1, GABRA2, GLRB, CLSTN1, LGI3, SV2B, GRIA3, VAMP1, FAIM2
Annotation Cluster 16	Enrichment Score: 2.28
Category	Term	PValue	Genes
GOTERM_CC_FAT	insoluble fraction	0.00169847	RAB3A, ATP6V0E1, GNAI3, GCNT2, SLC6A1, ATL1, ARF6, ITGB1, ATP2B2, ANXA7, FOS, DGKB, RAC2, SLC24A2, PPP3CB, LGI3, PLCB1, NT5E, SLC39A1, SOAT1, P4HB, GLRB, KCND2, RAB8B, LYN, SEC11A, LMNA, GRIA3, CLIC1, ATP1A2, CAPN2, CHPT1, PITPNM1, NME2, RDH10, ARAF, HSPB1, VAMP1, EMP1
GOTERM_CC_FAT	cell fraction	0.0034148	RAB3A, ATP6V0E1, GNAI3, GCNT2, SLC6A1, ATL1, ARF6, ITGB1, GCH1, ATP2B2, ANXA7, FOS, CTTN, DGKB, RAC2, SLC24A2, PPP3CB, LGI3, PLCB1, NT5E, SLC39A1, SOAT1, GPD1, P4HB, GLRB, KCND2, RAB8B, LYN, SEC11A, LMNA, GRIA3, CLIC1, ATP1A2, CAPN2, CHPT1, PTPN12, PITPNM1, NME2, RDH10, BAX, ARAF, HSPB1, CTSB, VAMP1, EMP1, DUSP6
GOTERM_CC_FAT	membrane fraction	0.0248607	RAB3A, ATP6V0E1, GCNT2, GNAI3, SLC6A1, ATL1, ARF6, ITGB1, ATP2B2, FOS, DGKB, RAC2, SLC24A2, PPP3CB, LGI3, PLCB1, NT5E, SLC39A1, SOAT1, P4HB, GLRB, KCND2, LYN, SEC11A, GRIA3, CLIC1, ATP1A2, CHPT1, PITPNM1, NME2, RDH10, VAMP1, EMP1
Annotation Cluster 17	Enrichment Score: 2.11
Category	Term	PValue	Genes
GOTERM_MF_FAT	pattern binding	4.19585e-05	PTPRC, HAPLN4, SPOCK3, ENPP2, FGF9, BCAN, PF4, CD44, NAV2, CTGF, VCAN, ADAMTS1, CLEC7A, THBS2, FN1
GOTERM_MF_FAT	polysaccharide binding	4.19585e-05	PTPRC, HAPLN4, SPOCK3, ENPP2, FGF9, BCAN, PF4, CD44, NAV2, CTGF, VCAN, ADAMTS1, CLEC7A, THBS2, FN1
GOTERM_MF_FAT	glycosaminoglycan binding	0.000256617	PTPRC, HAPLN4, CD44, SPOCK3, CTGF, FGF9, NAV2, BCAN, ADAMTS1, VCAN, PF4, THBS2, FN1
GOTERM_CC_FAT	extracellular matrix	0.00328707	HAPLN4, COL4A2, COL4A1, LGALS3, SPOCK3, SPARCL1, SPOCK2, FGF9, BCAN, MGP, GRIA3, CD44, CTGF, NAV2, F3, TGFBI, ADAMTS1, VCAN, LAMC1, FN1
SP_PIR_KEYWORDS	extracellular matrix	0.00802023	HAPLN4, COL4A2, COL4A1, SPOCK3, SPOCK2, CTGF, SPARCL1, TGFBI, BCAN, VCAN, ADAMTS1, LAMC1, FN1
SP_PIR_KEYWORDS	heparin-binding	0.0147678	FGF9, CTGF, PF4, ADAMTS1, THBS2, FN1
GOTERM_CC_FAT	proteinaceous extracellular matrix	0.0158471	HAPLN4, COL4A2, COL4A1, LGALS3, SPOCK3, SPARCL1, SPOCK2, FGF9, BCAN, MGP, CTGF, NAV2, TGFBI, ADAMTS1, VCAN, LAMC1, FN1
GOTERM_MF_FAT	heparin binding	0.0166718	PTPRC, FGF9, CTGF, NAV2, PF4, ADAMTS1, THBS2, FN1
GOTERM_MF_FAT	carbohydrate binding	0.0209308	MRC1, PTPRC, HAPLN4, LGALS3, SPOCK3, ENPP2, FGF9, BCAN, PF4, CD44, CTGF, NAV2, VCAN, ADAMTS1, CLEC7A, THBS2, FN1
GOTERM_CC_FAT	extracellular region part	0.200698	SPOCK3, SPOCK2, FGF9, KITLG, BCAN, PF4, FGF12, CX3CL1, IL33, CALCA, CD44, CTGF, TGFBI, FGL2, SRGN, FN1, HAPLN4, COL4A2, COL4A1, LGALS3, SPARCL1, MGP, GRIA3, C1QB, THBD, NAV2, F3, VCAN, ADAMTS1, LAMC1, CP, CMTM6
SP_PIR_KEYWORDS	Secreted	0.426816	CRELD2, SPOCK3, ENPP2, FGF9, SPOCK2, F13A1, KITLG, BCAN, PF4, C2ORF88, IL33, CX3CL1, C1QC, CALU, CALCA, TNFRSF1A, CTGF, TGFBI, IL1RAP, FGL2, LGI3, SRGN, NXPH1, FN1, HAPLN4, COL4A2, COL4A1, SPARCL1, MGP, GAL, SERPINI1, C1QB, C3ORF58, PTGDS, ADAMTS1, VCAN, CP, LAMC1, PRSS23, CHGB
GOTERM_CC_FAT	extracellular region	0.602613	FGF9, F13A1, BCAN, FGF12, C1QC, CD44, CTGF, IL1RAP, TGFBI, LGI3, NXPH1, SPARCL1, MGP, ACTN1, GAL, C1QB, THBD, PTGDS, NAV2, F3, ADAMTS1, VCAN, LAMC1, CTSB, CHGB, CRELD2, SPOCK3, SPOCK2, ENPP2, KITLG, IFI30, PF4, C2ORF88, CX3CL1, IL33, CALU, CALCA, TNFRSF1A, GLIPR1, FGL2, THBS2, SRGN, FN1, P4HB, COL4A2, HAPLN4, COL4A1, LGALS3, GRIA3, SERPINI1, C3ORF58, CP, WDR1, PRSS23, CMTM6
Annotation Cluster 18	Enrichment Score: 2.10
Category	Term	PValue	Genes
GOTERM_BP_FAT	response to abiotic stimulus	0.00132182	PTPRC, RAB3A, NES, LYN, USP1, RBM3, ATP1A3, MGP, ATP1A2, CALCA, ANXA7, ATP2B2, PITPNM1, GPX1, FOS, CCND1, THBD, DUSP1, HSPB8, BAX, HSPB1
GOTERM_BP_FAT	response to radiation	0.0143225	FOS, PITPNM1, GPX1, PTPRC, CCND1, NES, THBD, DUSP1, USP1, BAX, ATP1A3, ATP1A2
GOTERM_BP_FAT	response to light stimulus	0.0258383	FOS, PITPNM1, GPX1, CCND1, DUSP1, USP1, BAX, ATP1A3, ATP1A2
Annotation Cluster 19	Enrichment Score: 2.07
Category	Term	PValue	Genes
GOTERM_BP_FAT	cellular component morphogenesis	3.39708e-05	RAB3A, S100A6, SHROOM2, ATL1, ITGB1, NRCAM, SEMA5A, ATP2B2, DAB2, EZR, RHOA, CLASP2, HNRNPAB, FN1, PDPN, STXBP1, NRXN1, MYH9, VASP, SLITRK1, HIF1A, BAX, BIN3, VCAN, LAMC1, FEZ1
GOTERM_BP_FAT	cell morphogenesis	4.73312e-05	RAB3A, S100A6, SHROOM2, PDPN, ATL1, STXBP1, NRXN1, MYH9, VASP, NRCAM, SEMA5A, SLITRK1, ATP2B2, DAB2, EZR, HIF1A, RHOA, VCAN, BIN3, CLASP2, LAMC1, FN1, FEZ1, HNRNPAB
GOTERM_BP_FAT	cell morphogenesis involved in differentiation	0.00019137	RAB3A, S100A6, ATL1, STXBP1, NRXN1, MYH9, VASP, SEMA5A, NRCAM, SLITRK1, ATP2B2, DAB2, HIF1A, VCAN, LAMC1, FEZ1, FN1, HNRNPAB
GOTERM_BP_FAT	neuron development	0.0029479	RAB3A, S100A6, OPCML, ATL1, STXBP1, NRXN1, VASP, THY1, NRCAM, SEMA5A, SLITRK1, ATP2B2, CD44, DGKG, NTRK2, VCAN, CLN5, NTM, FEZ1
GOTERM_BP_FAT	cell projection organization	0.0141691	RAB3A, S100A6, ATL1, STXBP1, ARF6, NRXN1, MYH9, FXYD5, VASP, SEMA5A, NRCAM, SLITRK1, ATP2B2, RAC2, CD44, CAPG, VCAN, FEZ1
GOTERM_BP_FAT	neuron differentiation	0.0181712	RAB3A, S100A6, OPCML, ATL1, STXBP1, NRXN1, VASP, THY1, NRCAM, SEMA5A, SLITRK1, ATP2B2, CD44, DGKG, NTRK2, ID4, VCAN, CLN5, NTM, FEZ1
GOTERM_BP_FAT	cell morphogenesis involved in neuron differentiation	0.0192915	NRCAM, SEMA5A, SLITRK1, ATP2B2, RAB3A, S100A6, ATL1, STXBP1, VCAN, NRXN1, VASP, FEZ1
GOTERM_BP_FAT	axonogenesis	0.0274582	NRCAM, SEMA5A, SLITRK1, RAB3A, S100A6, ATL1, STXBP1, VCAN, NRXN1, VASP, FEZ1
GOTERM_BP_FAT	neuron projection morphogenesis	0.0485287	NRCAM, SEMA5A, SLITRK1, RAB3A, S100A6, ATL1, STXBP1, VCAN, NRXN1, VASP, FEZ1
GOTERM_BP_FAT	neuron projection development	0.0666298	NRCAM, SEMA5A, SLITRK1, RAB3A, S100A6, CD44, ATL1, STXBP1, VCAN, NRXN1, VASP, FEZ1
GOTERM_BP_FAT	cell part morphogenesis	0.0666298	NRCAM, SEMA5A, SLITRK1, RAB3A, S100A6, ATL1, BAX, STXBP1, VCAN, NRXN1, VASP, FEZ1
GOTERM_BP_FAT	cell projection morphogenesis	0.10075	NRCAM, SEMA5A, SLITRK1, RAB3A, S100A6, ATL1, STXBP1, VCAN, NRXN1, VASP, FEZ1
GOTERM_BP_FAT	axon guidance	0.520282	SEMA5A, NRXN1, VASP, FEZ1
Annotation Cluster 20	Enrichment Score: 2.04
Category	Term	PValue	Genes
GOTERM_BP_FAT	vasculature development	0.00211934	SGPL1, PDPN, TNFRSF12A, FGF9, ELK3, MYH9, THY1, CALCA, SEMA5A, GPX1, HIF1A, CD44, CTGF, BAX, NTRK2, TGM2
GOTERM_BP_FAT	blood vessel morphogenesis	0.00828839	SEMA5A, SGPL1, GPX1, HIF1A, FGF9, TNFRSF12A, CTGF, BAX, NTRK2, TGM2, ELK3, MYH9, THY1
GOTERM_BP_FAT	blood vessel development	0.0107836	SGPL1, TNFRSF12A, FGF9, ELK3, MYH9, THY1, SEMA5A, GPX1, HIF1A, CD44, CTGF, BAX, NTRK2, TGM2
GOTERM_BP_FAT	angiogenesis	0.0369596	SEMA5A, GPX1, HIF1A, FGF9, TNFRSF12A, CTGF, ELK3, MYH9, THY1
