# Supplementary material for: E2F4 Promotes Neuronal Regeneration and Functional Recovery after Spinal Cord Injury in Zebrafish
Source: Front Pharmacol. 2016 May 9;7:119. doi: 10.3389/fphar.2016.00119 (PMC4860404; doi:10.3389/fphar.2016.00119)
Supplement: Table S4 — Transcription factors potentially regulating DEGs specific for zebrafish SCI or mouse/rat SCI. S4-1, Transcription factors potentially regulating DEGs specific for zebrafish SCI; S4-2, Transcription factors potentially regulating DEGs specific for mouse/rat SCI. [file Table4.XLSX]

## Sheet: zebra
Table S4-1 Transcription factors potentially regulating DEG specific for zebrafish SCI
Input	TF	Track id	NES	Target genes
Z selective 1 dpi	FOXM1	wgEncodeHaibTfbsEcc1Foxm1sc502V0422111PkRep2.broadPeak.gz	6.95182	CDKN3,KPNA2,CCNA2,CCNF,ECT2,CCNB2,PLK1,RACGAP1,KIF23,HMMR,INCENP,SMC4,KIF4A,UHRF1,NEK2,KIFC1,TTK,TK1,KRT18,CCNA1,SGOL1,ZP3,ATF3,RND3,SLC2A12,TSPAN1,CENPN,SPRY4,OXSR1,MYNN,CLDN9,PRSS1,LIPH,PRSS8,VAMP2
Z selective 1 dpi	FOXM1	wgEncodeHaibTfbsEcc1Foxm1sc502V0422111PkRep1.broadPeak.gz	6.68839	CDKN3,CCNA2,KPNA2,RACGAP1,CCNB2,CCNF,PLK1,KIF23,INCENP,NEK2,ECT2,SMC4,KIF4A,HMMR,RND3,ZP3,TTK,SPRY4,KRT18,KIFC1,UHRF1,SGOL1,B4GALT1,CCNA1,SLC2A12,TSPAN1,CENPN,CLDN9,TK1,CLDN6,TBPL2,PRSS1,ATF3,CDH2
Z selective 1 dpi	FOXM1	wgEncodeHaibTfbsSknshFoxm1sc502V0422111PkRep2.broadPeak.gz	5.52068	CCNA2,CDKN3,KPNA2,CCNF,PLK1,KIF23,NEK2,CCNB2,RACGAP1,INCENP,ECT2,CDH17,SMC4,HMMR,KIF4A,TTK,KIFC1
Z selective 1 dpi	FOXM1	wgEncodeHaibTfbsMcf7Foxm1sc502V0422111PkRep1.broadPeak.gz	5.01722	CDKN3,KPNA2,KIF23,CCNF,RACGAP1,CCNA2,ECT2,CCNB2,PLK1,INCENP,KIFC1,KRT18,SGOL1,NEK2,HMMR
Z selective 1 dpi	E2F4	wgEncodeSydhTfbsGm12878E2f4IggmusPk.narrowPeak.gz	6.20983	PRSS35,ATP1B1,MYBL2,TRIP13,TRAIP,RAD54L,NEK2,KIF4A,SPRY4,KIF23,TTK,INCENP,PLK1,SGOL1,TK1,CDKN3,XRCC2,CCNB2,UHRF1,SMC2,ECT2,SLBP,SMC4,CENPK,CCNA2,SNX12,MELK,MYC,KPNA2,SPTAN1,SHMT1,RACGAP1,MCM4,KIFC1,FKBP7,HMMR,CENPN,YWHAZ,DTL,CCNF,PAICS,ATF3,SUV420H1,GINS3,PRMT7,DUSP5,MUS81,PTPN6,CASP4,DDX19B
Z selective 1 dpi	E2F4	wgEncodeSydhTfbsHelas3E2f4StdPk.narrowPeak.gz	5.94489	XRCC2,SGOL1,PLK1,TK1,NEK2,KIF4A,MELK,RAD54L,DTL,CENPK,MYBL2,GINS3,TRAIP,TTK,INCENP,SLBP,SMC2,MCM4,UHRF1,KIF23,RACGAP1,NUPL1,CENPN,CCNA2,TRIP13,FBXO15,GMNN,KIFC1,SMC4,PRSS8,MYC,SHMT1,ECT2,CDKN3,MIER3,ADCYAP1,ATF3,ALG3
Z selective 1 dpi	E2F4	wgEncodeSydhTfbsK562E2f4UcdPk.narrowPeak.gz	4.51677	TK1,SLBP,TRIP13,MCM4,NUPL1,MYBL2,XRCC2,UHRF1,INCENP,MELK,SLC1A4,NEK2,MYC,SGOL1,RAD54L,KIF4A,CCNA2,KIF23,ARG2,CENPK,GINS3,KIFC1,CENPN,CDKN3,DTL,SUV420H1,MUS81,FBXO15,PLK1,TRAIP,RACGAP1,DUSP5,CCNF,ECT2,GMNN,SHMT1
Z selective 1 dpi	SIN3A	wgEncodeHaibTfbsPanc1Sin3ak20V0416101PkRep2.broadPeak.gz	4.77341	DTL,NEK2,FBXO15,TTK,SMC4,CCNB2,MYC,MCM4,ASNS,RAD54L,KIF23,HMMR,CCNA2,ARIH1,KIF4A,TK1,DUSP5,XRCC2,KIFC1,ALG3,PLK1
Z selective 1 dpi	SIN3A	wgEncodeHaibTfbsMcf7Sin3ak20V0422111PkRep2.broadPeak.gz	3.5823	KRT18,MYC,SGOL1,KPNA2,CCNA2,YWHAZ,TTK,CLDN9,KRT3,PLK1,UBA52,MUS81,SMC4,MCM4,KIF23,CCNB2,TRIP13,KIF4A,B4GALT1,MYBL2,NEK2,SMC2,ECT2,PAICS,ALG3,XRCC2,CENPK,RAD54L,TAF5L,CELA2A,MYNN,DNAJC14,SLC13A1,SLBP,MED26,DTL,INCENP,GDAP1,PGLYRP2,TSPAN1,GMNN,TK1,CENPN,RND3,ASNS,CLDN6,NUPL1,ADAM8,ATP6V0B,PRMT7
Z selective 1 dpi	TFDP1	GSM1208691_batch1_chrom1_LoVo_TFDP1_PassedQC_peaks_hg19	4.10162	KIF23,CENPK,NEK2,INCENP,SGOL1,TK1,DTL,GMNN,GINS3,CCNA2,TRAIP,CENPN,PLK1,RACGAP1,CDKN3,RAD54L,CCNB2,XRCC2,SMC2,SMC4,TTK,ECT2,PTPN6,NUPL1,MELK,FBXO15,KIF4A,SLBP,PAICS,MED26,MUS81,OXSR1,MYC,PDP2,MCM4,SPRY4,PRSS8
Input	TF	Track id	NES	Target genes
Z selective 3 dpi	E2F7	GSM1208730_batch2_chrom1_LoVo_E2F7_PassedQC_peaks_hg19	4.82319	TYMS,SLBP,MCM4,PCNA,DNMT1,TK1,DTL,MYC,PAICS,ALDOA,POLD1,RPA2,CYB5A,CENPN,RMI1,GINS3,MIS12,NAP1L1,JMJD6,HSPD1,CASP2,USP1,GTF2A1
Z selective 3 dpi	HES2	GSM1208629_batch1_chrom1_LoVo_HES2_PassedQC_peaks_hg19	4.08658	XRN2,E2F6,MELK,ALG1,PSME3,NUP50,PAICS,C18orf25,BSG,ALDOA,F3,ANKFY1,JMJD6,HSPD1,IGF1R,PHF23,HOXB13,METTL8,UBA52,FGFR4,YWHAQ,DCAF10
Z selective 3 dpi	TFDP1	GSM1208691_batch1_chrom1_LoVo_TFDP1_PassedQC_peaks_hg19	4.04454	KIF23,CENPK,RFC5,NEK2,SNRPA,USP1,RPA2,PCNA,ALDOA,TK1,DTL,MIS12,HSP90B1,GINS3,CCNA2,TRAIP,CENPN,PPP1R7,PLK1,RMI1,CCNB1,TYMS,CSTF3,MEIG1,CCNB2,POLD1,E2F6,C4orf27,ECT2,NUP155,YWHAQ,SUPT16H,IFT122,CASP2,CYB5A,PTPN6,NUPL1,GLRX5,MELK,FICD,FBXO15,SLBP,PDIA4,C4orf29,PPIH,PAICS,MED26,MUS81,SASS6,CCDC146,ETFA,MYC,PDP2,SNRPD3,MCM4,NAP1L1,BSG,HSD17B12,WDR78,IRF7,ATP5A1,ALKBH5,PRMT7,IDH3G,TM9SF1,GTF2A1,THOP1,…
Z selective 3 dpi	FOXM1	wgEncodeHaibTfbsEcc1Foxm1sc502V0422111PkRep2.broadPeak.gz	3.90197	CCNB1,KPNA2,CCNA2,ECT2,CCNB2,PLK1,HSP90B1,KIF23,HMMR,PAX6,NEK2,KIFC1,TK1,SLC16A3,TIMM9,GTF3C5,CCNA1,USP1,MEIG1,GLRX5,ZCCHC8,ZP3,GTF2A1,C18orf25
Z selective 3 dpi	MYC	GSM1208654_batch1_chrom1_LoVo_MYC_PassedQC_peaks_hg19	3.78926	TIMM9,RCC1,METTL8,SNRPA,PAICS,ALG3,UTP11L,CLDN4,PTPN6,APEX1,THOP1,ZNF598,IFRD2,RPL7L1,RMI1,HSPD1,MCEE,HSP90B1,RRS1
Z selective 3 dpi	E2F4	wgEncodeSydhTfbsK562E2f4UcdPk.narrowPeak.gz	3.69787	TK1,SLBP,ALDOA,TRIP13,XRCC3,MCM4,PDIA4,NUPL1,FANCA,MELK,LFNG,TGDS,ZMYND19,NEK2,YWHAQ,MYC,LRRC42,PPP1R7,CCNA2,KIF23,HSPD1,ARG2,POLD1,RFC5,MEIG1,CENPK,PCNA,MAPK3,GINS3,KIFC1,MIS12,IFRD2,CENPN,GEMIN4,DTL,SUV420H1,HPRT1,CASP2,SNRPD3,TYMS,MUS81,C4orf27,PRSS27,FBXO15,PLK1,TRAIP,RCC1,SMAD2
Z selective 3 dpi	E2F1	wgEncodeSydhTfbsMcf7Hae2f1UcdPk.narrowPeak.gz	3.53032	FBXO15,DTL,ATP5A1,USP1,SLC16A9,PCNA,TAF1A,MCM4,FECH,NUP155,IFT122,SNRPA,EIF1B,PARS2,ERBB2,SLBP,ALDOA,NEK2,RPA2,SUPT16H,ACADM,C4orf27,FANCA,MIS12,CDH1,SMARCAD1,BRD2,SHMT1

## Sheet: mouse rat
Table S4-2 Transcription factors potentially regulating DEG specific for mouse/rat SCI
Input	TF	Track id	NES	Target genes
MR selective 1 dpi	NFIC	wgEncodeHaibTfbsSknshNficsc81335V0422111PkRep2.broadPeak.gz	3.96435	TGFBI,TNFRSF12A,PCDH9,LMNA,VIM,CORO1C,NEK6,MAP2K3,NT5E,LDHA,C9orf89,RHOC,INA,RAPGEF5,CAV1,AXL,THBS2,DGKB,MGP,BHLHE40,IER3,PADI2,ERAP1,PXN,CX3CL1,LGALS1,LTBP1,ZYX,ADAMTS1,S100A10,NFKBIA,HSPB1,PLEKHO1,TGM2,PLXNB2,LAMC1,TRIM25,FRMD5,PLS1,COTL1,RUNX1T1,PAMR1,SOAT1,LPXN,PPP2R2B,DAP,EGR1,PPM1K,SEC61A1,GJA1,GADD45A,CTGF,ARPC1B,EEF1D,SNRPB,FAM126B,ITGB2,DTYMK,FAM131B,PPP1R15A,CD44
MR selective 1 dpi	TEAD4	wgEncodeHaibTfbsSknshTead4sc101184V0422111PkRep1.broadPeak.gz	3.51386	TNFRSF12A,AXL,TGFBI,CTGF,ZYX,PADI2,VIM,ARHGDIA,P4HB,COL3A1,ZC3H6,FNDC3B,FAM129B,NT5E,IER5L,ETS1,NEK6,DGKB,CAV1,ITGB2,HMGB2,BHLHE40,COTL1,RUNX1T1,TGM2,DUSP6,RAPGEF5,ITGB1,GADD45A,SGK1,MAP2K3,S100A10,RBMS1,MAGI1,KLF6,IER3,SLC12A5,EZH2,LGALS1,SYNPR,ANO6,CORO1C,TRAM1,PBX3,METRNL,ATAD2,MEMO1,FBN1,PTTG1IP,TRIM25,PLCB4,PPP2R2B,DAP,CTTNBP2NL,POR,RAI14,TLN1,SPTLC2,ARF6,INA,LTBP1,MYH9,PLEKHO1,TSPYL4,TMEM12…
Input	TF	Track id	NES	Target genes
MR selective 3 dpi	NFIC	wgEncodeHaibTfbsSknshNficsc81335V0422111PkRep2.broadPeak.gz	4.31834	TGFBI,TNFRSF12A,PCDH9,LMNA,NEK6,TRIM2,MAP2K3,NT5E,LDHA,C9orf89,RHOC,DDAH1,INA,TXNRD1,PRKAG2,RAPGEF5,AXL,THBS2,DGKB,MGP,ABHD8,IER3,PADI2,PXN,CX3CL1,ADAMTS1,S100A10,NFKBIA,LHFPL2,HSPB1,GAL,TGM2,LAMC1,RAD23B,FRMD5,PLS1,DUSP1,RUNX1T1,LGI3,SOAT1,PPP2R2B,EGR1,SEC61A1,GADD45A,ODC1,CTGF,ARPC1B,EEF1D,FAM126B,ITGB2,PNKD,CAPN2,CD44,TSPYL4,CAMKK1,SLC7A11,CIB2,GLIPR1,DACT3,TNFRSF1A,FAM129B,PFN1,EMP1,GNAI1,PLC…
MR selective 3 dpi	JUND	wgEncodeHaibTfbsSknshJundV0422111PkRep2.broadPeak.gz	3.53696	TNFRSF12A,DDAH1,TGFBI,PADI2,RAD23B,KCTD4,P4HB,CTGF,ANXA1,RAPGEF5,CAPN2,NT5E,ELK3,KLF6,PABPC1,GADD45A,TXNRD1,MAP2K3,GAL,AXL,ANKRD28,PFN1,TRIM2,FAM129B,PXN,ATP1B1,S100A10,C9orf89,TTLL7,PLCB4,CTTNBP2NL,DGKB,INA,SLC7A11,ANO6,TM4SF1,GLRB,THY1,WDR1,RAI14,NEK6,CD44,LPAR6,LRP11,PRKACB,LMNA,DNAJC6,EDEM1,TGM2,LAMC1,GLIPR1,EIF4A1,CADPS,DUSP1,GNAI1,MCL1,LHFPL2,C21orf91,F3,HSPB1,RAB40B,LSAMP,DUSP6,VCAN,FAM69B…
MR selective 3 dpi	TEAD4	wgEncodeHaibTfbsSknshTead4sc101184V0422111PkRep1.broadPeak.gz	3.50267	TNFRSF12A,DDAH1,AXL,TGFBI,KCTD4,CTGF,PADI2,TRIM2,P4HB,SLC7A11,FNDC3B,FAM129B,NT5E,NEK6,DGKB,ITGB2,HMGB2,RUNX1T1,RAD23B,TGM2,DUSP6,RAPGEF5,ITGB1,GADD45A,SGK1,TXNRD1,MAP2K3,S100A10,RBMS1,PABPC1,KLF6,IER3,SLC12A5,CAPN2,EZH2
MR selective 3 dpi	POLR2A	wgEncodeHaibTfbsHuvecPol24h8V0416101PkRep1.broadPeak.gz	3.50003	RPLP0,EIF4A1,SLC3A2,DDAH1,KLF6,TNFRSF12A,DUSP6,HNRNPAB,FN1,SGK1,GADD45A,ELK3,GNB2L1,PFN1,MT1E,FAM69B,DUSP1,MCL1,CTGF,IER3,CCND1,TGM2,WDR1,RAI14,EMP1,S100A6,P4HB,NAV2,MYH9,RPL18,RPSA,PRSS23,TXNRD1,UBE2D3,CTTNBP2NL,SLC7A11,GPX1,RAP2B,TM4SF1,RHOC,TLCD1,PTPN12,ITGB1,CLIC1,PRKCDBP,PPP1R14B,PTBP1,ZWILCH,HNRNPF,RPL10A,RBM3,PABPC1,ARF6,C3orf58,ACTN1,CAPN2,FAM129B,COL4A2,COL4A1,NKIRAS1,AXL,SLC30A7,SAT1,LM…
