# Supplementary material for: E2F4 Promotes Neuronal Regeneration and Functional Recovery after Spinal Cord Injury in Zebrafish
Source: Front Pharmacol. 2016 May 9;7:119. doi: 10.3389/fphar.2016.00119 (PMC4860404; doi:10.3389/fphar.2016.00119)
Supplement: Table S5 — DEGs specific for zebrafish or mouse/rat SCI potentially regulated by TFs. S5-1 DEGs specific for zebrafish SCI at 1 dpi potentially regulated by at least two of e2f4, tfdp1, and foxm1; S5-2, DEGs specific for zebrafish SCI at 3 dpi potentially regulated by at least two of e2f4, tfdp1, and foxm1; S5-3, DEGs specific for mouse/rat SCI at 1 dpi potentially regulated by Nfic and Tead4; S5-4, DEGs specific for mouse/rat SCI at 3 dpi potentially regulated by Nfic and Tead4. [file Table5.XLSX]

## Sheet: Z 1dpi
Table S5-1 DEG specific for zebrafish SCI at 1 dpi potentially regulated by at least two of e2f4, tfdp1 and foxm1
symbol	log(SCI/sham) Z
CCNA2	-2.24742
CCNB2	-1.90347
CCNF	-1.72642
CDKN3	-1.57004
CENPK	-1.6579
CENPN	-2.17788
DTL	-2.09912
ECT2	-1.78339
FBXO15	-1.58035
GINS3	-1.972
GMNN	-1.68362
HMMR	-1.81909
INCENP	-1.57562
KIF23	-1.94397
KIF4A	-1.59859
KIFC1	-2.17984
KPNA2	-1.78339
MCM4	-1.92851
MELK	-1.62772
MUS81	-1.61043
NEK2	-1.67208
NUPL1	-1.67484
OXSR1	-1.59248
PAICS	-1.53282
PLK1	-1.74904
PRSS8	-1.82419
RACGAP1	-1.79286
RAD54L	-1.64521
SGOL1	-1.83033
SLBP	-1.60955
SMC2	-1.66566
SMC4	-1.83033
TK1	-1.84632
TRAIP	-1.6206
TTK	-1.73985
UHRF1	-1.5951
XRCC2	-1.98736
SPRY4	1.45054
PTPN6	1.54913
MYC	2.0186
ATF3	4.10126

## Sheet: Z 3dpi
Table S5-2 DEG specific for zebrafish SCI at 3 dpi potentially regulated by at least two of e2f4, tfdp1 and foxm1
symbol	log(SCI/sham) Z
ALDOA	-3.74
C4orf27	-2.37
CASP2	-2.64
CCNA2	-4.09
CCNB1	-7.83
CCNB2	-6.08
CENPK	-2.74
CENPN	-3.16
DTL	-4.99
ECT2	-2.69
FBXO15	-3.07
GINS3	-3.61
GLRX5	-1.85
GTF2A1	-1.95
HSP90B1	-2.85
HSPD1	-1.83
KIF23	-5.32
KIFC1	-3.19
MCM4	-4.4
MELK	-1.98
MIS12	-2.48
MUS81	-2.87
NEK2	-3.32
NUPL1	-4.12
PCNA	-3
PDIA4	-2.94
PLK1	-4.03
POLD1	-2.45
PPP1R7	-2.59
RFC5	-2.94
SLBP	-3.02
SNRPD3	-2.17
TK1	-3.56
TRAIP	-2.78
TYMS	-1.97
USP1	-2.32
XRCC3	-1.96
LFNG	1.65
YWHAQ	1.9
MYC	2.01
MEIG1	2.08

## Sheet: MR 1dpi
Table S5-3 DEG specific for mouse/rat SCI at 1 dpi potentially regulated by Nfic and Tead4
symbol	log(SCI/sham) M
TGFBI	3.46
VIM	2.97
TNFRSF12A	2.77
TGM2	2.67
CD44	2.53
ITGB2	2.12
LGALS1	1.91
CTGF	1.78
S100A10	1.72
IER3	1.72
NEK6	1.65
LTBP1	1.36
GADD45A	1.28
DAP	1.24
NT5E	1.11
CAV1	1.08
PLEKHO1	0.99
TRIM25	0.95
BHLHE40	0.93
AXL	0.93
MAP2K3	0.92
COTL1	0.74
PXN	0.72
CORO1C	0.62
ZYX	0.56
PPP2R2B	-0.54
INA	-0.56
RAPGEF5	-0.72
RUNX1T1	-1
PADI2	-1.05
DGKB	-1.13

## Sheet: MR 3dpi
Table S5-4 DEG specific for mouse/rat SCI at 3 dpi potentially regulated by Nfic and Tead4
symbol	log(SCI/sham) M
TGFBI	3.58
ITGB2	3.13
TGM2	2.81
CTGF	2.34
S100A10	1.97
TNFRSF12A	1.95
SLC7A11	1.68
IER3	1.56
NEK6	1.54
KLF6	1.41
FNDC3B	1.39
FAM129B	1.29
AXL	1.18
NT5E	1.15
GADD45A	1.06
DDAH1	0.99
CAPN2	0.93
TXNRD1	0.89
MAP2K3	0.79
RAD23B	0.68
TRIM2	-0.71
PADI2	-0.8
RAPGEF5	-1.02
RUNX1T1	-1.09
DGKB	-1.23
